# Supplementary material for: Flight of the dragonflies and damselflies
Source: Philos Trans R Soc Lond B Biol Sci. 2016 Sep 26;371(1704):20150389. doi: 10.1098/rstb.2015.0389 (PMC4992713; doi:10.1098/rstb.2015.0389)
Supplement: Supplementary Data 1: Wing surface coordinates from 52 Anisopteran individuals collected by laser-scanning. [file rstb20150389supp2.xlsx]

## Sheet: A.grandis-M1-museum
x fw	y fw	z fw	x hw	y hw	z hw
4.06	43.85	0.58	-11.47	43.64	0.76
4.07	43.85	0.59	-11.46	43.64	0.76
4.08	43.85	0.6	-11.46	43.64	0.76
4.09	43.85	0.6	-11.46	43.64	0.76
4.11	43.85	0.6	-11.46	43.64	0.76
4.12	43.85	0.6	-11.45	43.64	0.76
4.13	43.85	0.61	-11.45	43.64	0.76
4.14	43.85	0.62	-11.45	43.64	0.76
4.15	43.85	0.63	-11.44	43.64	0.76
4.17	43.85	0.63	-11.44	43.64	0.76
4.18	43.85	0.63	-11.44	43.64	0.75
4.19	43.85	0.63	-11.44	43.64	0.76
4.2	43.85	0.64	-11.43	43.64	0.76
4.21	43.85	0.64	-11.43	43.64	0.76
4.23	43.85	0.64	-11.43	43.64	0.76
4.24	43.85	0.64	-11.42	43.64	0.76
4.25	43.85	0.64	-11.42	43.64	0.77
4.26	43.85	0.64	-11.42	43.64	0.77
4.27	43.85	0.64	-11.42	43.64	0.77
4.28	43.85	0.65	-11.41	43.64	0.77
4.3	43.85	0.65	-11.41	43.64	0.77
4.31	43.85	0.65	-11.41	43.64	0.77
4.32	43.85	0.65	-11.4	43.64	0.77
4.33	43.85	0.65	-11.4	43.64	0.77
4.34	43.85	0.66	-11.4	43.64	0.77
4.36	43.85	0.66	-11.4	43.64	0.77
4.37	43.85	0.66	-11.39	43.64	0.77
4.38	43.85	0.66	-11.39	43.64	0.77
4.39	43.85	0.66	-11.39	43.64	0.77
4.4	43.85	0.66	-11.38	43.64	0.77
4.42	43.85	0.67	-11.38	43.64	0.77
4.43	43.85	0.67	-11.38	43.64	0.77
4.44	43.85	0.67	-11.38	43.64	0.77
4.45	43.85	0.67	-11.37	43.64	0.77
4.46	43.85	0.67	-11.37	43.64	0.77
4.47	43.85	0.68	-11.37	43.64	0.77
4.49	43.85	0.68	-11.36	43.64	0.77
4.5	43.85	0.68	-11.36	43.64	0.77
4.51	43.85	0.67	-11.36	43.64	0.76
4.52	43.85	0.66	-11.36	43.64	0.76
4.53	43.85	0.66	-11.35	43.64	0.76
4.55	43.85	0.66	-11.35	43.64	0.76
4.56	43.85	0.66	-11.35	43.64	0.76
4.57	43.85	0.66	-11.34	43.64	0.76
4.58	43.85	0.66	-11.34	43.64	0.76
4.59	43.85	0.67	-11.34	43.64	0.76
4.61	43.85	0.68	-11.34	43.64	0.76
4.62	43.85	0.69	-11.33	43.64	0.76
4.63	43.85	0.69	-11.33	43.64	0.76
4.64	43.85	0.69	-11.33	43.64	0.75
4.65	43.85	0.68	-11.32	43.64	0.75
4.66	43.85	0.66	-11.32	43.64	0.74
4.68	43.85	0.65	-11.32	43.64	0.74
4.69	43.85	0.65	-11.32	43.64	0.74
4.7	43.85	0.65	-11.31	43.64	0.74
4.71	43.85	0.69	-11.31	43.64	0.73
4.72	43.85	0.71	-11.31	43.64	0.73
4.74	43.85	0.71	-11.3	43.64	0.73
4.75	43.85	0.71	-11.3	43.64	0.73
4.76	43.85	0.71	-11.3	43.64	0.73
4.77	43.85	0.71	-11.3	43.64	0.73
4.78	43.85	0.71	-11.29	43.64	0.73
4.8	43.85	0.71	-11.29	43.64	0.73
4.81	43.85	0.71	-11.29	43.64	0.73
4.82	43.85	0.71	-11.28	43.64	0.73
4.83	43.85	0.71	-11.28	43.64	0.73
4.84	43.85	0.71	-11.28	43.64	0.73
4.86	43.85	0.72	-11.28	43.64	0.74
4.87	43.85	0.72	-11.27	43.64	0.74
4.88	43.85	0.72	-11.27	43.64	0.74
4.89	43.85	0.72	-11.27	43.64	0.74
4.9	43.85	0.72	-11.26	43.64	0.75
4.91	43.85	0.72	-11.26	43.64	0.75
4.93	43.85	0.72	-11.26	43.64	0.75
4.94	43.85	0.72	-11.26	43.64	0.75
4.95	43.85	0.72	-11.25	43.64	0.75
4.96	43.85	0.72	-11.25	43.64	0.75
4.97	43.85	0.72	-11.25	43.64	0.75
4.99	43.85	0.73	-11.24	43.64	0.75
5	43.85	0.74	-11.24	43.64	0.75
5.01	43.85	0.74	-11.24	43.64	0.75
3.4	42.83	-0.06	-13.4	42.63	0.14
3.43	42.83	-0.04	-13.36	42.63	0.12
3.46	42.83	-0.04	-13.32	42.63	0.11
3.49	42.83	-0.04	-13.28	42.63	0.13
3.52	42.83	-0.01	-13.24	42.63	0.11
3.55	42.83	-0.02	-13.2	42.63	0.1
3.58	42.83	-0.02	-13.17	42.63	0.11
3.62	42.83	0.03	-13.13	42.63	0.11
3.65	42.83	0.06	-13.09	42.63	0.12
3.68	42.83	0.08	-13.05	42.63	0.12
3.71	42.83	0.09	-13.01	42.63	0.14
3.74	42.83	0.12	-12.97	42.63	0.13
3.77	42.83	0.13	-12.93	42.63	0.13
3.81	42.83	0.13	-12.89	42.63	0.13
3.84	42.83	0.13	-12.85	42.63	0.11
3.87	42.83	0.12	-12.81	42.63	0.11
3.9	42.83	0.1	-12.77	42.63	0.16
3.93	42.83	0.1	-12.73	42.63	0.14
3.96	42.83	0.1	-12.69	42.63	0.11
3.99	42.83	0.1	-12.65	42.63	0.12
4.03	42.83	0.11	-12.61	42.63	0.12
4.06	42.83	0.12	-12.57	42.63	0.14
4.09	42.83	0.13	-12.53	42.63	0.15
4.12	42.83	0.12	-12.5	42.63	0.15
4.15	42.83	0.11	-12.46	42.63	0.18
4.18	42.83	0.11	-12.42	42.63	0.21
4.22	42.83	0.11	-12.38	42.63	0.21
4.25	42.83	0.12	-12.34	42.63	0.21
4.28	42.83	0.11	-12.3	42.63	0.22
4.31	42.83	0.11	-12.26	42.63	0.2
4.34	42.83	0.11	-12.22	42.63	0.19
4.37	42.83	0.11	-12.18	42.63	0.19
4.4	42.83	0.11	-12.14	42.63	0.2
4.44	42.83	0.12	-12.1	42.63	0.2
4.47	42.83	0.13	-12.06	42.63	0.2
4.5	42.83	0.15	-12.02	42.63	0.21
4.53	42.83	0.15	-11.98	42.63	0.22
4.56	42.83	0.15	-11.94	42.63	0.23
4.59	42.83	0.15	-11.9	42.63	0.24
4.62	42.83	0.17	-11.86	42.63	0.23
4.66	42.83	0.17	-11.82	42.63	0.24
4.69	42.83	0.19	-11.79	42.63	0.25
4.72	42.83	0.18	-11.75	42.63	0.25
4.75	42.83	0.18	-11.71	42.63	0.25
4.78	42.83	0.18	-11.67	42.63	0.25
4.81	42.83	0.18	-11.63	42.63	0.23
4.85	42.83	0.2	-11.59	42.63	0.23
4.88	42.83	0.19	-11.55	42.63	0.23
4.91	42.83	0.18	-11.51	42.63	0.23
4.94	42.83	0.2	-11.47	42.63	0.23
4.97	42.83	0.2	-11.43	42.63	0.23
5	42.83	0.22	-11.39	42.63	0.25
5.03	42.83	0.22	-11.35	42.63	0.25
5.07	42.83	0.23	-11.31	42.63	0.26
5.1	42.83	0.24	-11.27	42.63	0.23
5.13	42.83	0.24	-11.23	42.63	0.24
5.16	42.83	0.25	-11.19	42.63	0.24
5.19	42.83	0.25	-11.15	42.63	0.18
5.22	42.83	0.25	-11.12	42.63	0.16
5.26	42.83	0.24	-11.08	42.63	0.16
5.29	42.83	0.24	-11.04	42.63	0.15
5.32	42.83	0.25	-11	42.63	0.17
5.35	42.83	0.29	-10.96	42.63	0.16
5.38	42.83	0.31	-10.92	42.63	0.16
5.41	42.83	0.31	-10.88	42.63	0.17
5.44	42.83	0.31	-10.84	42.63	0.18
5.48	42.83	0.31	-10.8	42.63	0.2
5.51	42.83	0.32	-10.76	42.63	0.23
5.54	42.83	0.31	-10.72	42.63	0.25
5.57	42.83	0.29	-10.68	42.63	0.27
5.6	42.83	0.3	-10.64	42.63	0.3
5.63	42.83	0.3	-10.6	42.63	0.32
5.67	42.83	0.28	-10.56	42.63	0.31
5.7	42.83	0.29	-10.52	42.63	0.31
5.73	42.83	0.3	-10.48	42.63	0.3
5.76	42.83	0.29	-10.44	42.63	0.29
5.79	42.83	0.28	-10.41	42.63	0.27
5.82	42.83	0.28	-10.37	42.63	0.25
5.85	42.83	0.29	-10.33	42.63	0.24
5.89	42.83	0.3	-10.29	42.63	0.22
5.92	42.83	0.31	-10.25	42.63	0.21
2.27	41.81	-0.1	-13.98	41.62	0
2.32	41.81	-0.11	-13.92	41.62	0.03
2.38	41.81	-0.11	-13.86	41.62	0.04
2.44	41.81	-0.11	-13.8	41.62	0.05
2.49	41.81	-0.06	-13.74	41.62	0.06
2.55	41.81	-0.11	-13.68	41.62	0.07
2.61	41.81	-0.1	-13.63	41.62	0.07
2.66	41.81	-0.01	-13.57	41.62	0.08
2.72	41.81	0.02	-13.51	41.62	0.1
2.78	41.81	0.04	-13.45	41.62	0.09
2.83	41.81	0.04	-13.39	41.62	0.1
2.89	41.81	0	-13.33	41.62	0.09
2.95	41.81	0.01	-13.27	41.62	0.12
3	41.81	0.01	-13.21	41.62	0.1
3.06	41.81	0.01	-13.15	41.62	0.09
3.12	41.81	-0.01	-13.09	41.62	0.07
3.17	41.81	0.02	-13.04	41.62	0.1
3.23	41.81	0.07	-12.98	41.62	0.09
3.29	41.81	0.08	-12.92	41.62	0.09
3.34	41.81	0.11	-12.86	41.62	0.1
3.4	41.81	0.09	-12.8	41.62	0.13
3.46	41.81	0.08	-12.74	41.62	0.16
3.51	41.81	0.1	-12.68	41.62	0.17
3.57	41.81	0.1	-12.62	41.62	0.18
3.63	41.81	0.09	-12.56	41.62	0.21
3.68	41.81	0.1	-12.5	41.62	0.2
3.74	41.81	0.12	-12.45	41.62	0.19
3.8	41.81	0.15	-12.39	41.62	0.21
3.85	41.81	0.09	-12.33	41.62	0.21
3.91	41.81	0.14	-12.27	41.62	0.2
3.97	41.81	0.16	-12.21	41.62	0.2
4.02	41.81	0.17	-12.15	41.62	0.2
4.08	41.81	0.15	-12.09	41.62	0.18
4.14	41.81	0.15	-12.03	41.62	0.2
4.19	41.81	0.18	-11.97	41.62	0.17
4.25	41.81	0.21	-11.92	41.62	0.17
4.31	41.81	0.22	-11.86	41.62	0.16
4.36	41.81	0.21	-11.8	41.62	0.15
4.42	41.81	0.18	-11.74	41.62	0.13
4.48	41.81	0.2	-11.68	41.62	0.13
4.53	41.81	0.22	-11.62	41.62	0.15
4.59	41.81	0.22	-11.56	41.62	0.21
4.65	41.81	0.22	-11.5	41.62	0.16
4.7	41.81	0.24	-11.44	41.62	0.2
4.76	41.81	0.23	-11.38	41.62	0.21
4.82	41.81	0.23	-11.33	41.62	0.2
4.87	41.81	0.22	-11.27	41.62	0.23
4.93	41.81	0.23	-11.21	41.62	0.25
4.99	41.81	0.23	-11.15	41.62	0.23
5.04	41.81	0.25	-11.09	41.62	0.29
5.1	41.81	0.26	-11.03	41.62	0.28
5.16	41.81	0.27	-10.97	41.62	0.27
5.22	41.81	0.27	-10.91	41.62	0.27
5.27	41.81	0.29	-10.85	41.62	0.27
5.33	41.81	0.28	-10.79	41.62	0.26
5.39	41.81	0.31	-10.74	41.62	0.28
5.44	41.81	0.34	-10.68	41.62	0.29
5.5	41.81	0.37	-10.62	41.62	0.25
5.56	41.81	0.36	-10.56	41.62	0.23
5.61	41.81	0.35	-10.5	41.62	0.23
5.67	41.81	0.37	-10.44	41.62	0.21
5.73	41.81	0.4	-10.38	41.62	0.2
5.78	41.81	0.38	-10.32	41.62	0.19
5.84	41.81	0.4	-10.26	41.62	0.18
5.9	41.81	0.4	-10.2	41.62	0.16
5.95	41.81	0.36	-10.15	41.62	0.16
6.01	41.81	0.38	-10.09	41.62	0.16
6.07	41.81	0.37	-10.03	41.62	0.19
6.12	41.81	0.32	-9.97	41.62	0.23
6.18	41.81	0.3	-9.91	41.62	0.24
6.24	41.81	0.3	-9.85	41.62	0.27
6.29	41.81	0.32	-9.79	41.62	0.27
6.35	41.81	0.36	-9.73	41.62	0.27
6.41	41.81	0.37	-9.67	41.62	0.3
6.46	41.81	0.4	-9.61	41.62	0.33
6.52	41.81	0.41	-9.56	41.62	0.34
6.58	41.81	0.4	-9.5	41.62	0.32
6.63	41.81	0.38	-9.44	41.62	0.28
6.69	41.81	0.36	-9.38	41.62	0.24
6.75	41.81	0.34	-9.32	41.62	0.2
6.8	41.81	0.33	-9.26	41.62	0.16
1.37	40.79	-0.08	-14.5	40.6	-0.03
1.44	40.79	-0.08	-14.42	40.6	-0.03
1.52	40.79	-0.06	-14.34	40.6	-0.01
1.6	40.79	-0.02	-14.27	40.6	0
1.67	40.79	-0.01	-14.19	40.6	0.01
1.75	40.79	-0.01	-14.11	40.6	0
1.82	40.79	0.02	-14.04	40.6	0.05
1.9	40.79	0.04	-13.96	40.6	0.07
1.98	40.79	0.06	-13.88	40.6	0.11
2.05	40.79	0.06	-13.81	40.6	0.1
2.13	40.79	0.06	-13.73	40.6	0.12
2.2	40.79	0.05	-13.65	40.6	0.14
2.28	40.79	0.07	-13.57	40.6	0.16
2.35	40.79	0.11	-13.5	40.6	0.18
2.43	40.79	0.12	-13.42	40.6	0.17
2.51	40.79	0.09	-13.34	40.6	0.18
2.58	40.79	0.09	-13.27	40.6	0.17
2.66	40.79	0.09	-13.19	40.6	0.13
2.73	40.79	0.07	-13.11	40.6	0.14
2.81	40.79	0.11	-13.04	40.6	0.17
2.89	40.79	0.05	-12.96	40.6	0.19
2.96	40.79	0.05	-12.88	40.6	0.21
3.04	40.79	0.07	-12.8	40.6	0.2
3.11	40.79	0.08	-12.73	40.6	0.19
3.19	40.79	0.1	-12.65	40.6	0.22
3.27	40.79	0.17	-12.57	40.6	0.21
3.34	40.79	0.18	-12.5	40.6	0.2
3.42	40.79	0.2	-12.42	40.6	0.2
3.49	40.79	0.23	-12.34	40.6	0.2
3.57	40.79	0.2	-12.27	40.6	0.2
3.64	40.79	0.21	-12.19	40.6	0.21
3.72	40.79	0.21	-12.11	40.6	0.22
3.8	40.79	0.19	-12.03	40.6	0.21
3.87	40.79	0.19	-11.96	40.6	0.2
3.95	40.79	0.23	-11.88	40.6	0.19
4.02	40.79	0.25	-11.8	40.6	0.19
4.1	40.79	0.24	-11.73	40.6	0.18
4.18	40.79	0.26	-11.65	40.6	0.19
4.25	40.79	0.29	-11.57	40.6	0.22
4.33	40.79	0.27	-11.5	40.6	0.25
4.4	40.79	0.26	-11.42	40.6	0.31
4.48	40.79	0.24	-11.34	40.6	0.3
4.56	40.79	0.23	-11.26	40.6	0.28
4.63	40.79	0.22	-11.19	40.6	0.28
4.71	40.79	0.27	-11.11	40.6	0.28
4.78	40.79	0.28	-11.03	40.6	0.27
4.86	40.79	0.33	-10.96	40.6	0.28
4.93	40.79	0.37	-10.88	40.6	0.27
5.01	40.79	0.39	-10.8	40.6	0.28
5.09	40.79	0.41	-10.73	40.6	0.27
5.16	40.79	0.42	-10.65	40.6	0.27
5.24	40.79	0.42	-10.57	40.6	0.23
5.31	40.79	0.4	-10.49	40.6	0.23
5.39	40.79	0.37	-10.42	40.6	0.29
5.47	40.79	0.4	-10.34	40.6	0.32
5.54	40.79	0.4	-10.26	40.6	0.34
5.62	40.79	0.39	-10.19	40.6	0.33
5.69	40.79	0.42	-10.11	40.6	0.33
5.77	40.79	0.42	-10.03	40.6	0.34
5.85	40.79	0.46	-9.96	40.6	0.33
5.92	40.79	0.48	-9.88	40.6	0.33
6	40.79	0.47	-9.8	40.6	0.31
6.07	40.79	0.48	-9.72	40.6	0.28
6.15	40.79	0.53	-9.65	40.6	0.28
6.22	40.79	0.54	-9.57	40.6	0.26
6.3	40.79	0.52	-9.49	40.6	0.21
6.38	40.79	0.5	-9.42	40.6	0.17
6.45	40.79	0.44	-9.34	40.6	0.17
6.53	40.79	0.43	-9.26	40.6	0.2
6.6	40.79	0.4	-9.18	40.6	0.24
6.68	40.79	0.4	-9.11	40.6	0.29
6.76	40.79	0.43	-9.03	40.6	0.3
6.83	40.79	0.47	-8.95	40.6	0.31
6.91	40.79	0.49	-8.88	40.6	0.31
6.98	40.79	0.51	-8.8	40.6	0.3
7.06	40.79	0.53	-8.72	40.6	0.3
7.14	40.79	0.54	-8.65	40.6	0.33
7.21	40.79	0.53	-8.57	40.6	0.31
7.29	40.79	0.49	-8.49	40.6	0.28
7.36	40.79	0.43	-8.41	40.6	0.21
7.44	40.79	0.42	-8.34	40.6	0.18
0.7	39.77	-0.07	-14.88	39.59	0.04
0.79	39.77	-0.05	-14.79	39.59	0.07
0.88	39.77	-0.02	-14.7	39.59	0.09
0.97	39.77	0.05	-14.61	39.59	0.11
1.05	39.77	0.07	-14.52	39.59	0.12
1.14	39.77	0.08	-14.43	39.59	0.12
1.23	39.77	0.07	-14.34	39.59	0.11
1.32	39.77	0.11	-14.25	39.59	0.07
1.41	39.77	0.12	-14.16	39.59	0.08
1.5	39.77	0.12	-14.07	39.59	0.11
1.58	39.77	0.15	-13.98	39.59	0.12
1.67	39.77	0.15	-13.89	39.59	0.13
1.76	39.77	0.17	-13.8	39.59	0.14
1.85	39.77	0.15	-13.71	39.59	0.17
1.94	39.77	0.16	-13.62	39.59	0.2
2.03	39.77	0.15	-13.53	39.59	0.21
2.11	39.77	0.16	-13.44	39.59	0.22
2.2	39.77	0.13	-13.36	39.59	0.18
2.29	39.77	0.14	-13.27	39.59	0.17
2.38	39.77	0.14	-13.18	39.59	0.19
2.47	39.77	0.15	-13.09	39.59	0.19
2.56	39.77	0.16	-13	39.59	0.21
2.64	39.77	0.21	-12.91	39.59	0.14
2.73	39.77	0.21	-12.82	39.59	0.2
2.82	39.77	0.28	-12.73	39.59	0.15
2.91	39.77	0.29	-12.64	39.59	0.1
3	39.77	0.3	-12.55	39.59	0.12
3.09	39.77	0.28	-12.46	39.59	0.14
3.18	39.77	0.27	-12.37	39.59	0.18
3.26	39.77	0.23	-12.28	39.59	0.22
3.35	39.77	0.27	-12.19	39.59	0.24
3.44	39.77	0.27	-12.1	39.59	0.3
3.53	39.77	0.23	-12.01	39.59	0.29
3.62	39.77	0.18	-11.92	39.59	0.31
3.71	39.77	0.23	-11.83	39.59	0.26
3.79	39.77	0.28	-11.74	39.59	0.3
3.88	39.77	0.34	-11.65	39.59	0.28
3.97	39.77	0.36	-11.56	39.59	0.27
4.06	39.77	0.36	-11.47	39.59	0.29
4.15	39.77	0.35	-11.38	39.59	0.29
4.24	39.77	0.38	-11.29	39.59	0.24
4.32	39.77	0.38	-11.2	39.59	0.24
4.41	39.77	0.36	-11.11	39.59	0.25
4.5	39.77	0.44	-11.02	39.59	0.25
4.59	39.77	0.39	-10.93	39.59	0.26
4.68	39.77	0.41	-10.84	39.59	0.26
4.77	39.77	0.44	-10.75	39.59	0.27
4.85	39.77	0.44	-10.66	39.59	0.3
4.94	39.77	0.46	-10.57	39.59	0.33
5.03	39.77	0.41	-10.48	39.59	0.35
5.12	39.77	0.42	-10.39	39.59	0.37
5.21	39.77	0.43	-10.31	39.59	0.33
5.3	39.77	0.49	-10.22	39.59	0.29
5.38	39.77	0.51	-10.13	39.59	0.34
5.47	39.77	0.52	-10.04	39.59	0.35
5.56	39.77	0.55	-9.95	39.59	0.34
5.65	39.77	0.54	-9.86	39.59	0.31
5.74	39.77	0.49	-9.77	39.59	0.3
5.83	39.77	0.46	-9.68	39.59	0.34
5.91	39.77	0.45	-9.59	39.59	0.39
6	39.77	0.52	-9.5	39.59	0.41
6.09	39.77	0.56	-9.41	39.59	0.37
6.18	39.77	0.61	-9.32	39.59	0.38
6.27	39.77	0.6	-9.23	39.59	0.41
6.36	39.77	0.6	-9.14	39.59	0.4
6.45	39.77	0.62	-9.05	39.59	0.38
6.53	39.77	0.58	-8.96	39.59	0.35
6.62	39.77	0.54	-8.87	39.59	0.32
6.71	39.77	0.53	-8.78	39.59	0.23
6.8	39.77	0.51	-8.69	39.59	0.24
6.89	39.77	0.49	-8.6	39.59	0.28
6.98	39.77	0.47	-8.51	39.59	0.38
7.06	39.77	0.48	-8.42	39.59	0.39
7.15	39.77	0.5	-8.33	39.59	0.42
7.24	39.77	0.54	-8.24	39.59	0.43
7.33	39.77	0.56	-8.15	39.59	0.39
7.42	39.77	0.61	-8.06	39.59	0.37
7.51	39.77	0.61	-7.97	39.59	0.33
7.59	39.77	0.63	-7.88	39.59	0.26
7.68	39.77	0.59	-7.79	39.59	0.22
7.77	39.77	0.53	-7.7	39.59	0.2
-0.6	38.75	0.23	-15.47	38.58	0.28
-0.49	38.75	0.28	-15.37	38.58	0.3
-0.38	38.75	0.32	-15.26	38.58	0.41
-0.27	38.75	0.32	-15.16	38.58	0.4
-0.16	38.75	0.31	-15.05	38.58	0.44
-0.05	38.75	0.33	-14.94	38.58	0.4
0.06	38.75	0.36	-14.84	38.58	0.37
0.17	38.75	0.33	-14.73	38.58	0.32
0.28	38.75	0.4	-14.63	38.58	0.27
0.39	38.75	0.44	-14.52	38.58	0.23
0.5	38.75	0.44	-14.41	38.58	0.27
0.61	38.75	0.42	-14.31	38.58	0.27
0.72	38.75	0.45	-14.2	38.58	0.25
0.83	38.75	0.43	-14.1	38.58	0.22
0.94	38.75	0.42	-13.99	38.58	0.21
1.05	38.75	0.39	-13.88	38.58	0.25
1.16	38.75	0.41	-13.78	38.58	0.25
1.27	38.75	0.45	-13.67	38.58	0.29
1.38	38.75	0.44	-13.57	38.58	0.36
1.49	38.75	0.49	-13.46	38.58	0.37
1.6	38.75	0.5	-13.35	38.58	0.37
1.71	38.75	0.52	-13.25	38.58	0.36
1.82	38.75	0.52	-13.14	38.58	0.39
1.93	38.75	0.56	-13.04	38.58	0.39
2.04	38.75	0.57	-12.93	38.58	0.37
2.15	38.75	0.54	-12.82	38.58	0.36
2.26	38.75	0.49	-12.72	38.58	0.36
2.37	38.75	0.42	-12.61	38.58	0.38
2.48	38.75	0.44	-12.51	38.58	0.32
2.59	38.75	0.45	-12.4	38.58	0.35
2.7	38.75	0.5	-12.29	38.58	0.32
2.81	38.75	0.51	-12.19	38.58	0.29
2.92	38.75	0.52	-12.08	38.58	0.33
3.03	38.75	0.53	-11.98	38.58	0.35
3.14	38.75	0.51	-11.87	38.58	0.36
3.25	38.75	0.55	-11.76	38.58	0.4
3.36	38.75	0.54	-11.66	38.58	0.44
3.47	38.75	0.51	-11.55	38.58	0.42
3.58	38.75	0.55	-11.45	38.58	0.41
3.7	38.75	0.57	-11.34	38.58	0.42
3.81	38.75	0.59	-11.23	38.58	0.39
3.92	38.75	0.61	-11.13	38.58	0.45
4.03	38.75	0.63	-11.02	38.58	0.37
4.14	38.75	0.62	-10.91	38.58	0.33
4.25	38.75	0.59	-10.81	38.58	0.35
4.36	38.75	0.55	-10.7	38.58	0.38
4.47	38.75	0.49	-10.6	38.58	0.42
4.58	38.75	0.57	-10.49	38.58	0.45
4.69	38.75	0.63	-10.38	38.58	0.54
4.8	38.75	0.68	-10.28	38.58	0.56
4.91	38.75	0.73	-10.17	38.58	0.51
5.02	38.75	0.73	-10.07	38.58	0.52
5.13	38.75	0.71	-9.96	38.58	0.53
5.24	38.75	0.7	-9.85	38.58	0.51
5.35	38.75	0.74	-9.75	38.58	0.51
5.46	38.75	0.73	-9.64	38.58	0.52
5.57	38.75	0.68	-9.54	38.58	0.52
5.68	38.75	0.71	-9.43	38.58	0.5
5.79	38.75	0.67	-9.32	38.58	0.59
5.9	38.75	0.71	-9.22	38.58	0.61
6.01	38.75	0.75	-9.11	38.58	0.61
6.12	38.75	0.78	-9.01	38.58	0.59
6.23	38.75	0.79	-8.9	38.58	0.61
6.34	38.75	0.79	-8.79	38.58	0.63
6.45	38.75	0.82	-8.69	38.58	0.63
6.56	38.75	0.85	-8.58	38.58	0.64
6.67	38.75	0.8	-8.48	38.58	0.6
6.78	38.75	0.8	-8.37	38.58	0.58
6.89	38.75	0.8	-8.26	38.58	0.51
7	38.75	0.75	-8.16	38.58	0.4
7.11	38.75	0.72	-8.05	38.58	0.38
7.22	38.75	0.76	-7.95	38.58	0.43
7.33	38.75	0.79	-7.84	38.58	0.47
7.44	38.75	0.83	-7.73	38.58	0.51
7.55	38.75	0.87	-7.63	38.58	0.58
7.66	38.75	0.87	-7.52	38.58	0.61
7.77	38.75	0.9	-7.42	38.58	0.52
7.88	38.75	0.88	-7.31	38.58	0.48
7.99	38.75	0.86	-7.2	38.58	0.45
8.1	38.75	0.81	-7.1	38.58	0.42
8.21	38.75	0.84	-6.99	38.58	0.38
-1.25	37.73	0.28	-15.73	37.56	0.28
-1.13	37.73	0.33	-15.61	37.56	0.29
-1.02	37.73	0.36	-15.5	37.56	0.3
-0.9	37.73	0.39	-15.38	37.56	0.24
-0.78	37.73	0.37	-15.27	37.56	0.18
-0.66	37.73	0.41	-15.15	37.56	0.13
-0.54	37.73	0.38	-15.04	37.56	0.2
-0.42	37.73	0.38	-14.92	37.56	0.22
-0.3	37.73	0.44	-14.81	37.56	0.24
-0.18	37.73	0.46	-14.69	37.56	0.24
-0.06	37.73	0.48	-14.58	37.56	0.28
0.06	37.73	0.49	-14.46	37.56	0.28
0.18	37.73	0.51	-14.35	37.56	0.33
0.3	37.73	0.48	-14.23	37.56	0.35
0.42	37.73	0.44	-14.12	37.56	0.4
0.54	37.73	0.43	-14	37.56	0.44
0.66	37.73	0.47	-13.89	37.56	0.42
0.78	37.73	0.46	-13.77	37.56	0.42
0.9	37.73	0.49	-13.65	37.56	0.4
1.01	37.73	0.49	-13.54	37.56	0.4
1.13	37.73	0.46	-13.42	37.56	0.46
1.25	37.73	0.43	-13.31	37.56	0.46
1.37	37.73	0.49	-13.19	37.56	0.38
1.49	37.73	0.53	-13.08	37.56	0.34
1.61	37.73	0.53	-12.96	37.56	0.29
1.73	37.73	0.54	-12.85	37.56	0.28
1.85	37.73	0.51	-12.73	37.56	0.27
1.97	37.73	0.5	-12.62	37.56	0.27
2.09	37.73	0.6	-12.5	37.56	0.29
2.21	37.73	0.63	-12.39	37.56	0.29
2.33	37.73	0.63	-12.27	37.56	0.3
2.45	37.73	0.6	-12.16	37.56	0.3
2.57	37.73	0.6	-12.04	37.56	0.29
2.69	37.73	0.55	-11.93	37.56	0.3
2.81	37.73	0.54	-11.81	37.56	0.3
2.93	37.73	0.54	-11.7	37.56	0.28
3.05	37.73	0.57	-11.58	37.56	0.27
3.16	37.73	0.56	-11.47	37.56	0.27
3.28	37.73	0.59	-11.35	37.56	0.28
3.4	37.73	0.58	-11.23	37.56	0.32
3.52	37.73	0.56	-11.12	37.56	0.32
3.64	37.73	0.57	-11	37.56	0.41
3.76	37.73	0.63	-10.89	37.56	0.37
3.88	37.73	0.63	-10.77	37.56	0.36
4	37.73	0.63	-10.66	37.56	0.4
4.12	37.73	0.72	-10.54	37.56	0.38
4.24	37.73	0.71	-10.43	37.56	0.4
4.36	37.73	0.69	-10.31	37.56	0.42
4.48	37.73	0.67	-10.2	37.56	0.33
4.6	37.73	0.64	-10.08	37.56	0.29
4.72	37.73	0.6	-9.97	37.56	0.32
4.84	37.73	0.56	-9.85	37.56	0.38
4.96	37.73	0.61	-9.74	37.56	0.42
5.08	37.73	0.76	-9.62	37.56	0.5
5.19	37.73	0.8	-9.51	37.56	0.51
5.31	37.73	0.84	-9.39	37.56	0.51
5.43	37.73	0.86	-9.28	37.56	0.54
5.55	37.73	0.83	-9.16	37.56	0.58
5.67	37.73	0.85	-9.04	37.56	0.63
5.79	37.73	0.79	-8.93	37.56	0.62
5.91	37.73	0.85	-8.81	37.56	0.64
6.03	37.73	0.87	-8.7	37.56	0.63
6.15	37.73	0.93	-8.58	37.56	0.55
6.27	37.73	0.9	-8.47	37.56	0.58
6.39	37.73	0.92	-8.35	37.56	0.6
6.51	37.73	0.91	-8.24	37.56	0.64
6.63	37.73	0.91	-8.12	37.56	0.62
6.75	37.73	0.9	-8.01	37.56	0.49
6.87	37.73	0.85	-7.89	37.56	0.41
6.99	37.73	0.78	-7.78	37.56	0.34
7.11	37.73	0.76	-7.66	37.56	0.43
7.22	37.73	0.8	-7.55	37.56	0.53
7.34	37.73	0.85	-7.43	37.56	0.55
7.46	37.73	0.89	-7.32	37.56	0.57
7.58	37.73	0.93	-7.2	37.56	0.53
7.7	37.73	0.93	-7.09	37.56	0.49
7.82	37.73	0.94	-6.97	37.56	0.45
7.94	37.73	0.92	-6.85	37.56	0.42
8.06	37.73	0.89	-6.74	37.56	0.42
8.18	37.73	0.83	-6.62	37.56	0.44
8.3	37.73	0.88	-6.51	37.56	0.45
-1.79	36.71	0.3	-16.01	36.55	0.37
-1.67	36.71	0.42	-15.89	36.55	0.36
-1.54	36.71	0.42	-15.77	36.55	0.37
-1.42	36.71	0.4	-15.64	36.55	0.39
-1.29	36.71	0.4	-15.52	36.55	0.37
-1.16	36.71	0.41	-15.4	36.55	0.37
-1.04	36.71	0.43	-15.27	36.55	0.37
-0.91	36.71	0.42	-15.15	36.55	0.36
-0.79	36.71	0.46	-15.03	36.55	0.37
-0.66	36.71	0.48	-14.9	36.55	0.39
-0.53	36.71	0.49	-14.78	36.55	0.42
-0.41	36.71	0.58	-14.66	36.55	0.42
-0.28	36.71	0.51	-14.54	36.55	0.37
-0.16	36.71	0.49	-14.41	36.55	0.35
-0.03	36.71	0.44	-14.29	36.55	0.34
0.1	36.71	0.42	-14.17	36.55	0.34
0.22	36.71	0.45	-14.04	36.55	0.29
0.35	36.71	0.51	-13.92	36.55	0.29
0.47	36.71	0.5	-13.8	36.55	0.24
0.6	36.71	0.54	-13.68	36.55	0.28
0.73	36.71	0.53	-13.55	36.55	0.35
0.85	36.71	0.54	-13.43	36.55	0.34
0.98	36.71	0.54	-13.31	36.55	0.41
1.1	36.71	0.5	-13.18	36.55	0.39
1.23	36.71	0.43	-13.06	36.55	0.39
1.36	36.71	0.48	-12.94	36.55	0.38
1.48	36.71	0.56	-12.81	36.55	0.38
1.61	36.71	0.59	-12.69	36.55	0.31
1.73	36.71	0.57	-12.57	36.55	0.29
1.86	36.71	0.56	-12.45	36.55	0.29
1.99	36.71	0.58	-12.32	36.55	0.3
2.11	36.71	0.58	-12.2	36.55	0.3
2.24	36.71	0.59	-12.08	36.55	0.26
2.36	36.71	0.6	-11.95	36.55	0.27
2.49	36.71	0.64	-11.83	36.55	0.28
2.62	36.71	0.63	-11.71	36.55	0.27
2.74	36.71	0.61	-11.59	36.55	0.22
2.87	36.71	0.59	-11.46	36.55	0.16
2.99	36.71	0.56	-11.34	36.55	0.16
3.12	36.71	0.58	-11.22	36.55	0.16
3.24	36.71	0.57	-11.09	36.55	0.15
3.37	36.71	0.59	-10.97	36.55	0.2
3.5	36.71	0.58	-10.85	36.55	0.21
3.62	36.71	0.62	-10.72	36.55	0.23
3.75	36.71	0.65	-10.6	36.55	0.25
3.87	36.71	0.67	-10.48	36.55	0.27
4	36.71	0.68	-10.36	36.55	0.27
4.13	36.71	0.67	-10.23	36.55	0.27
4.25	36.71	0.71	-10.11	36.55	0.3
4.38	36.71	0.77	-9.99	36.55	0.3
4.5	36.71	0.73	-9.86	36.55	0.31
4.63	36.71	0.74	-9.74	36.55	0.29
4.76	36.71	0.71	-9.62	36.55	0.27
4.88	36.71	0.69	-9.5	36.55	0.26
5.01	36.71	0.67	-9.37	36.55	0.3
5.13	36.71	0.66	-9.25	36.55	0.4
5.26	36.71	0.75	-9.13	36.55	0.46
5.39	36.71	0.81	-9	36.55	0.48
5.51	36.71	0.88	-8.88	36.55	0.5
5.64	36.71	0.91	-8.76	36.55	0.56
5.76	36.71	0.91	-8.64	36.55	0.58
5.89	36.71	0.9	-8.51	36.55	0.6
6.02	36.71	0.93	-8.39	36.55	0.57
6.14	36.71	0.89	-8.27	36.55	0.56
6.27	36.71	0.92	-8.14	36.55	0.55
6.39	36.71	0.97	-8.02	36.55	0.49
6.52	36.71	0.93	-7.9	36.55	0.43
6.65	36.71	0.91	-7.77	36.55	0.37
6.77	36.71	0.86	-7.65	36.55	0.27
6.9	36.71	0.8	-7.53	36.55	0.33
7.02	36.71	0.76	-7.41	36.55	0.46
7.15	36.71	0.81	-7.28	36.55	0.48
7.28	36.71	0.81	-7.16	36.55	0.55
7.4	36.71	0.87	-7.04	36.55	0.49
7.53	36.71	0.96	-6.91	36.55	0.43
7.65	36.71	0.98	-6.79	36.55	0.39
7.78	36.71	0.91	-6.67	36.55	0.35
7.91	36.71	0.8	-6.55	36.55	0.32
8.03	36.71	0.75	-6.42	36.55	0.34
8.16	36.71	0.71	-6.3	36.55	0.37
8.28	36.71	0.79	-6.18	36.55	0.39
-2.31	35.69	0.33	-16.19	35.54	0.45
-2.18	35.69	0.37	-16.06	35.54	0.46
-2.05	35.69	0.44	-15.93	35.54	0.5
-1.92	35.69	0.47	-15.81	35.54	0.51
-1.78	35.69	0.49	-15.68	35.54	0.54
-1.65	35.69	0.49	-15.55	35.54	0.52
-1.52	35.69	0.49	-15.42	35.54	0.52
-1.38	35.69	0.53	-15.3	35.54	0.44
-1.25	35.69	0.52	-15.17	35.54	0.41
-1.12	35.69	0.52	-15.04	35.54	0.47
-0.99	35.69	0.51	-14.91	35.54	0.45
-0.85	35.69	0.46	-14.78	35.54	0.44
-0.72	35.69	0.43	-14.66	35.54	0.41
-0.59	35.69	0.49	-14.53	35.54	0.41
-0.45	35.69	0.51	-14.4	35.54	0.39
-0.32	35.69	0.51	-14.27	35.54	0.36
-0.19	35.69	0.54	-14.14	35.54	0.33
-0.06	35.69	0.57	-14.02	35.54	0.33
0.08	35.69	0.59	-13.89	35.54	0.3
0.21	35.69	0.59	-13.76	35.54	0.23
0.34	35.69	0.6	-13.63	35.54	0.25
0.48	35.69	0.57	-13.51	35.54	0.21
0.61	35.69	0.52	-13.38	35.54	0.24
0.74	35.69	0.48	-13.25	35.54	0.27
0.87	35.69	0.5	-13.12	35.54	0.3
1.01	35.69	0.43	-12.99	35.54	0.24
1.14	35.69	0.47	-12.87	35.54	0.27
1.27	35.69	0.53	-12.74	35.54	0.27
1.41	35.69	0.57	-12.61	35.54	0.25
1.54	35.69	0.59	-12.48	35.54	0.25
1.67	35.69	0.61	-12.36	35.54	0.27
1.8	35.69	0.61	-12.23	35.54	0.25
1.94	35.69	0.59	-12.1	35.54	0.25
2.07	35.69	0.58	-11.97	35.54	0.22
2.2	35.69	0.52	-11.84	35.54	0.23
2.33	35.69	0.53	-11.72	35.54	0.22
2.47	35.69	0.56	-11.59	35.54	0.27
2.6	35.69	0.59	-11.46	35.54	0.23
2.73	35.69	0.59	-11.33	35.54	0.23
2.87	35.69	0.59	-11.2	35.54	0.17
3	35.69	0.68	-11.08	35.54	0.17
3.13	35.69	0.71	-10.95	35.54	0.19
3.26	35.69	0.65	-10.82	35.54	0.18
3.4	35.69	0.64	-10.69	35.54	0.22
3.53	35.69	0.6	-10.57	35.54	0.22
3.66	35.69	0.64	-10.44	35.54	0.18
3.8	35.69	0.66	-10.31	35.54	0.19
3.93	35.69	0.68	-10.18	35.54	0.21
4.06	35.69	0.71	-10.05	35.54	0.22
4.19	35.69	0.75	-9.93	35.54	0.24
4.33	35.69	0.74	-9.8	35.54	0.27
4.46	35.69	0.75	-9.67	35.54	0.26
4.59	35.69	0.76	-9.54	35.54	0.32
4.73	35.69	0.77	-9.42	35.54	0.3
4.86	35.69	0.82	-9.29	35.54	0.27
4.99	35.69	0.77	-9.16	35.54	0.23
5.12	35.69	0.73	-9.03	35.54	0.23
5.26	35.69	0.63	-8.9	35.54	0.22
5.39	35.69	0.71	-8.78	35.54	0.33
5.52	35.69	0.78	-8.65	35.54	0.35
5.66	35.69	0.83	-8.52	35.54	0.39
5.79	35.69	0.89	-8.39	35.54	0.46
5.92	35.69	0.91	-8.27	35.54	0.47
6.05	35.69	0.92	-8.14	35.54	0.53
6.19	35.69	0.93	-8.01	35.54	0.47
6.32	35.69	0.92	-7.88	35.54	0.46
6.45	35.69	0.92	-7.75	35.54	0.42
6.59	35.69	0.89	-7.63	35.54	0.38
6.72	35.69	0.84	-7.5	35.54	0.34
6.85	35.69	0.76	-7.37	35.54	0.3
6.98	35.69	0.83	-7.24	35.54	0.35
7.12	35.69	0.84	-7.11	35.54	0.37
7.25	35.69	0.88	-6.99	35.54	0.47
7.38	35.69	0.92	-6.86	35.54	0.54
7.52	35.69	0.94	-6.73	35.54	0.46
7.65	35.69	0.89	-6.6	35.54	0.41
7.78	35.69	0.92	-6.48	35.54	0.39
7.91	35.69	0.84	-6.35	35.54	0.38
8.05	35.69	0.86	-6.22	35.54	0.36
8.18	35.69	0.82	-6.09	35.54	0.36
8.31	35.69	0.81	-5.96	35.54	0.37
-2.9	34.67	0.35	-16.42	34.52	0.52
-2.76	34.67	0.45	-16.29	34.52	0.55
-2.63	34.67	0.41	-16.16	34.52	0.59
-2.49	34.67	0.41	-16.03	34.52	0.55
-2.35	34.67	0.45	-15.9	34.52	0.56
-2.21	34.67	0.55	-15.77	34.52	0.56
-2.07	34.67	0.53	-15.63	34.52	0.54
-1.94	34.67	0.47	-15.5	34.52	0.52
-1.8	34.67	0.5	-15.37	34.52	0.55
-1.66	34.67	0.54	-15.24	34.52	0.51
-1.52	34.67	0.55	-15.11	34.52	0.51
-1.38	34.67	0.51	-14.98	34.52	0.47
-1.24	34.67	0.46	-14.84	34.52	0.46
-1.11	34.67	0.47	-14.71	34.52	0.47
-0.97	34.67	0.51	-14.58	34.52	0.5
-0.83	34.67	0.57	-14.45	34.52	0.5
-0.69	34.67	0.58	-14.32	34.52	0.49
-0.55	34.67	0.63	-14.19	34.52	0.47
-0.42	34.67	0.64	-14.05	34.52	0.47
-0.28	34.67	0.67	-13.92	34.52	0.42
-0.14	34.67	0.65	-13.79	34.52	0.33
0	34.67	0.65	-13.66	34.52	0.31
0.14	34.67	0.64	-13.53	34.52	0.29
0.27	34.67	0.63	-13.4	34.52	0.25
0.41	34.67	0.62	-13.26	34.52	0.21
0.55	34.67	0.58	-13.13	34.52	0.31
0.69	34.67	0.55	-13	34.52	0.33
0.83	34.67	0.54	-12.87	34.52	0.28
0.96	34.67	0.47	-12.74	34.52	0.28
1.1	34.67	0.55	-12.61	34.52	0.28
1.24	34.67	0.59	-12.47	34.52	0.29
1.38	34.67	0.64	-12.34	34.52	0.29
1.52	34.67	0.64	-12.21	34.52	0.29
1.65	34.67	0.65	-12.08	34.52	0.33
1.79	34.67	0.62	-11.95	34.52	0.3
1.93	34.67	0.66	-11.82	34.52	0.34
2.07	34.67	0.7	-11.68	34.52	0.34
2.21	34.67	0.74	-11.55	34.52	0.41
2.35	34.67	0.77	-11.42	34.52	0.35
2.48	34.67	0.79	-11.29	34.52	0.35
2.62	34.67	0.78	-11.16	34.52	0.37
2.76	34.67	0.81	-11.02	34.52	0.39
2.9	34.67	0.84	-10.89	34.52	0.42
3.04	34.67	0.82	-10.76	34.52	0.4
3.17	34.67	0.86	-10.63	34.52	0.32
3.31	34.67	0.84	-10.5	34.52	0.29
3.45	34.67	0.82	-10.37	34.52	0.34
3.59	34.67	0.77	-10.23	34.52	0.33
3.73	34.67	0.82	-10.1	34.52	0.37
3.86	34.67	0.85	-9.97	34.52	0.38
4	34.67	0.87	-9.84	34.52	0.35
4.14	34.67	0.79	-9.71	34.52	0.37
4.28	34.67	0.84	-9.58	34.52	0.41
4.42	34.67	0.9	-9.44	34.52	0.4
4.55	34.67	0.91	-9.31	34.52	0.4
4.69	34.67	0.85	-9.18	34.52	0.39
4.83	34.67	0.84	-9.05	34.52	0.39
4.97	34.67	0.84	-8.92	34.52	0.36
5.11	34.67	0.8	-8.79	34.52	0.36
5.25	34.67	0.76	-8.65	34.52	0.33
5.38	34.67	0.72	-8.52	34.52	0.25
5.52	34.67	0.74	-8.39	34.52	0.31
5.66	34.67	0.81	-8.26	34.52	0.4
5.8	34.67	0.89	-8.13	34.52	0.47
5.94	34.67	0.9	-8	34.52	0.49
6.07	34.67	0.96	-7.86	34.52	0.48
6.21	34.67	0.97	-7.73	34.52	0.47
6.35	34.67	0.93	-7.6	34.52	0.47
6.49	34.67	0.88	-7.47	34.52	0.46
6.63	34.67	0.78	-7.34	34.52	0.41
6.76	34.67	0.8	-7.21	34.52	0.29
6.9	34.67	0.87	-7.07	34.52	0.34
7.04	34.67	0.91	-6.94	34.52	0.41
7.18	34.67	0.94	-6.81	34.52	0.43
7.32	34.67	1.01	-6.68	34.52	0.53
7.45	34.67	0.96	-6.55	34.52	0.56
7.59	34.67	0.95	-6.42	34.52	0.55
7.73	34.67	0.93	-6.28	34.52	0.55
7.87	34.67	0.88	-6.15	34.52	0.49
8.01	34.67	0.83	-6.02	34.52	0.37
8.14	34.67	0.85	-5.89	34.52	0.35
-3.4	33.66	0.36	-16.71	33.51	0.66
-3.26	33.66	0.44	-16.57	33.51	0.61
-3.12	33.66	0.47	-16.43	33.51	0.68
-2.98	33.66	0.47	-16.3	33.51	0.62
-2.83	33.66	0.46	-16.16	33.51	0.6
-2.69	33.66	0.49	-16.02	33.51	0.59
-2.55	33.66	0.51	-15.89	33.51	0.57
-2.41	33.66	0.5	-15.75	33.51	0.59
-2.27	33.66	0.54	-15.61	33.51	0.59
-2.13	33.66	0.58	-15.48	33.51	0.59
-1.99	33.66	0.6	-15.34	33.51	0.61
-1.85	33.66	0.59	-15.2	33.51	0.62
-1.71	33.66	0.56	-15.07	33.51	0.61
-1.56	33.66	0.55	-14.93	33.51	0.6
-1.42	33.66	0.56	-14.79	33.51	0.63
-1.28	33.66	0.62	-14.66	33.51	0.6
-1.14	33.66	0.61	-14.52	33.51	0.61
-1	33.66	0.65	-14.38	33.51	0.61
-0.86	33.66	0.67	-14.25	33.51	0.57
-0.72	33.66	0.7	-14.11	33.51	0.44
-0.58	33.66	0.71	-13.97	33.51	0.47
-0.44	33.66	0.68	-13.84	33.51	0.43
-0.3	33.66	0.68	-13.7	33.51	0.4
-0.15	33.66	0.61	-13.56	33.51	0.35
-0.01	33.66	0.64	-13.43	33.51	0.32
0.13	33.66	0.58	-13.29	33.51	0.28
0.27	33.66	0.61	-13.15	33.51	0.26
0.41	33.66	0.63	-13.02	33.51	0.3
0.55	33.66	0.63	-12.88	33.51	0.4
0.69	33.66	0.65	-12.74	33.51	0.38
0.83	33.66	0.63	-12.61	33.51	0.34
0.97	33.66	0.58	-12.47	33.51	0.34
1.11	33.66	0.55	-12.33	33.51	0.32
1.26	33.66	0.6	-12.2	33.51	0.36
1.4	33.66	0.69	-12.06	33.51	0.38
1.54	33.66	0.72	-11.92	33.51	0.41
1.68	33.66	0.68	-11.79	33.51	0.4
1.82	33.66	0.71	-11.65	33.51	0.42
1.96	33.66	0.72	-11.51	33.51	0.4
2.1	33.66	0.73	-11.38	33.51	0.45
2.24	33.66	0.71	-11.24	33.51	0.46
2.38	33.66	0.74	-11.1	33.51	0.46
2.53	33.66	0.76	-10.97	33.51	0.47
2.67	33.66	0.82	-10.83	33.51	0.49
2.81	33.66	0.88	-10.69	33.51	0.45
2.95	33.66	0.91	-10.56	33.51	0.47
3.09	33.66	0.91	-10.42	33.51	0.42
3.23	33.66	0.91	-10.28	33.51	0.32
3.37	33.66	0.96	-10.15	33.51	0.3
3.51	33.66	0.92	-10.01	33.51	0.36
3.65	33.66	0.94	-9.87	33.51	0.42
3.79	33.66	0.88	-9.74	33.51	0.47
3.94	33.66	0.92	-9.6	33.51	0.51
4.08	33.66	0.99	-9.46	33.51	0.53
4.22	33.66	0.97	-9.33	33.51	0.48
4.36	33.66	0.96	-9.19	33.51	0.45
4.5	33.66	0.98	-9.05	33.51	0.47
4.64	33.66	0.95	-8.91	33.51	0.46
4.78	33.66	0.91	-8.78	33.51	0.45
4.92	33.66	0.87	-8.64	33.51	0.41
5.06	33.66	0.83	-8.5	33.51	0.34
5.2	33.66	0.8	-8.37	33.51	0.33
5.35	33.66	0.74	-8.23	33.51	0.26
5.49	33.66	0.84	-8.09	33.51	0.33
5.63	33.66	0.87	-7.96	33.51	0.41
5.77	33.66	0.86	-7.82	33.51	0.43
5.91	33.66	0.84	-7.68	33.51	0.45
6.05	33.66	0.91	-7.55	33.51	0.44
6.19	33.66	0.88	-7.41	33.51	0.44
6.33	33.66	0.85	-7.27	33.51	0.41
6.47	33.66	0.82	-7.14	33.51	0.35
6.62	33.66	0.88	-7	33.51	0.23
6.76	33.66	0.91	-6.86	33.51	0.36
6.9	33.66	0.96	-6.73	33.51	0.46
7.04	33.66	0.99	-6.59	33.51	0.49
7.18	33.66	1	-6.45	33.51	0.54
7.32	33.66	0.97	-6.32	33.51	0.59
7.46	33.66	0.89	-6.18	33.51	0.55
7.6	33.66	0.87	-6.04	33.51	0.51
7.74	33.66	0.89	-5.91	33.51	0.42
7.88	33.66	0.82	-5.77	33.51	0.35
-3.87	32.64	0.38	-16.85	32.5	0.67
-3.73	32.64	0.42	-16.71	32.5	0.71
-3.58	32.64	0.38	-16.57	32.5	0.73
-3.43	32.64	0.44	-16.42	32.5	0.7
-3.29	32.64	0.54	-16.28	32.5	0.74
-3.14	32.64	0.56	-16.14	32.5	0.71
-2.99	32.64	0.58	-16	32.5	0.72
-2.85	32.64	0.54	-15.86	32.5	0.67
-2.7	32.64	0.58	-15.72	32.5	0.65
-2.56	32.64	0.59	-15.57	32.5	0.59
-2.41	32.64	0.61	-15.43	32.5	0.58
-2.26	32.64	0.61	-15.29	32.5	0.6
-2.12	32.64	0.61	-15.15	32.5	0.59
-1.97	32.64	0.61	-15.01	32.5	0.63
-1.83	32.64	0.63	-14.87	32.5	0.63
-1.68	32.64	0.64	-14.72	32.5	0.6
-1.53	32.64	0.7	-14.58	32.5	0.56
-1.39	32.64	0.72	-14.44	32.5	0.56
-1.24	32.64	0.74	-14.3	32.5	0.57
-1.09	32.64	0.72	-14.16	32.5	0.55
-0.95	32.64	0.68	-14.02	32.5	0.52
-0.8	32.64	0.71	-13.87	32.5	0.5
-0.66	32.64	0.7	-13.73	32.5	0.48
-0.51	32.64	0.7	-13.59	32.5	0.47
-0.36	32.64	0.68	-13.45	32.5	0.44
-0.22	32.64	0.66	-13.31	32.5	0.39
-0.07	32.64	0.66	-13.17	32.5	0.38
0.07	32.64	0.71	-13.02	32.5	0.36
0.22	32.64	0.7	-12.88	32.5	0.3
0.37	32.64	0.73	-12.74	32.5	0.35
0.51	32.64	0.75	-12.6	32.5	0.36
0.66	32.64	0.75	-12.46	32.5	0.41
0.81	32.64	0.75	-12.32	32.5	0.43
0.95	32.64	0.73	-12.17	32.5	0.44
1.1	32.64	0.63	-12.03	32.5	0.43
1.24	32.64	0.61	-11.89	32.5	0.5
1.39	32.64	0.66	-11.75	32.5	0.47
1.54	32.64	0.76	-11.61	32.5	0.46
1.68	32.64	0.78	-11.47	32.5	0.53
1.83	32.64	0.81	-11.32	32.5	0.54
1.97	32.64	0.85	-11.18	32.5	0.58
2.12	32.64	0.87	-11.04	32.5	0.55
2.27	32.64	0.87	-10.9	32.5	0.55
2.41	32.64	0.87	-10.76	32.5	0.57
2.56	32.64	0.88	-10.62	32.5	0.59
2.71	32.64	0.92	-10.47	32.5	0.58
2.85	32.64	0.93	-10.33	32.5	0.63
3	32.64	0.98	-10.19	32.5	0.55
3.14	32.64	0.99	-10.05	32.5	0.54
3.29	32.64	1.02	-9.91	32.5	0.56
3.44	32.64	1	-9.77	32.5	0.54
3.58	32.64	0.99	-9.62	32.5	0.59
3.73	32.64	0.97	-9.48	32.5	0.57
3.87	32.64	1	-9.34	32.5	0.49
4.02	32.64	1.01	-9.2	32.5	0.46
4.17	32.64	0.95	-9.06	32.5	0.44
4.31	32.64	0.94	-8.92	32.5	0.41
4.46	32.64	0.92	-8.77	32.5	0.4
4.61	32.64	0.89	-8.63	32.5	0.4
4.75	32.64	0.89	-8.49	32.5	0.35
4.9	32.64	0.82	-8.35	32.5	0.32
5.04	32.64	0.76	-8.21	32.5	0.29
5.19	32.64	0.78	-8.07	32.5	0.3
5.34	32.64	0.87	-7.92	32.5	0.35
5.48	32.64	0.89	-7.78	32.5	0.39
5.63	32.64	0.9	-7.64	32.5	0.4
5.77	32.64	0.94	-7.5	32.5	0.42
5.92	32.64	0.93	-7.36	32.5	0.44
6.07	32.64	0.92	-7.22	32.5	0.4
6.21	32.64	0.8	-7.07	32.5	0.37
6.36	32.64	0.77	-6.93	32.5	0.29
6.51	32.64	0.86	-6.79	32.5	0.28
6.65	32.64	0.92	-6.65	32.5	0.4
6.8	32.64	1	-6.51	32.5	0.43
6.94	32.64	1.04	-6.37	32.5	0.5
7.09	32.64	1.05	-6.22	32.5	0.53
7.24	32.64	1.07	-6.08	32.5	0.55
7.38	32.64	1.05	-5.94	32.5	0.53
7.53	32.64	0.94	-5.8	32.5	0.48
7.67	32.64	0.9	-5.66	32.5	0.44
7.82	32.64	1	-5.52	32.5	0.4
-4.19	31.62	0.31	-17.03	31.48	0.73
-4.04	31.62	0.48	-16.88	31.48	0.81
-3.89	31.62	0.47	-16.74	31.48	0.87
-3.75	31.62	0.43	-16.59	31.48	0.81
-3.6	31.62	0.46	-16.44	31.48	0.83
-3.45	31.62	0.49	-16.3	31.48	0.77
-3.3	31.62	0.51	-16.15	31.48	0.78
-3.16	31.62	0.53	-16.01	31.48	0.77
-3.01	31.62	0.51	-15.86	31.48	0.8
-2.86	31.62	0.48	-15.71	31.48	0.77
-2.72	31.62	0.5	-15.57	31.48	0.72
-2.57	31.62	0.42	-15.42	31.48	0.72
-2.42	31.62	0.5	-15.28	31.48	0.68
-2.27	31.62	0.59	-15.13	31.48	0.67
-2.13	31.62	0.63	-14.98	31.48	0.65
-1.98	31.62	0.69	-14.84	31.48	0.64
-1.83	31.62	0.76	-14.69	31.48	0.67
-1.68	31.62	0.8	-14.55	31.48	0.67
-1.54	31.62	0.8	-14.4	31.48	0.67
-1.39	31.62	0.8	-14.25	31.48	0.65
-1.24	31.62	0.79	-14.11	31.48	0.64
-1.09	31.62	0.76	-13.96	31.48	0.68
-0.95	31.62	0.76	-13.82	31.48	0.66
-0.8	31.62	0.7	-13.67	31.48	0.64
-0.65	31.62	0.7	-13.52	31.48	0.59
-0.5	31.62	0.73	-13.38	31.48	0.58
-0.36	31.62	0.76	-13.23	31.48	0.51
-0.21	31.62	0.8	-13.09	31.48	0.53
-0.06	31.62	0.82	-12.94	31.48	0.52
0.08	31.62	0.85	-12.79	31.48	0.44
0.23	31.62	0.82	-12.65	31.48	0.3
0.38	31.62	0.88	-12.5	31.48	0.31
0.53	31.62	0.85	-12.36	31.48	0.39
0.67	31.62	0.81	-12.21	31.48	0.41
0.82	31.62	0.8	-12.06	31.48	0.52
0.97	31.62	0.77	-11.92	31.48	0.5
1.12	31.62	0.74	-11.77	31.48	0.47
1.26	31.62	0.68	-11.63	31.48	0.48
1.41	31.62	0.71	-11.48	31.48	0.5
1.56	31.62	0.83	-11.33	31.48	0.54
1.71	31.62	0.89	-11.19	31.48	0.53
1.85	31.62	0.9	-11.04	31.48	0.55
2	31.62	0.95	-10.9	31.48	0.59
2.15	31.62	0.98	-10.75	31.48	0.66
2.3	31.62	1.03	-10.6	31.48	0.61
2.44	31.62	1	-10.46	31.48	0.62
2.59	31.62	1.03	-10.31	31.48	0.68
2.74	31.62	1.06	-10.17	31.48	0.68
2.88	31.62	1.13	-10.02	31.48	0.67
3.03	31.62	1.08	-9.87	31.48	0.68
3.18	31.62	1.08	-9.73	31.48	0.62
3.33	31.62	1.05	-9.58	31.48	0.6
3.47	31.62	1.07	-9.44	31.48	0.58
3.62	31.62	1.04	-9.29	31.48	0.5
3.77	31.62	1.02	-9.14	31.48	0.53
3.92	31.62	1.01	-9	31.48	0.53
4.06	31.62	0.92	-8.85	31.48	0.52
4.21	31.62	0.88	-8.71	31.48	0.47
4.36	31.62	0.86	-8.56	31.48	0.47
4.51	31.62	0.82	-8.41	31.48	0.42
4.65	31.62	0.79	-8.27	31.48	0.39
4.8	31.62	0.84	-8.12	31.48	0.39
4.95	31.62	0.91	-7.98	31.48	0.32
5.1	31.62	0.95	-7.83	31.48	0.37
5.24	31.62	0.94	-7.68	31.48	0.41
5.39	31.62	0.98	-7.54	31.48	0.43
5.54	31.62	0.97	-7.39	31.48	0.47
5.68	31.62	0.97	-7.25	31.48	0.47
5.83	31.62	0.91	-7.1	31.48	0.43
5.98	31.62	0.9	-6.95	31.48	0.39
6.13	31.62	0.93	-6.81	31.48	0.25
6.27	31.62	0.97	-6.66	31.48	0.31
6.42	31.62	1.01	-6.52	31.48	0.34
6.57	31.62	1.07	-6.37	31.48	0.44
6.72	31.62	1.16	-6.22	31.48	0.51
6.86	31.62	1.07	-6.08	31.48	0.58
7.01	31.62	1.06	-5.93	31.48	0.55
7.16	31.62	1	-5.79	31.48	0.57
7.31	31.62	0.99	-5.64	31.48	0.45
7.45	31.62	0.96	-5.49	31.48	0.39
7.6	31.62	1.06	-5.35	31.48	0.32
-5.06	30.6	0.18	-17.25	30.47	0.77
-4.9	30.6	0.06	-17.11	30.47	0.83
-4.75	30.6	0.14	-16.96	30.47	0.86
-4.59	30.6	0.19	-16.81	30.47	0.87
-4.44	30.6	0.24	-16.66	30.47	0.85
-4.28	30.6	0.31	-16.51	30.47	0.85
-4.13	30.6	0.27	-16.36	30.47	0.8
-3.97	30.6	0.33	-16.21	30.47	0.82
-3.82	30.6	0.41	-16.06	30.47	0.84
-3.66	30.6	0.51	-15.91	30.47	0.84
-3.51	30.6	0.57	-15.76	30.47	0.83
-3.35	30.6	0.62	-15.61	30.47	0.79
-3.2	30.6	0.67	-15.46	30.47	0.82
-3.05	30.6	0.72	-15.31	30.47	0.84
-2.89	30.6	0.74	-15.16	30.47	0.81
-2.74	30.6	0.7	-15.01	30.47	0.82
-2.58	30.6	0.66	-14.86	30.47	0.86
-2.43	30.6	0.66	-14.71	30.47	0.85
-2.27	30.6	0.71	-14.56	30.47	0.85
-2.12	30.6	0.72	-14.41	30.47	0.81
-1.96	30.6	0.67	-14.26	30.47	0.73
-1.81	30.6	0.64	-14.12	30.47	0.72
-1.65	30.6	0.59	-13.97	30.47	0.78
-1.5	30.6	0.53	-13.82	30.47	0.72
-1.34	30.6	0.62	-13.67	30.47	0.66
-1.19	30.6	0.73	-13.52	30.47	0.56
-1.03	30.6	0.81	-13.37	30.47	0.6
-0.88	30.6	0.86	-13.22	30.47	0.6
-0.72	30.6	0.9	-13.07	30.47	0.55
-0.57	30.6	0.93	-12.92	30.47	0.57
-0.41	30.6	0.93	-12.77	30.47	0.47
-0.26	30.6	0.88	-12.62	30.47	0.47
-0.1	30.6	0.89	-12.47	30.47	0.48
0.05	30.6	0.86	-12.32	30.47	0.4
0.21	30.6	0.87	-12.17	30.47	0.33
0.36	30.6	0.89	-12.02	30.47	0.36
0.52	30.6	0.88	-11.87	30.47	0.46
0.67	30.6	0.85	-11.72	30.47	0.5
0.83	30.6	0.81	-11.57	30.47	0.54
0.98	30.6	0.83	-11.42	30.47	0.57
1.14	30.6	0.79	-11.27	30.47	0.65
1.29	30.6	0.75	-11.12	30.47	0.62
1.45	30.6	0.8	-10.98	30.47	0.62
1.6	30.6	0.84	-10.83	30.47	0.64
1.76	30.6	0.94	-10.68	30.47	0.64
1.91	30.6	1	-10.53	30.47	0.64
2.07	30.6	1.05	-10.38	30.47	0.68
2.22	30.6	1.08	-10.23	30.47	0.71
2.38	30.6	1.13	-10.08	30.47	0.72
2.53	30.6	1.13	-9.93	30.47	0.69
2.68	30.6	1.15	-9.78	30.47	0.71
2.84	30.6	1.12	-9.63	30.47	0.67
2.99	30.6	1.09	-9.48	30.47	0.69
3.15	30.6	1.12	-9.33	30.47	0.64
3.3	30.6	1.08	-9.18	30.47	0.63
3.46	30.6	1.03	-9.03	30.47	0.57
3.61	30.6	1	-8.88	30.47	0.44
3.77	30.6	0.97	-8.73	30.47	0.39
3.92	30.6	0.87	-8.58	30.47	0.39
4.08	30.6	0.88	-8.43	30.47	0.39
4.23	30.6	0.82	-8.28	30.47	0.35
4.39	30.6	0.93	-8.13	30.47	0.32
4.54	30.6	0.89	-7.99	30.47	0.36
4.7	30.6	0.96	-7.84	30.47	0.41
4.85	30.6	1	-7.69	30.47	0.44
5.01	30.6	1.02	-7.54	30.47	0.43
5.16	30.6	1.02	-7.39	30.47	0.45
5.32	30.6	0.97	-7.24	30.47	0.46
5.47	30.6	0.91	-7.09	30.47	0.43
5.63	30.6	0.84	-6.94	30.47	0.38
5.78	30.6	0.91	-6.79	30.47	0.24
5.94	30.6	0.97	-6.64	30.47	0.35
6.09	30.6	1.01	-6.49	30.47	0.42
6.25	30.6	1.08	-6.34	30.47	0.47
6.4	30.6	1.12	-6.19	30.47	0.52
6.56	30.6	1.13	-6.04	30.47	0.59
6.71	30.6	1.11	-5.89	30.47	0.63
6.87	30.6	1.11	-5.74	30.47	0.63
7.02	30.6	1.03	-5.59	30.47	0.55
7.18	30.6	1	-5.44	30.47	0.46
7.33	30.6	1.07	-5.29	30.47	0.38
-5.64	29.58	0.36	-17.49	29.46	0.83
-5.48	29.58	0.38	-17.34	29.46	0.87
-5.32	29.58	0.41	-17.18	29.46	0.89
-5.16	29.58	0.43	-17.03	29.46	0.94
-5.01	29.58	0.49	-16.87	29.46	0.92
-4.85	29.58	0.49	-16.72	29.46	0.93
-4.69	29.58	0.38	-16.56	29.46	0.94
-4.53	29.58	0.36	-16.41	29.46	0.94
-4.38	29.58	0.41	-16.25	29.46	0.93
-4.22	29.58	0.44	-16.1	29.46	0.94
-4.06	29.58	0.43	-15.94	29.46	0.96
-3.91	29.58	0.39	-15.79	29.46	0.95
-3.75	29.58	0.46	-15.64	29.46	0.91
-3.59	29.58	0.38	-15.48	29.46	0.87
-3.43	29.58	0.45	-15.33	29.46	0.82
-3.28	29.58	0.51	-15.17	29.46	0.81
-3.12	29.58	0.58	-15.02	29.46	0.81
-2.96	29.58	0.63	-14.86	29.46	0.76
-2.8	29.58	0.65	-14.71	29.46	0.74
-2.65	29.58	0.68	-14.55	29.46	0.71
-2.49	29.58	0.74	-14.4	29.46	0.7
-2.33	29.58	0.73	-14.24	29.46	0.64
-2.17	29.58	0.73	-14.09	29.46	0.58
-2.02	29.58	0.68	-13.93	29.46	0.63
-1.86	29.58	0.67	-13.78	29.46	0.65
-1.7	29.58	0.69	-13.62	29.46	0.63
-1.54	29.58	0.66	-13.47	29.46	0.68
-1.39	29.58	0.67	-13.32	29.46	0.66
-1.23	29.58	0.67	-13.16	29.46	0.63
-1.07	29.58	0.58	-13.01	29.46	0.62
-0.92	29.58	0.67	-12.85	29.46	0.6
-0.76	29.58	0.74	-12.7	29.46	0.63
-0.6	29.58	0.83	-12.54	29.46	0.6
-0.44	29.58	0.88	-12.39	29.46	0.57
-0.29	29.58	0.88	-12.23	29.46	0.54
-0.13	29.58	0.94	-12.08	29.46	0.5
0.03	29.58	0.93	-11.92	29.46	0.49
0.19	29.58	0.94	-11.77	29.46	0.37
0.34	29.58	0.93	-11.61	29.46	0.42
0.5	29.58	0.95	-11.46	29.46	0.49
0.66	29.58	0.9	-11.3	29.46	0.55
0.82	29.58	0.9	-11.15	29.46	0.58
0.97	29.58	0.89	-11	29.46	0.64
1.13	29.58	0.89	-10.84	29.46	0.62
1.29	29.58	0.82	-10.69	29.46	0.66
1.45	29.58	0.9	-10.53	29.46	0.67
1.6	29.58	0.98	-10.38	29.46	0.69
1.76	29.58	1.04	-10.22	29.46	0.77
1.92	29.58	1.09	-10.07	29.46	0.69
2.07	29.58	1.12	-9.91	29.46	0.73
2.23	29.58	1.15	-9.76	29.46	0.74
2.39	29.58	1.19	-9.6	29.46	0.72
2.55	29.58	1.16	-9.45	29.46	0.68
2.7	29.58	1.17	-9.29	29.46	0.69
2.86	29.58	1.13	-9.14	29.46	0.65
3.02	29.58	1.09	-8.98	29.46	0.59
3.18	29.58	1.03	-8.83	29.46	0.49
3.33	29.58	1.01	-8.67	29.46	0.42
3.49	29.58	0.96	-8.52	29.46	0.41
3.65	29.58	0.91	-8.37	29.46	0.4
3.81	29.58	0.91	-8.21	29.46	0.39
3.96	29.58	1	-8.06	29.46	0.4
4.12	29.58	1.02	-7.9	29.46	0.43
4.28	29.58	1.04	-7.75	29.46	0.46
4.43	29.58	1.09	-7.59	29.46	0.46
4.59	29.58	1.1	-7.44	29.46	0.47
4.75	29.58	1.05	-7.28	29.46	0.46
4.91	29.58	1.03	-7.13	29.46	0.48
5.06	29.58	0.91	-6.97	29.46	0.43
5.22	29.58	0.93	-6.82	29.46	0.3
5.38	29.58	1.02	-6.66	29.46	0.31
5.54	29.58	1.04	-6.51	29.46	0.4
5.69	29.58	1.05	-6.35	29.46	0.41
5.85	29.58	1.11	-6.2	29.46	0.49
6.01	29.58	1.22	-6.05	29.46	0.57
6.17	29.58	1.2	-5.89	29.46	0.6
6.32	29.58	1.1	-5.74	29.46	0.69
6.48	29.58	1.12	-5.58	29.46	0.6
6.64	29.58	1.07	-5.43	29.46	0.5
6.8	29.58	0.99	-5.27	29.46	0.39
6.95	29.58	1.02	-5.12	29.46	0.31
-5.95	28.56	0.39	-17.66	28.44	0.81
-5.79	28.56	0.47	-17.5	28.44	0.88
-5.63	28.56	0.51	-17.34	28.44	0.92
-5.47	28.56	0.48	-17.19	28.44	0.96
-5.31	28.56	0.5	-17.03	28.44	0.93
-5.15	28.56	0.42	-16.87	28.44	0.95
-4.99	28.56	0.43	-16.71	28.44	0.89
-4.83	28.56	0.46	-16.56	28.44	0.95
-4.67	28.56	0.42	-16.4	28.44	0.86
-4.51	28.56	0.43	-16.24	28.44	0.89
-4.36	28.56	0.5	-16.08	28.44	0.86
-4.2	28.56	0.47	-15.93	28.44	0.86
-4.04	28.56	0.42	-15.77	28.44	0.89
-3.88	28.56	0.38	-15.61	28.44	0.83
-3.72	28.56	0.42	-15.45	28.44	0.79
-3.56	28.56	0.44	-15.3	28.44	0.77
-3.4	28.56	0.35	-15.14	28.44	0.76
-3.24	28.56	0.38	-14.98	28.44	0.7
-3.08	28.56	0.48	-14.82	28.44	0.7
-2.93	28.56	0.51	-14.67	28.44	0.69
-2.77	28.56	0.57	-14.51	28.44	0.67
-2.61	28.56	0.59	-14.35	28.44	0.64
-2.45	28.56	0.67	-14.2	28.44	0.62
-2.29	28.56	0.64	-14.04	28.44	0.65
-2.13	28.56	0.66	-13.88	28.44	0.67
-1.97	28.56	0.66	-13.72	28.44	0.67
-1.81	28.56	0.67	-13.57	28.44	0.71
-1.65	28.56	0.65	-13.41	28.44	0.71
-1.5	28.56	0.61	-13.25	28.44	0.71
-1.34	28.56	0.58	-13.09	28.44	0.69
-1.18	28.56	0.56	-12.94	28.44	0.71
-1.02	28.56	0.5	-12.78	28.44	0.72
-0.86	28.56	0.56	-12.62	28.44	0.7
-0.7	28.56	0.51	-12.46	28.44	0.61
-0.54	28.56	0.68	-12.31	28.44	0.62
-0.38	28.56	0.75	-12.15	28.44	0.58
-0.22	28.56	0.88	-11.99	28.44	0.62
-0.06	28.56	0.9	-11.83	28.44	0.58
0.09	28.56	0.89	-11.68	28.44	0.52
0.25	28.56	0.87	-11.52	28.44	0.46
0.41	28.56	0.89	-11.36	28.44	0.36
0.57	28.56	0.93	-11.21	28.44	0.44
0.73	28.56	0.96	-11.05	28.44	0.47
0.89	28.56	0.93	-10.89	28.44	0.57
1.05	28.56	0.84	-10.73	28.44	0.61
1.21	28.56	0.81	-10.58	28.44	0.63
1.37	28.56	0.85	-10.42	28.44	0.66
1.52	28.56	0.91	-10.26	28.44	0.71
1.68	28.56	0.99	-10.1	28.44	0.72
1.84	28.56	1.03	-9.95	28.44	0.77
2	28.56	1.13	-9.79	28.44	0.75
2.16	28.56	1.19	-9.63	28.44	0.74
2.32	28.56	1.15	-9.47	28.44	0.67
2.48	28.56	1.21	-9.32	28.44	0.73
2.64	28.56	1.1	-9.16	28.44	0.64
2.8	28.56	1.05	-9	28.44	0.58
2.95	28.56	1.02	-8.84	28.44	0.54
3.11	28.56	0.96	-8.69	28.44	0.44
3.27	28.56	0.93	-8.53	28.44	0.39
3.43	28.56	0.94	-8.37	28.44	0.34
3.59	28.56	0.99	-8.21	28.44	0.29
3.75	28.56	1.02	-8.06	28.44	0.27
3.91	28.56	1.07	-7.9	28.44	0.37
4.07	28.56	1.1	-7.74	28.44	0.37
4.23	28.56	1.11	-7.59	28.44	0.37
4.39	28.56	1.11	-7.43	28.44	0.39
4.54	28.56	1.07	-7.27	28.44	0.39
4.7	28.56	0.93	-7.11	28.44	0.4
4.86	28.56	0.92	-6.96	28.44	0.37
5.02	28.56	0.96	-6.8	28.44	0.34
5.18	28.56	0.99	-6.64	28.44	0.24
5.34	28.56	1.01	-6.48	28.44	0.35
5.5	28.56	1.07	-6.33	28.44	0.39
5.66	28.56	1.11	-6.17	28.44	0.4
5.82	28.56	1.18	-6.01	28.44	0.47
5.97	28.56	1.15	-5.85	28.44	0.51
6.13	28.56	1.18	-5.7	28.44	0.55
6.29	28.56	1.02	-5.54	28.44	0.5
6.45	28.56	1	-5.38	28.44	0.46
6.61	28.56	0.96	-5.22	28.44	0.35
6.77	28.56	0.98	-5.07	28.44	0.23
-6.2	27.54	0.48	-17.75	27.43	0.64
-6.04	27.54	0.59	-17.59	27.43	0.67
-5.89	27.54	0.61	-17.43	27.43	0.67
-5.73	27.54	0.6	-17.27	27.43	0.7
-5.57	27.54	0.52	-17.11	27.43	0.72
-5.41	27.54	0.58	-16.95	27.43	0.74
-5.25	27.54	0.56	-16.79	27.43	0.72
-5.1	27.54	0.61	-16.63	27.43	0.77
-4.94	27.54	0.61	-16.47	27.43	0.77
-4.78	27.54	0.58	-16.31	27.43	0.79
-4.62	27.54	0.55	-16.15	27.43	0.79
-4.46	27.54	0.52	-15.99	27.43	0.81
-4.3	27.54	0.45	-15.83	27.43	0.83
-4.15	27.54	0.47	-15.68	27.43	0.89
-3.99	27.54	0.49	-15.52	27.43	0.85
-3.83	27.54	0.5	-15.36	27.43	0.88
-3.67	27.54	0.5	-15.2	27.43	0.85
-3.51	27.54	0.41	-15.04	27.43	0.86
-3.35	27.54	0.38	-14.88	27.43	0.86
-3.2	27.54	0.42	-14.72	27.43	0.86
-3.04	27.54	0.49	-14.56	27.43	0.88
-2.88	27.54	0.48	-14.4	27.43	0.87
-2.72	27.54	0.48	-14.24	27.43	0.91
-2.56	27.54	0.5	-14.08	27.43	0.86
-2.4	27.54	0.57	-13.92	27.43	0.83
-2.25	27.54	0.57	-13.76	27.43	0.83
-2.09	27.54	0.6	-13.6	27.43	0.83
-1.93	27.54	0.55	-13.44	27.43	0.81
-1.77	27.54	0.52	-13.28	27.43	0.77
-1.61	27.54	0.49	-13.12	27.43	0.76
-1.46	27.54	0.49	-12.96	27.43	0.73
-1.3	27.54	0.47	-12.8	27.43	0.7
-1.14	27.54	0.48	-12.64	27.43	0.68
-0.98	27.54	0.53	-12.48	27.43	0.61
-0.82	27.54	0.53	-12.32	27.43	0.61
-0.66	27.54	0.58	-12.16	27.43	0.63
-0.51	27.54	0.5	-12	27.43	0.66
-0.35	27.54	0.65	-11.85	27.43	0.65
-0.19	27.54	0.77	-11.69	27.43	0.65
-0.03	27.54	0.9	-11.53	27.43	0.6
0.13	27.54	0.92	-11.37	27.43	0.55
0.29	27.54	0.98	-11.21	27.43	0.5
0.44	27.54	0.97	-11.05	27.43	0.44
0.6	27.54	1.02	-10.89	27.43	0.43
0.76	27.54	1.07	-10.73	27.43	0.52
0.92	27.54	0.96	-10.57	27.43	0.57
1.08	27.54	0.94	-10.41	27.43	0.55
1.24	27.54	0.89	-10.25	27.43	0.61
1.39	27.54	0.92	-10.09	27.43	0.65
1.55	27.54	0.99	-9.93	27.43	0.69
1.71	27.54	1.04	-9.77	27.43	0.74
1.87	27.54	1.11	-9.61	27.43	0.75
2.03	27.54	1.19	-9.45	27.43	0.73
2.19	27.54	1.13	-9.29	27.43	0.76
2.34	27.54	1.19	-9.13	27.43	0.77
2.5	27.54	1.11	-8.97	27.43	0.56
2.66	27.54	1.06	-8.81	27.43	0.48
2.82	27.54	1.02	-8.65	27.43	0.43
2.98	27.54	1.01	-8.49	27.43	0.4
3.13	27.54	0.99	-8.33	27.43	0.36
3.29	27.54	0.97	-8.18	27.43	0.35
3.45	27.54	1.04	-8.02	27.43	0.3
3.61	27.54	1.07	-7.86	27.43	0.38
3.77	27.54	1.13	-7.7	27.43	0.4
3.93	27.54	1.17	-7.54	27.43	0.4
4.08	27.54	1.18	-7.38	27.43	0.41
4.24	27.54	1.14	-7.22	27.43	0.43
4.4	27.54	0.99	-7.06	27.43	0.38
4.56	27.54	1.05	-6.9	27.43	0.33
4.72	27.54	1.06	-6.74	27.43	0.24
4.88	27.54	1.06	-6.58	27.43	0.26
5.03	27.54	1.09	-6.42	27.43	0.29
5.19	27.54	1.11	-6.26	27.43	0.33
5.35	27.54	1.18	-6.1	27.43	0.4
5.51	27.54	1.23	-5.94	27.43	0.49
5.67	27.54	1.17	-5.78	27.43	0.53
5.83	27.54	1.11	-5.62	27.43	0.59
5.98	27.54	1.16	-5.46	27.43	0.51
6.14	27.54	1.04	-5.3	27.43	0.46
6.3	27.54	0.99	-5.14	27.43	0.35
6.46	27.54	1.03	-4.98	27.43	0.2
-6.47	26.52	0.64	-17.9	26.42	0.51
-6.31	26.52	0.68	-17.73	26.42	0.61
-6.15	26.52	0.7	-17.57	26.42	0.64
-6	26.52	0.69	-17.41	26.42	0.66
-5.84	26.52	0.64	-17.25	26.42	0.64
-5.68	26.52	0.67	-17.09	26.42	0.65
-5.52	26.52	0.68	-16.92	26.42	0.63
-5.37	26.52	0.69	-16.76	26.42	0.64
-5.21	26.52	0.67	-16.6	26.42	0.62
-5.05	26.52	0.63	-16.44	26.42	0.6
-4.89	26.52	0.59	-16.27	26.42	0.63
-4.74	26.52	0.55	-16.11	26.42	0.66
-4.58	26.52	0.54	-15.95	26.42	0.68
-4.42	26.52	0.55	-15.79	26.42	0.74
-4.26	26.52	0.59	-15.63	26.42	0.75
-4.11	26.52	0.59	-15.46	26.42	0.7
-3.95	26.52	0.51	-15.3	26.42	0.69
-3.79	26.52	0.5	-15.14	26.42	0.66
-3.63	26.52	0.46	-14.98	26.42	0.67
-3.48	26.52	0.35	-14.81	26.42	0.65
-3.32	26.52	0.31	-14.65	26.42	0.56
-3.16	26.52	0.38	-14.49	26.42	0.57
-3	26.52	0.43	-14.33	26.42	0.61
-2.85	26.52	0.44	-14.16	26.42	0.63
-2.69	26.52	0.48	-14	26.42	0.67
-2.53	26.52	0.48	-13.84	26.42	0.69
-2.37	26.52	0.49	-13.68	26.42	0.71
-2.22	26.52	0.45	-13.52	26.42	0.75
-2.06	26.52	0.47	-13.35	26.42	0.76
-1.9	26.52	0.52	-13.19	26.42	0.79
-1.74	26.52	0.52	-13.03	26.42	0.75
-1.59	26.52	0.59	-12.87	26.42	0.74
-1.43	26.52	0.58	-12.7	26.42	0.71
-1.27	26.52	0.64	-12.54	26.42	0.68
-1.11	26.52	0.68	-12.38	26.42	0.66
-0.96	26.52	0.68	-12.22	26.42	0.64
-0.8	26.52	0.66	-12.05	26.42	0.65
-0.64	26.52	0.66	-11.89	26.42	0.6
-0.48	26.52	0.54	-11.73	26.42	0.6
-0.33	26.52	0.47	-11.57	26.42	0.58
-0.17	26.52	0.59	-11.41	26.42	0.56
-0.01	26.52	0.74	-11.24	26.42	0.57
0.15	26.52	0.84	-11.08	26.42	0.52
0.3	26.52	0.93	-10.92	26.42	0.49
0.46	26.52	0.98	-10.76	26.42	0.43
0.62	26.52	0.98	-10.59	26.42	0.4
0.78	26.52	0.97	-10.43	26.42	0.43
0.93	26.52	0.98	-10.27	26.42	0.49
1.09	26.52	0.93	-10.11	26.42	0.54
1.25	26.52	0.89	-9.95	26.42	0.58
1.41	26.52	0.92	-9.78	26.42	0.63
1.56	26.52	1.02	-9.62	26.42	0.67
1.72	26.52	1.1	-9.46	26.42	0.67
1.88	26.52	1.11	-9.3	26.42	0.64
2.04	26.52	1.12	-9.13	26.42	0.65
2.19	26.52	1.14	-8.97	26.42	0.57
2.35	26.52	1.05	-8.81	26.42	0.5
2.51	26.52	1.03	-8.65	26.42	0.45
2.67	26.52	0.94	-8.48	26.42	0.39
2.82	26.52	0.94	-8.32	26.42	0.36
2.98	26.52	0.97	-8.16	26.42	0.32
3.14	26.52	1.03	-8	26.42	0.29
3.3	26.52	1.09	-7.84	26.42	0.34
3.45	26.52	1.12	-7.67	26.42	0.35
3.61	26.52	1.15	-7.51	26.42	0.35
3.77	26.52	1.15	-7.35	26.42	0.37
3.93	26.52	1.15	-7.19	26.42	0.38
4.08	26.52	1.02	-7.02	26.42	0.37
4.24	26.52	1.08	-6.86	26.42	0.35
4.4	26.52	1.06	-6.7	26.42	0.27
4.56	26.52	1.03	-6.54	26.42	0.23
4.71	26.52	1.01	-6.38	26.42	0.27
4.87	26.52	1.01	-6.21	26.42	0.29
5.03	26.52	1.07	-6.05	26.42	0.31
5.19	26.52	1.13	-5.89	26.42	0.4
5.34	26.52	1.1	-5.73	26.42	0.51
5.5	26.52	1.01	-5.56	26.42	0.61
5.66	26.52	1.07	-5.4	26.42	0.53
5.82	26.52	1.02	-5.24	26.42	0.44
5.97	26.52	0.98	-5.08	26.42	0.37
6.13	26.52	1.02	-4.91	26.42	0.3
-6.72	25.5	0.89	-18.14	25.4	0.34
-6.56	25.5	0.97	-17.97	25.4	0.44
-6.41	25.5	0.96	-17.81	25.4	0.45
-6.25	25.5	0.93	-17.64	25.4	0.49
-6.09	25.5	0.87	-17.48	25.4	0.48
-5.94	25.5	0.87	-17.31	25.4	0.5
-5.78	25.5	0.92	-17.14	25.4	0.49
-5.62	25.5	0.95	-16.98	25.4	0.59
-5.47	25.5	0.93	-16.81	25.4	0.6
-5.31	25.5	0.86	-16.65	25.4	0.62
-5.15	25.5	0.79	-16.48	25.4	0.67
-5	25.5	0.71	-16.32	25.4	0.71
-4.84	25.5	0.72	-16.15	25.4	0.73
-4.68	25.5	0.72	-15.98	25.4	0.73
-4.53	25.5	0.72	-15.82	25.4	0.73
-4.37	25.5	0.71	-15.65	25.4	0.7
-4.21	25.5	0.71	-15.49	25.4	0.7
-4.06	25.5	0.68	-15.32	25.4	0.69
-3.9	25.5	0.65	-15.16	25.4	0.69
-3.74	25.5	0.57	-14.99	25.4	0.72
-3.59	25.5	0.53	-14.83	25.4	0.68
-3.43	25.5	0.48	-14.66	25.4	0.72
-3.27	25.5	0.46	-14.49	25.4	0.67
-3.12	25.5	0.54	-14.33	25.4	0.64
-2.96	25.5	0.6	-14.16	25.4	0.63
-2.8	25.5	0.57	-14	25.4	0.61
-2.65	25.5	0.54	-13.83	25.4	0.61
-2.49	25.5	0.56	-13.67	25.4	0.56
-2.33	25.5	0.56	-13.5	25.4	0.54
-2.18	25.5	0.63	-13.33	25.4	0.57
-2.02	25.5	0.63	-13.17	25.4	0.5
-1.86	25.5	0.69	-13	25.4	0.55
-1.71	25.5	0.77	-12.84	25.4	0.62
-1.55	25.5	0.77	-12.67	25.4	0.65
-1.39	25.5	0.84	-12.51	25.4	0.68
-1.24	25.5	0.87	-12.34	25.4	0.7
-1.08	25.5	0.85	-12.17	25.4	0.73
-0.92	25.5	0.82	-12.01	25.4	0.71
-0.77	25.5	0.8	-11.84	25.4	0.7
-0.61	25.5	0.72	-11.68	25.4	0.71
-0.45	25.5	0.7	-11.51	25.4	0.71
-0.3	25.5	0.68	-11.35	25.4	0.72
-0.14	25.5	0.57	-11.18	25.4	0.71
0.02	25.5	0.62	-11.01	25.4	0.69
0.17	25.5	0.81	-10.85	25.4	0.66
0.33	25.5	0.95	-10.68	25.4	0.65
0.49	25.5	1.03	-10.52	25.4	0.6
0.64	25.5	1.11	-10.35	25.4	0.57
0.8	25.5	1.08	-10.19	25.4	0.54
0.96	25.5	1.06	-10.02	25.4	0.54
1.11	25.5	1.07	-9.85	25.4	0.61
1.27	25.5	1.09	-9.69	25.4	0.63
1.43	25.5	1.06	-9.52	25.4	0.66
1.58	25.5	1.14	-9.36	25.4	0.7
1.74	25.5	1.21	-9.19	25.4	0.76
1.9	25.5	1.19	-9.03	25.4	0.69
2.05	25.5	1.16	-8.86	25.4	0.61
2.21	25.5	1.15	-8.69	25.4	0.6
2.37	25.5	1.09	-8.53	25.4	0.57
2.52	25.5	1.1	-8.36	25.4	0.5
2.68	25.5	1.17	-8.2	25.4	0.46
2.84	25.5	1.17	-8.03	25.4	0.43
2.99	25.5	1.24	-7.87	25.4	0.41
3.15	25.5	1.26	-7.7	25.4	0.4
3.31	25.5	1.25	-7.54	25.4	0.43
3.46	25.5	1.29	-7.37	25.4	0.45
3.62	25.5	1.24	-7.2	25.4	0.46
3.78	25.5	1.17	-7.04	25.4	0.44
3.93	25.5	1.18	-6.87	25.4	0.43
4.09	25.5	1.12	-6.71	25.4	0.39
4.25	25.5	1.12	-6.54	25.4	0.25
4.4	25.5	1.13	-6.38	25.4	0.38
4.56	25.5	1.17	-6.21	25.4	0.43
4.72	25.5	1.19	-6.04	25.4	0.45
4.87	25.5	1.18	-5.88	25.4	0.49
5.03	25.5	1.18	-5.71	25.4	0.57
5.19	25.5	1.2	-5.55	25.4	0.63
5.34	25.5	1.14	-5.38	25.4	0.58
5.5	25.5	1.03	-5.22	25.4	0.54
5.66	25.5	1.02	-5.05	25.4	0.46
5.81	25.5	1.13	-4.88	25.4	0.34
-6.92	24.48	1.1	-18.41	24.39	0.32
-6.77	24.48	1.21	-18.24	24.39	0.37
-6.62	24.48	1.15	-18.07	24.39	0.39
-6.46	24.48	1.12	-17.9	24.39	0.41
-6.31	24.48	1.11	-17.73	24.39	0.41
-6.15	24.48	1.03	-17.56	24.39	0.41
-6	24.48	0.98	-17.39	24.39	0.46
-5.85	24.48	0.98	-17.22	24.39	0.47
-5.69	24.48	1.03	-17.05	24.39	0.41
-5.54	24.48	1.02	-16.88	24.39	0.45
-5.39	24.48	0.96	-16.71	24.39	0.52
-5.23	24.48	0.9	-16.54	24.39	0.47
-5.08	24.48	0.87	-16.37	24.39	0.47
-4.93	24.48	0.9	-16.2	24.39	0.53
-4.77	24.48	0.9	-16.03	24.39	0.6
-4.62	24.48	0.91	-15.86	24.39	0.65
-4.47	24.48	0.91	-15.69	24.39	0.67
-4.31	24.48	0.89	-15.52	24.39	0.69
-4.16	24.48	0.84	-15.35	24.39	0.75
-4.01	24.48	0.72	-15.18	24.39	0.73
-3.85	24.48	0.71	-15.01	24.39	0.76
-3.7	24.48	0.71	-14.84	24.39	0.77
-3.54	24.48	0.66	-14.67	24.39	0.73
-3.39	24.48	0.62	-14.5	24.39	0.7
-3.24	24.48	0.47	-14.33	24.39	0.69
-3.08	24.48	0.55	-14.16	24.39	0.65
-2.93	24.48	0.63	-13.99	24.39	0.58
-2.78	24.48	0.69	-13.82	24.39	0.56
-2.62	24.48	0.72	-13.65	24.39	0.53
-2.47	24.48	0.75	-13.48	24.39	0.5
-2.32	24.48	0.75	-13.31	24.39	0.48
-2.16	24.48	0.76	-13.14	24.39	0.48
-2.01	24.48	0.83	-12.97	24.39	0.51
-1.86	24.48	0.88	-12.8	24.39	0.51
-1.7	24.48	0.76	-12.63	24.39	0.48
-1.55	24.48	0.79	-12.46	24.39	0.38
-1.39	24.48	0.79	-12.29	24.39	0.4
-1.24	24.48	0.82	-12.12	24.39	0.43
-1.09	24.48	0.85	-11.95	24.39	0.51
-0.93	24.48	0.89	-11.78	24.39	0.63
-0.78	24.48	0.85	-11.61	24.39	0.68
-0.63	24.48	0.94	-11.44	24.39	0.75
-0.47	24.48	0.89	-11.27	24.39	0.74
-0.32	24.48	0.85	-11.1	24.39	0.75
-0.17	24.48	0.77	-10.93	24.39	0.74
-0.01	24.48	0.71	-10.76	24.39	0.74
0.14	24.48	0.74	-10.59	24.39	0.73
0.29	24.48	0.86	-10.42	24.39	0.72
0.45	24.48	1.02	-10.25	24.39	0.68
0.6	24.48	1.09	-10.08	24.39	0.67
0.76	24.48	1.14	-9.91	24.39	0.65
0.91	24.48	1.17	-9.74	24.39	0.59
1.06	24.48	1.19	-9.57	24.39	0.66
1.22	24.48	1.23	-9.4	24.39	0.66
1.37	24.48	1.28	-9.23	24.39	0.72
1.52	24.48	1.27	-9.06	24.39	0.77
1.68	24.48	1.23	-8.89	24.39	0.77
1.83	24.48	1.22	-8.72	24.39	0.73
1.98	24.48	1.14	-8.55	24.39	0.79
2.14	24.48	1.11	-8.38	24.39	0.67
2.29	24.48	1.09	-8.21	24.39	0.58
2.44	24.48	1.13	-8.04	24.39	0.51
2.6	24.48	1.11	-7.87	24.39	0.46
2.75	24.48	1.29	-7.7	24.39	0.41
2.9	24.48	1.29	-7.53	24.39	0.44
3.06	24.48	1.36	-7.36	24.39	0.47
3.21	24.48	1.31	-7.19	24.39	0.49
3.37	24.48	1.2	-7.02	24.39	0.54
3.52	24.48	1.28	-6.85	24.39	0.52
3.67	24.48	1.23	-6.68	24.39	0.43
3.83	24.48	1.2	-6.51	24.39	0.3
3.98	24.48	1.22	-6.34	24.39	0.4
4.13	24.48	1.22	-6.17	24.39	0.41
4.29	24.48	1.24	-6	24.39	0.43
4.44	24.48	1.22	-5.83	24.39	0.48
4.59	24.48	1.2	-5.66	24.39	0.54
4.75	24.48	1.23	-5.49	24.39	0.59
4.9	24.48	1.16	-5.32	24.39	0.6
5.05	24.48	1.12	-5.15	24.39	0.54
5.21	24.48	1.08	-4.98	24.39	0.47
5.36	24.48	1.12	-4.81	24.39	0.37
-7.08	23.47	1.17	-18.58	23.38	0.32
-6.93	23.47	1.21	-18.41	23.38	0.41
-6.77	23.47	1.19	-18.24	23.38	0.43
-6.62	23.47	1.19	-18.07	23.38	0.41
-6.47	23.47	1.19	-17.89	23.38	0.43
-6.32	23.47	1.13	-17.72	23.38	0.47
-6.17	23.47	1.12	-17.55	23.38	0.5
-6.02	23.47	1.1	-17.38	23.38	0.47
-5.86	23.47	1.05	-17.2	23.38	0.43
-5.71	23.47	1.06	-17.03	23.38	0.49
-5.56	23.47	0.98	-16.86	23.38	0.48
-5.41	23.47	0.91	-16.68	23.38	0.46
-5.26	23.47	0.89	-16.51	23.38	0.43
-5.1	23.47	0.93	-16.34	23.38	0.47
-4.95	23.47	0.93	-16.17	23.38	0.5
-4.8	23.47	0.95	-15.99	23.38	0.48
-4.65	23.47	0.91	-15.82	23.38	0.44
-4.5	23.47	0.85	-15.65	23.38	0.44
-4.35	23.47	0.84	-15.47	23.38	0.54
-4.19	23.47	0.8	-15.3	23.38	0.55
-4.04	23.47	0.81	-15.13	23.38	0.57
-3.89	23.47	0.78	-14.96	23.38	0.55
-3.74	23.47	0.8	-14.78	23.38	0.57
-3.59	23.47	0.78	-14.61	23.38	0.61
-3.44	23.47	0.72	-14.44	23.38	0.58
-3.28	23.47	0.67	-14.26	23.38	0.55
-3.13	23.47	0.61	-14.09	23.38	0.5
-2.98	23.47	0.57	-13.92	23.38	0.53
-2.83	23.47	0.63	-13.75	23.38	0.51
-2.68	23.47	0.7	-13.57	23.38	0.54
-2.53	23.47	0.76	-13.4	23.38	0.57
-2.37	23.47	0.79	-13.23	23.38	0.6
-2.22	23.47	0.8	-13.05	23.38	0.63
-2.07	23.47	0.83	-12.88	23.38	0.59
-1.92	23.47	0.8	-12.71	23.38	0.65
-1.77	23.47	0.83	-12.54	23.38	0.62
-1.61	23.47	0.86	-12.36	23.38	0.6
-1.46	23.47	0.88	-12.19	23.38	0.59
-1.31	23.47	0.95	-12.02	23.38	0.6
-1.16	23.47	0.91	-11.85	23.38	0.59
-1.01	23.47	0.94	-11.67	23.38	0.45
-0.86	23.47	0.93	-11.5	23.38	0.36
-0.7	23.47	0.89	-11.33	23.38	0.45
-0.55	23.47	0.95	-11.15	23.38	0.58
-0.4	23.47	0.95	-10.98	23.38	0.63
-0.25	23.47	0.83	-10.81	23.38	0.74
-0.1	23.47	0.77	-10.64	23.38	0.79
0.05	23.47	0.69	-10.46	23.38	0.78
0.21	23.47	0.6	-10.29	23.38	0.8
0.36	23.47	0.79	-10.12	23.38	0.8
0.51	23.47	0.97	-9.94	23.38	0.73
0.66	23.47	1.05	-9.77	23.38	0.73
0.81	23.47	1.1	-9.6	23.38	0.71
0.96	23.47	1.19	-9.43	23.38	0.71
1.12	23.47	1.22	-9.25	23.38	0.69
1.27	23.47	1.24	-9.08	23.38	0.72
1.42	23.47	1.25	-8.91	23.38	0.79
1.57	23.47	1.15	-8.73	23.38	0.83
1.72	23.47	1.18	-8.56	23.38	0.78
1.88	23.47	1.04	-8.39	23.38	0.76
2.03	23.47	1.07	-8.22	23.38	0.56
2.18	23.47	1.06	-8.04	23.38	0.48
2.33	23.47	1.04	-7.87	23.38	0.47
2.48	23.47	1.1	-7.7	23.38	0.46
2.63	23.47	1.25	-7.53	23.38	0.45
2.79	23.47	1.3	-7.35	23.38	0.48
2.94	23.47	1.26	-7.18	23.38	0.49
3.09	23.47	1.24	-7.01	23.38	0.5
3.24	23.47	1.24	-6.83	23.38	0.48
3.39	23.47	1.21	-6.66	23.38	0.46
3.54	23.47	1.22	-6.49	23.38	0.3
3.7	23.47	1.18	-6.32	23.38	0.39
3.85	23.47	1.19	-6.14	23.38	0.41
4	23.47	1.22	-5.97	23.38	0.44
4.15	23.47	1.24	-5.8	23.38	0.47
4.3	23.47	1.21	-5.62	23.38	0.55
4.45	23.47	1.2	-5.45	23.38	0.6
4.61	23.47	1.19	-5.28	23.38	0.63
4.76	23.47	1.08	-5.11	23.38	0.51
4.91	23.47	1.08	-4.93	23.38	0.41
5.06	23.47	1.15	-4.76	23.38	0.32
-7.17	22.45	1.09	-18.66	22.37	0.23
-7.02	22.45	1.14	-18.49	22.37	0.32
-6.87	22.45	1.16	-18.31	22.37	0.36
-6.72	22.45	1.18	-18.14	22.37	0.38
-6.57	22.45	1.16	-17.97	22.37	0.44
-6.43	22.45	1.16	-17.79	22.37	0.46
-6.28	22.45	1.17	-17.62	22.37	0.43
-6.13	22.45	1.16	-17.44	22.37	0.44
-5.98	22.45	1.14	-17.27	22.37	0.5
-5.83	22.45	1.14	-17.1	22.37	0.5
-5.68	22.45	1.06	-16.92	22.37	0.43
-5.53	22.45	0.99	-16.75	22.37	0.48
-5.39	22.45	0.91	-16.57	22.37	0.51
-5.24	22.45	0.91	-16.4	22.37	0.43
-5.09	22.45	0.89	-16.23	22.37	0.46
-4.94	22.45	0.84	-16.05	22.37	0.46
-4.79	22.45	0.85	-15.88	22.37	0.42
-4.64	22.45	0.82	-15.7	22.37	0.45
-4.49	22.45	0.85	-15.53	22.37	0.38
-4.34	22.45	0.9	-15.36	22.37	0.4
-4.2	22.45	0.86	-15.18	22.37	0.38
-4.05	22.45	0.86	-15.01	22.37	0.45
-3.9	22.45	0.88	-14.83	22.37	0.45
-3.75	22.45	0.83	-14.66	22.37	0.46
-3.6	22.45	0.76	-14.48	22.37	0.48
-3.45	22.45	0.8	-14.31	22.37	0.43
-3.3	22.45	0.79	-14.14	22.37	0.38
-3.15	22.45	0.74	-13.96	22.37	0.44
-3.01	22.45	0.7	-13.79	22.37	0.54
-2.86	22.45	0.5	-13.61	22.37	0.53
-2.71	22.45	0.64	-13.44	22.37	0.58
-2.56	22.45	0.69	-13.27	22.37	0.55
-2.41	22.45	0.84	-13.09	22.37	0.63
-2.26	22.45	0.83	-12.92	22.37	0.63
-2.11	22.45	0.85	-12.74	22.37	0.69
-1.96	22.45	0.82	-12.57	22.37	0.75
-1.82	22.45	0.83	-12.4	22.37	0.74
-1.67	22.45	0.86	-12.22	22.37	0.7
-1.52	22.45	0.87	-12.05	22.37	0.67
-1.37	22.45	0.84	-11.87	22.37	0.71
-1.22	22.45	0.89	-11.7	22.37	0.66
-1.07	22.45	0.9	-11.53	22.37	0.58
-0.92	22.45	0.93	-11.35	22.37	0.56
-0.77	22.45	0.93	-11.18	22.37	0.48
-0.63	22.45	0.92	-11	22.37	0.33
-0.48	22.45	0.88	-10.83	22.37	0.35
-0.33	22.45	0.95	-10.66	22.37	0.46
-0.18	22.45	0.87	-10.48	22.37	0.56
-0.03	22.45	0.74	-10.31	22.37	0.67
0.12	22.45	0.68	-10.13	22.37	0.75
0.27	22.45	0.59	-9.96	22.37	0.78
0.42	22.45	0.65	-9.78	22.37	0.76
0.56	22.45	0.85	-9.61	22.37	0.75
0.71	22.45	1.02	-9.44	22.37	0.77
0.86	22.45	1.06	-9.26	22.37	0.71
1.01	22.45	1.17	-9.09	22.37	0.74
1.16	22.45	1.17	-8.91	22.37	0.75
1.31	22.45	1.18	-8.74	22.37	0.77
1.46	22.45	1.13	-8.57	22.37	0.83
1.6	22.45	1.16	-8.39	22.37	0.74
1.75	22.45	1.08	-8.22	22.37	0.69
1.9	22.45	1.04	-8.04	22.37	0.59
2.05	22.45	1	-7.87	22.37	0.49
2.2	22.45	0.92	-7.7	22.37	0.43
2.35	22.45	1.07	-7.52	22.37	0.43
2.5	22.45	1.16	-7.35	22.37	0.37
2.65	22.45	1.16	-7.17	22.37	0.42
2.79	22.45	1.09	-7	22.37	0.43
2.94	22.45	1.17	-6.83	22.37	0.44
3.09	22.45	1.17	-6.65	22.37	0.43
3.24	22.45	1.15	-6.48	22.37	0.25
3.39	22.45	1.15	-6.3	22.37	0.4
3.54	22.45	1.2	-6.13	22.37	0.38
3.69	22.45	1.16	-5.96	22.37	0.41
3.84	22.45	1.12	-5.78	22.37	0.47
3.98	22.45	1.2	-5.61	22.37	0.54
4.13	22.45	1.18	-5.43	22.37	0.57
4.28	22.45	1.18	-5.26	22.37	0.52
4.43	22.45	1.07	-5.08	22.37	0.48
4.58	22.45	0.98	-4.91	22.37	0.42
4.73	22.45	1.04	-4.74	22.37	0.33
-7.32	21.43	0.99	-18.76	21.35	0.18
-7.17	21.43	1.1	-18.58	21.35	0.33
-7.03	21.43	1.13	-18.4	21.35	0.4
-6.88	21.43	1.16	-18.23	21.35	0.42
-6.73	21.43	1.11	-18.05	21.35	0.45
-6.59	21.43	1.16	-17.88	21.35	0.41
-6.44	21.43	1.14	-17.7	21.35	0.47
-6.29	21.43	1.15	-17.53	21.35	0.49
-6.15	21.43	1.12	-17.35	21.35	0.55
-6	21.43	1.12	-17.18	21.35	0.53
-5.85	21.43	1.06	-17	21.35	0.38
-5.71	21.43	1.08	-16.82	21.35	0.4
-5.56	21.43	1.03	-16.65	21.35	0.46
-5.41	21.43	1.05	-16.47	21.35	0.45
-5.27	21.43	1.04	-16.3	21.35	0.49
-5.12	21.43	1.01	-16.12	21.35	0.51
-4.97	21.43	1.04	-15.95	21.35	0.53
-4.83	21.43	0.97	-15.77	21.35	0.54
-4.68	21.43	0.9	-15.59	21.35	0.5
-4.54	21.43	0.82	-15.42	21.35	0.52
-4.39	21.43	0.9	-15.24	21.35	0.44
-4.24	21.43	0.91	-15.07	21.35	0.52
-4.1	21.43	0.96	-14.89	21.35	0.44
-3.95	21.43	0.98	-14.72	21.35	0.4
-3.8	21.43	0.9	-14.54	21.35	0.47
-3.66	21.43	0.88	-14.36	21.35	0.47
-3.51	21.43	0.9	-14.19	21.35	0.51
-3.36	21.43	0.92	-14.01	21.35	0.48
-3.22	21.43	0.91	-13.84	21.35	0.58
-3.07	21.43	0.83	-13.66	21.35	0.6
-2.92	21.43	0.78	-13.49	21.35	0.61
-2.78	21.43	0.69	-13.31	21.35	0.67
-2.63	21.43	0.62	-13.13	21.35	0.7
-2.48	21.43	0.63	-12.96	21.35	0.74
-2.34	21.43	0.78	-12.78	21.35	0.73
-2.19	21.43	0.86	-12.61	21.35	0.75
-2.05	21.43	0.87	-12.43	21.35	0.76
-1.9	21.43	0.88	-12.26	21.35	0.73
-1.75	21.43	0.9	-12.08	21.35	0.76
-1.61	21.43	0.91	-11.9	21.35	0.8
-1.46	21.43	0.94	-11.73	21.35	0.78
-1.31	21.43	0.88	-11.55	21.35	0.8
-1.17	21.43	0.94	-11.38	21.35	0.76
-1.02	21.43	0.93	-11.2	21.35	0.69
-0.87	21.43	0.95	-11.03	21.35	0.62
-0.73	21.43	1.02	-10.85	21.35	0.62
-0.58	21.43	1.01	-10.67	21.35	0.65
-0.43	21.43	0.9	-10.5	21.35	0.57
-0.29	21.43	0.96	-10.32	21.35	0.44
-0.14	21.43	0.9	-10.15	21.35	0.33
0	21.43	0.83	-9.97	21.35	0.48
0.15	21.43	0.78	-9.8	21.35	0.62
0.3	21.43	0.65	-9.62	21.35	0.71
0.44	21.43	0.64	-9.44	21.35	0.78
0.59	21.43	0.87	-9.27	21.35	0.79
0.74	21.43	0.99	-9.09	21.35	0.81
0.88	21.43	1.06	-8.92	21.35	0.84
1.03	21.43	1.13	-8.74	21.35	0.83
1.18	21.43	1.14	-8.57	21.35	0.89
1.32	21.43	1.11	-8.39	21.35	0.85
1.47	21.43	1.15	-8.21	21.35	0.85
1.62	21.43	1.03	-8.04	21.35	0.76
1.76	21.43	0.9	-7.86	21.35	0.69
1.91	21.43	0.88	-7.69	21.35	0.62
2.06	21.43	0.84	-7.51	21.35	0.51
2.2	21.43	1	-7.34	21.35	0.47
2.35	21.43	0.97	-7.16	21.35	0.38
2.49	21.43	1.13	-6.99	21.35	0.44
2.64	21.43	1.18	-6.81	21.35	0.51
2.79	21.43	1.2	-6.63	21.35	0.54
2.93	21.43	1.25	-6.46	21.35	0.39
3.08	21.43	1.26	-6.28	21.35	0.45
3.23	21.43	1.19	-6.11	21.35	0.5
3.37	21.43	1.26	-5.93	21.35	0.55
3.52	21.43	1.24	-5.76	21.35	0.62
3.67	21.43	1.2	-5.58	21.35	0.7
3.81	21.43	1.18	-5.4	21.35	0.69
3.96	21.43	1.13	-5.23	21.35	0.61
4.11	21.43	1.05	-5.05	21.35	0.54
4.25	21.43	1.01	-4.88	21.35	0.47
4.4	21.43	1.05	-4.7	21.35	0.41
-7.32	20.41	0.93	-18.8	20.34	0.11
-7.18	20.41	1.03	-18.62	20.34	0.27
-7.04	20.41	1.03	-18.45	20.34	0.32
-6.89	20.41	1.03	-18.27	20.34	0.36
-6.75	20.41	1.04	-18.09	20.34	0.37
-6.61	20.41	1.05	-17.91	20.34	0.34
-6.46	20.41	1.04	-17.74	20.34	0.42
-6.32	20.41	1.09	-17.56	20.34	0.43
-6.18	20.41	1.06	-17.38	20.34	0.45
-6.03	20.41	1.05	-17.21	20.34	0.49
-5.89	20.41	1.05	-17.03	20.34	0.45
-5.75	20.41	1.09	-16.85	20.34	0.47
-5.6	20.41	1.06	-16.67	20.34	0.5
-5.46	20.41	1.11	-16.5	20.34	0.53
-5.32	20.41	1.09	-16.32	20.34	0.55
-5.17	20.41	1.05	-16.14	20.34	0.6
-5.03	20.41	1.04	-15.96	20.34	0.54
-4.88	20.41	1.05	-15.79	20.34	0.59
-4.74	20.41	0.96	-15.61	20.34	0.63
-4.6	20.41	0.88	-15.43	20.34	0.51
-4.45	20.41	0.84	-15.26	20.34	0.54
-4.31	20.41	0.78	-15.08	20.34	0.53
-4.17	20.41	0.75	-14.9	20.34	0.54
-4.02	20.41	0.85	-14.72	20.34	0.5
-3.88	20.41	0.89	-14.55	20.34	0.5
-3.74	20.41	0.87	-14.37	20.34	0.52
-3.59	20.41	0.91	-14.19	20.34	0.48
-3.45	20.41	0.91	-14.01	20.34	0.49
-3.31	20.41	0.92	-13.84	20.34	0.58
-3.16	20.41	0.94	-13.66	20.34	0.62
-3.02	20.41	0.89	-13.48	20.34	0.66
-2.88	20.41	0.86	-13.31	20.34	0.69
-2.73	20.41	0.82	-13.13	20.34	0.65
-2.59	20.41	0.85	-12.95	20.34	0.64
-2.45	20.41	0.81	-12.77	20.34	0.67
-2.3	20.41	0.73	-12.6	20.34	0.74
-2.16	20.41	0.85	-12.42	20.34	0.73
-2.02	20.41	0.91	-12.24	20.34	0.71
-1.87	20.41	0.98	-12.06	20.34	0.77
-1.73	20.41	0.97	-11.89	20.34	0.78
-1.59	20.41	0.97	-11.71	20.34	0.81
-1.44	20.41	0.98	-11.53	20.34	0.82
-1.3	20.41	0.97	-11.35	20.34	0.82
-1.16	20.41	0.98	-11.18	20.34	0.86
-1.01	20.41	1.01	-11	20.34	0.84
-0.87	20.41	1.09	-10.82	20.34	0.89
-0.72	20.41	1.03	-10.65	20.34	0.75
-0.58	20.41	1	-10.47	20.34	0.8
-0.44	20.41	0.99	-10.29	20.34	0.66
-0.29	20.41	1	-10.11	20.34	0.55
-0.15	20.41	1.06	-9.94	20.34	0.52
-0.01	20.41	0.96	-9.76	20.34	0.41
0.14	20.41	0.84	-9.58	20.34	0.28
0.28	20.41	0.75	-9.4	20.34	0.43
0.42	20.41	0.62	-9.23	20.34	0.59
0.57	20.41	0.69	-9.05	20.34	0.68
0.71	20.41	0.85	-8.87	20.34	0.77
0.85	20.41	1.06	-8.7	20.34	0.84
1	20.41	1.14	-8.52	20.34	0.78
1.14	20.41	1.06	-8.34	20.34	0.8
1.28	20.41	1.13	-8.16	20.34	0.83
1.43	20.41	1.11	-7.99	20.34	0.84
1.57	20.41	0.98	-7.81	20.34	0.76
1.71	20.41	0.9	-7.63	20.34	0.75
1.86	20.41	0.82	-7.45	20.34	0.53
2	20.41	0.74	-7.28	20.34	0.53
2.14	20.41	0.63	-7.1	20.34	0.43
2.29	20.41	0.85	-6.92	20.34	0.35
2.43	20.41	1.03	-6.75	20.34	0.5
2.57	20.41	1.23	-6.57	20.34	0.51
2.72	20.41	1.21	-6.39	20.34	0.38
2.86	20.41	1.18	-6.21	20.34	0.44
3	20.41	1.25	-6.04	20.34	0.51
3.15	20.41	1.23	-5.86	20.34	0.59
3.29	20.41	1.2	-5.68	20.34	0.67
3.44	20.41	1.13	-5.5	20.34	0.66
3.58	20.41	1.08	-5.33	20.34	0.63
3.72	20.41	1	-5.15	20.34	0.55
3.87	20.41	0.96	-4.97	20.34	0.47
4.01	20.41	1.02	-4.8	20.34	0.41
4.15	20.41	1.06	-4.62	20.34	0.29
-7.42	19.39	0.84	-18.8	19.33	0.15
-7.28	19.39	0.96	-18.62	19.33	0.24
-7.14	19.39	0.95	-18.44	19.33	0.29
-7	19.39	0.99	-18.26	19.33	0.34
-6.86	19.39	0.99	-18.08	19.33	0.35
-6.72	19.39	1.01	-17.9	19.33	0.39
-6.58	19.39	1.03	-17.73	19.33	0.39
-6.44	19.39	1.08	-17.55	19.33	0.43
-6.3	19.39	1.1	-17.37	19.33	0.46
-6.16	19.39	1.04	-17.19	19.33	0.49
-6.02	19.39	1.09	-17.01	19.33	0.54
-5.88	19.39	1.09	-16.83	19.33	0.58
-5.74	19.39	1.07	-16.66	19.33	0.57
-5.6	19.39	1.08	-16.48	19.33	0.62
-5.46	19.39	1.06	-16.3	19.33	0.62
-5.32	19.39	1.06	-16.12	19.33	0.66
-5.18	19.39	1.06	-15.94	19.33	0.55
-5.04	19.39	1.08	-15.76	19.33	0.57
-4.9	19.39	1.07	-15.58	19.33	0.55
-4.76	19.39	1.06	-15.41	19.33	0.59
-4.62	19.39	1	-15.23	19.33	0.63
-4.48	19.39	1	-15.05	19.33	0.61
-4.34	19.39	0.93	-14.87	19.33	0.59
-4.2	19.39	0.93	-14.69	19.33	0.6
-4.06	19.39	0.87	-14.51	19.33	0.61
-3.92	19.39	0.81	-14.33	19.33	0.63
-3.78	19.39	0.84	-14.16	19.33	0.58
-3.64	19.39	0.9	-13.98	19.33	0.6
-3.51	19.39	0.88	-13.8	19.33	0.59
-3.37	19.39	0.95	-13.62	19.33	0.62
-3.23	19.39	0.95	-13.44	19.33	0.57
-3.09	19.39	1.01	-13.26	19.33	0.57
-2.95	19.39	0.96	-13.08	19.33	0.63
-2.81	19.39	0.99	-12.91	19.33	0.69
-2.67	19.39	0.95	-12.73	19.33	0.73
-2.53	19.39	0.91	-12.55	19.33	0.75
-2.39	19.39	0.95	-12.37	19.33	0.8
-2.25	19.39	0.93	-12.19	19.33	0.77
-2.11	19.39	0.86	-12.01	19.33	0.78
-1.97	19.39	0.96	-11.83	19.33	0.8
-1.83	19.39	1.01	-11.66	19.33	0.79
-1.69	19.39	1.01	-11.48	19.33	0.83
-1.55	19.39	1	-11.3	19.33	0.81
-1.41	19.39	1	-11.12	19.33	0.79
-1.27	19.39	0.98	-10.94	19.33	0.79
-1.13	19.39	0.98	-10.76	19.33	0.79
-0.99	19.39	1.01	-10.58	19.33	0.79
-0.85	19.39	1.04	-10.41	19.33	0.85
-0.71	19.39	1.06	-10.23	19.33	0.85
-0.57	19.39	1.07	-10.05	19.33	0.81
-0.43	19.39	1.06	-9.87	19.33	0.82
-0.29	19.39	1.09	-9.69	19.33	0.72
-0.15	19.39	1.01	-9.51	19.33	0.57
-0.01	19.39	0.92	-9.33	19.33	0.52
0.13	19.39	0.84	-9.16	19.33	0.5
[truncated: 1,565 more rows]

## Sheet: A.grandis-M2-museum
x fw	y fw	z fw	x hw	y hw	z hw
9.29	44.72	0.5	-9.54	46.25	0.46
9.31	44.72	0.48	-9.53	46.25	0.46
9.34	44.72	0.48	-9.53	46.25	0.46
9.36	44.72	0.49	-9.52	46.25	0.45
9.39	44.72	0.51	-9.51	46.25	0.43
9.42	44.72	0.51	-9.5	46.25	0.43
9.44	44.72	0.49	-9.49	46.25	0.43
9.47	44.72	0.5	-9.49	46.25	0.43
9.5	44.72	0.5	-9.48	46.25	0.42
9.52	44.72	0.52	-9.47	46.25	0.42
9.55	44.72	0.52	-9.46	46.25	0.41
9.58	44.72	0.53	-9.45	46.25	0.41
9.6	44.72	0.54	-9.44	46.25	0.41
9.63	44.72	0.54	-9.44	46.25	0.41
9.66	44.72	0.54	-9.43	46.25	0.41
9.68	44.72	0.55	-9.42	46.25	0.41
9.71	44.72	0.56	-9.41	46.25	0.42
9.74	44.72	0.56	-9.4	46.25	0.42
9.76	44.72	0.57	-9.4	46.25	0.42
9.79	44.72	0.57	-9.39	46.25	0.42
9.82	44.72	0.59	-9.38	46.25	0.41
9.84	44.72	0.6	-9.37	46.25	0.41
9.87	44.72	0.58	-9.36	46.25	0.41
9.9	44.72	0.58	-9.36	46.25	0.41
9.92	44.72	0.59	-9.35	46.25	0.42
9.95	44.72	0.6	-9.34	46.25	0.42
9.97	44.72	0.6	-9.33	46.25	0.42
10	44.72	0.61	-9.32	46.25	0.42
10.03	44.72	0.54	-9.31	46.25	0.42
10.05	44.72	0.54	-9.31	46.25	0.42
10.08	44.72	0.53	-9.3	46.25	0.42
10.11	44.72	0.57	-9.29	46.25	0.43
10.13	44.72	0.58	-9.28	46.25	0.43
10.16	44.72	0.59	-9.27	46.25	0.44
10.19	44.72	0.58	-9.27	46.25	0.45
10.21	44.72	0.57	-9.26	46.25	0.46
10.24	44.72	0.56	-9.25	46.25	0.47
10.27	44.72	0.56	-9.24	46.25	0.47
10.29	44.72	0.57	-9.23	46.25	0.48
10.32	44.72	0.58	-9.22	46.25	0.47
10.35	44.72	0.6	-9.22	46.25	0.46
10.37	44.72	0.59	-9.21	46.25	0.45
10.4	44.72	0.58	-9.2	46.25	0.45
10.43	44.72	0.6	-9.19	46.25	0.45
10.45	44.72	0.6	-9.18	46.25	0.45
10.48	44.72	0.59	-9.18	46.25	0.45
10.51	44.72	0.59	-9.17	46.25	0.45
10.53	44.72	0.6	-9.16	46.25	0.45
10.56	44.72	0.6	-9.15	46.25	0.45
10.59	44.72	0.6	-9.14	46.25	0.45
10.61	44.72	0.61	-9.14	46.25	0.45
10.64	44.72	0.6	-9.13	46.25	0.46
10.66	44.72	0.57	-9.12	46.25	0.47
10.69	44.72	0.57	-9.11	46.25	0.49
10.72	44.72	0.58	-9.1	46.25	0.5
10.74	44.72	0.58	-9.09	46.25	0.51
10.77	44.72	0.57	-9.09	46.25	0.53
10.8	44.72	0.55	-9.08	46.25	0.53
10.82	44.72	0.57	-9.07	46.25	0.53
10.85	44.72	0.55	-9.06	46.25	0.53
10.88	44.72	0.56	-9.05	46.25	0.53
10.9	44.72	0.55	-9.05	46.25	0.52
10.93	44.72	0.55	-9.04	46.25	0.52
10.96	44.72	0.54	-9.03	46.25	0.52
10.98	44.72	0.54	-9.02	46.25	0.52
11.01	44.72	0.55	-9.01	46.25	0.52
11.04	44.72	0.55	-9.01	46.25	0.51
11.06	44.72	0.55	-9	46.25	0.5
11.09	44.72	0.54	-8.99	46.25	0.49
11.12	44.72	0.53	-8.98	46.25	0.48
11.14	44.72	0.52	-8.97	46.25	0.48
11.17	44.72	0.51	-8.96	46.25	0.48
11.2	44.72	0.49	-8.96	46.25	0.48
11.22	44.72	0.48	-8.95	46.25	0.48
11.25	44.72	0.47	-8.94	46.25	0.47
11.28	44.72	0.47	-8.93	46.25	0.47
11.3	44.72	0.45	-8.92	46.25	0.47
11.33	44.72	0.47	-8.92	46.25	0.47
11.35	44.72	0.47	-8.91	46.25	0.47
11.38	44.72	0.46	-8.9	46.25	0.47
11.41	44.72	0.46	-8.89	46.25	0.47
8.02	43.68	-0.04	-10.96	45.24	0.31
8.07	43.68	-0.04	-10.91	45.24	0.29
8.12	43.68	0	-10.87	45.24	0.27
8.18	43.68	0.02	-10.82	45.24	0.29
8.23	43.68	0.03	-10.77	45.24	0.3
8.28	43.68	0.09	-10.73	45.24	0.28
8.33	43.68	0.11	-10.68	45.24	0.27
8.39	43.68	0.16	-10.64	45.24	0.29
8.44	43.68	0.19	-10.59	45.24	0.27
8.49	43.68	0.21	-10.55	45.24	0.26
8.54	43.68	0.23	-10.5	45.24	0.26
8.6	43.68	0.25	-10.46	45.24	0.28
8.65	43.68	0.26	-10.41	45.24	0.26
8.7	43.68	0.24	-10.37	45.24	0.25
8.76	43.68	0.27	-10.32	45.24	0.25
8.81	43.68	0.27	-10.28	45.24	0.24
8.86	43.68	0.29	-10.23	45.24	0.24
8.91	43.68	0.28	-10.19	45.24	0.18
8.97	43.68	0.3	-10.14	45.24	0.15
9.02	43.68	0.32	-10.1	45.24	0.15
9.07	43.68	0.34	-10.05	45.24	0.16
9.12	43.68	0.36	-10.01	45.24	0.14
9.18	43.68	0.38	-9.96	45.24	0.11
9.23	43.68	0.41	-9.92	45.24	0.12
9.28	43.68	0.44	-9.87	45.24	0.12
9.34	43.68	0.44	-9.82	45.24	0.12
9.39	43.68	0.45	-9.78	45.24	0.12
9.44	43.68	0.43	-9.73	45.24	0.13
9.49	43.68	0.42	-9.69	45.24	0.13
9.55	43.68	0.41	-9.64	45.24	0.13
9.6	43.68	0.42	-9.6	45.24	0.12
9.65	43.68	0.42	-9.55	45.24	0.12
9.7	43.68	0.42	-9.51	45.24	0.12
9.76	43.68	0.43	-9.46	45.24	0.13
9.81	43.68	0.45	-9.42	45.24	0.13
9.86	43.68	0.47	-9.37	45.24	0.12
9.92	43.68	0.49	-9.33	45.24	0.12
9.97	43.68	0.53	-9.28	45.24	0.11
10.02	43.68	0.52	-9.24	45.24	0.09
10.07	43.68	0.55	-9.19	45.24	0.09
10.13	43.68	0.57	-9.15	45.24	0.07
10.18	43.68	0.57	-9.1	45.24	0.08
10.23	43.68	0.59	-9.06	45.24	0.08
10.28	43.68	0.6	-9.01	45.24	0.1
10.34	43.68	0.58	-8.97	45.24	0.1
10.39	43.68	0.59	-8.92	45.24	0.09
10.44	43.68	0.59	-8.87	45.24	0.08
10.49	43.68	0.6	-8.83	45.24	0.06
10.55	43.68	0.56	-8.78	45.24	0.06
10.6	43.68	0.57	-8.74	45.24	0.05
10.65	43.68	0.56	-8.69	45.24	0.04
10.71	43.68	0.53	-8.65	45.24	0.04
10.76	43.68	0.52	-8.6	45.24	0.02
10.81	43.68	0.5	-8.56	45.24	0
10.86	43.68	0.49	-8.51	45.24	0
10.92	43.68	0.49	-8.47	45.24	-0.01
10.97	43.68	0.47	-8.42	45.24	-0.02
11.02	43.68	0.48	-8.38	45.24	-0.02
11.07	43.68	0.5	-8.33	45.24	-0.04
11.13	43.68	0.51	-8.29	45.24	-0.05
11.18	43.68	0.52	-8.24	45.24	-0.06
11.23	43.68	0.5	-8.2	45.24	-0.08
11.29	43.68	0.5	-8.15	45.24	-0.1
11.34	43.68	0.46	-8.11	45.24	-0.11
11.39	43.68	0.45	-8.06	45.24	-0.11
11.44	43.68	0.46	-8.02	45.24	-0.12
11.5	43.68	0.45	-7.97	45.24	-0.12
11.55	43.68	0.41	-7.93	45.24	-0.12
11.6	43.68	0.37	-7.88	45.24	-0.13
11.65	43.68	0.35	-7.83	45.24	-0.13
11.71	43.68	0.29	-7.79	45.24	-0.15
11.76	43.68	0.27	-7.74	45.24	-0.14
11.81	43.68	0.25	-7.7	45.24	-0.15
11.87	43.68	0.23	-7.65	45.24	-0.16
11.92	43.68	0.2	-7.61	45.24	-0.17
11.97	43.68	0.18	-7.56	45.24	-0.17
12.02	43.68	0.16	-7.52	45.24	-0.16
12.08	43.68	0.15	-7.47	45.24	-0.17
12.13	43.68	0.14	-7.43	45.24	-0.19
12.18	43.68	0.12	-7.38	45.24	-0.19
12.23	43.68	0.08	-7.34	45.24	-0.2
6.95	42.64	-0.14	-11.59	44.24	0.15
7.02	42.64	-0.13	-11.52	44.24	0.15
7.1	42.64	-0.14	-11.46	44.24	0.15
7.17	42.64	-0.1	-11.4	44.24	0.14
7.24	42.64	-0.1	-11.34	44.24	0.15
7.32	42.64	-0.11	-11.28	44.24	0.16
7.39	42.64	-0.07	-11.21	44.24	0.17
7.47	42.64	-0.05	-11.15	44.24	0.17
7.54	42.64	-0.06	-11.09	44.24	0.19
7.61	42.64	-0.06	-11.03	44.24	0.16
7.69	42.64	-0.04	-10.97	44.24	0.16
7.76	42.64	-0.03	-10.9	44.24	0.16
7.83	42.64	0.01	-10.84	44.24	0.15
7.91	42.64	0.03	-10.78	44.24	0.16
7.98	42.64	0.04	-10.72	44.24	0.15
8.06	42.64	0.06	-10.66	44.24	0.15
8.13	42.64	0.09	-10.59	44.24	0.11
8.2	42.64	0.12	-10.53	44.24	0.09
8.28	42.64	0.12	-10.47	44.24	0.08
8.35	42.64	0.11	-10.41	44.24	0.08
8.43	42.64	0.13	-10.35	44.24	0.1
8.5	42.64	0.14	-10.28	44.24	0.11
8.57	42.64	0.16	-10.22	44.24	0.13
8.65	42.64	0.16	-10.16	44.24	0.13
8.72	42.64	0.15	-10.1	44.24	0.13
8.8	42.64	0.11	-10.03	44.24	0.12
8.87	42.64	0.12	-9.97	44.24	0.09
8.94	42.64	0.15	-9.91	44.24	0.09
9.02	42.64	0.16	-9.85	44.24	0.06
9.09	42.64	0.26	-9.79	44.24	0.05
9.16	42.64	0.31	-9.72	44.24	0.04
9.24	42.64	0.37	-9.66	44.24	0.03
9.31	42.64	0.39	-9.6	44.24	0.02
9.39	42.64	0.43	-9.54	44.24	0.01
9.46	42.64	0.44	-9.48	44.24	-0.01
9.53	42.64	0.45	-9.41	44.24	-0.01
9.61	42.64	0.43	-9.35	44.24	-0.03
9.68	42.64	0.43	-9.29	44.24	-0.04
9.76	42.64	0.48	-9.23	44.24	-0.08
9.83	42.64	0.45	-9.17	44.24	-0.09
9.9	42.64	0.44	-9.1	44.24	-0.11
9.98	42.64	0.48	-9.04	44.24	-0.12
10.05	42.64	0.45	-8.98	44.24	-0.08
10.12	42.64	0.46	-8.92	44.24	-0.09
10.2	42.64	0.44	-8.86	44.24	-0.09
10.27	42.64	0.45	-8.79	44.24	-0.08
10.35	42.64	0.54	-8.73	44.24	-0.07
10.42	42.64	0.54	-8.67	44.24	-0.08
10.49	42.64	0.53	-8.61	44.24	-0.08
10.57	42.64	0.59	-8.55	44.24	-0.1
10.64	42.64	0.59	-8.48	44.24	-0.09
10.72	42.64	0.58	-8.42	44.24	-0.08
10.79	42.64	0.58	-8.36	44.24	-0.1
10.86	42.64	0.57	-8.3	44.24	-0.12
10.94	42.64	0.57	-8.23	44.24	-0.14
11.01	42.64	0.5	-8.17	44.24	-0.14
11.08	42.64	0.5	-8.11	44.24	-0.14
11.16	42.64	0.5	-8.05	44.24	-0.13
11.23	42.64	0.5	-7.99	44.24	-0.15
11.31	42.64	0.46	-7.92	44.24	-0.18
11.38	42.64	0.48	-7.86	44.24	-0.18
11.45	42.64	0.45	-7.8	44.24	-0.2
11.53	42.64	0.43	-7.74	44.24	-0.24
11.6	42.64	0.41	-7.68	44.24	-0.26
11.68	42.64	0.41	-7.61	44.24	-0.29
11.75	42.64	0.41	-7.55	44.24	-0.31
11.82	42.64	0.37	-7.49	44.24	-0.31
11.9	42.64	0.28	-7.43	44.24	-0.31
11.97	42.64	0.22	-7.37	44.24	-0.31
12.04	42.64	0.16	-7.3	44.24	-0.28
12.12	42.64	0.14	-7.24	44.24	-0.27
12.19	42.64	0.12	-7.18	44.24	-0.28
12.27	42.64	0.15	-7.12	44.24	-0.29
12.34	42.64	0.17	-7.06	44.24	-0.31
12.41	42.64	0.17	-6.99	44.24	-0.33
12.49	42.64	0.14	-6.93	44.24	-0.34
12.56	42.64	0.14	-6.87	44.24	-0.34
12.64	42.64	0.1	-6.81	44.24	-0.36
12.71	42.64	0.06	-6.75	44.24	-0.39
12.78	42.64	0.03	-6.68	44.24	-0.43
12.86	42.64	0.03	-6.62	44.24	-0.44
6	41.6	-0.11	-12.1	43.23	0.07
6.09	41.6	-0.1	-12.02	43.23	0.08
6.18	41.6	-0.09	-11.94	43.23	0.07
6.27	41.6	-0.06	-11.86	43.23	0.02
6.36	41.6	0.01	-11.78	43.23	0.01
6.45	41.6	0.04	-11.7	43.23	0
6.53	41.6	0.05	-11.62	43.23	0
6.62	41.6	0.07	-11.54	43.23	0.01
6.71	41.6	0.07	-11.46	43.23	0.02
6.8	41.6	0.1	-11.39	43.23	0.05
6.89	41.6	0.11	-11.31	43.23	0.04
6.98	41.6	0.17	-11.23	43.23	0.08
7.07	41.6	0.17	-11.15	43.23	0.1
7.16	41.6	0.16	-11.07	43.23	0.11
7.25	41.6	0.13	-10.99	43.23	0.08
7.34	41.6	0.12	-10.91	43.23	0.07
7.43	41.6	0.11	-10.83	43.23	0.04
7.52	41.6	0.1	-10.75	43.23	0.03
7.6	41.6	0.08	-10.67	43.23	0.02
7.69	41.6	0.1	-10.59	43.23	0.03
7.78	41.6	0.12	-10.51	43.23	0.04
7.87	41.6	0.11	-10.43	43.23	0.01
7.96	41.6	0.15	-10.35	43.23	0
8.05	41.6	0.18	-10.27	43.23	0.01
8.14	41.6	0.16	-10.2	43.23	-0.02
8.23	41.6	0.19	-10.12	43.23	-0.06
8.32	41.6	0.19	-10.04	43.23	-0.06
8.41	41.6	0.18	-9.96	43.23	-0.04
8.5	41.6	0.21	-9.88	43.23	-0.05
8.58	41.6	0.24	-9.8	43.23	-0.08
8.67	41.6	0.25	-9.72	43.23	-0.06
8.76	41.6	0.3	-9.64	43.23	-0.09
8.85	41.6	0.31	-9.56	43.23	-0.09
8.94	41.6	0.32	-9.48	43.23	-0.1
9.03	41.6	0.3	-9.4	43.23	-0.06
9.12	41.6	0.33	-9.32	43.23	-0.07
9.21	41.6	0.29	-9.24	43.23	-0.09
9.3	41.6	0.24	-9.16	43.23	-0.1
9.39	41.6	0.21	-9.09	43.23	-0.13
9.48	41.6	0.24	-9.01	43.23	-0.14
9.56	41.6	0.32	-8.93	43.23	-0.16
9.65	41.6	0.37	-8.85	43.23	-0.16
9.74	41.6	0.43	-8.77	43.23	-0.2
9.83	41.6	0.45	-8.69	43.23	-0.2
9.92	41.6	0.52	-8.61	43.23	-0.23
10.01	41.6	0.48	-8.53	43.23	-0.24
10.1	41.6	0.51	-8.45	43.23	-0.27
10.19	41.6	0.56	-8.37	43.23	-0.29
10.28	41.6	0.54	-8.29	43.23	-0.3
10.37	41.6	0.54	-8.21	43.23	-0.3
10.46	41.6	0.52	-8.13	43.23	-0.3
10.55	41.6	0.54	-8.05	43.23	-0.28
10.63	41.6	0.53	-7.97	43.23	-0.3
10.72	41.6	0.58	-7.9	43.23	-0.3
10.81	41.6	0.61	-7.82	43.23	-0.33
10.9	41.6	0.61	-7.74	43.23	-0.32
10.99	41.6	0.6	-7.66	43.23	-0.33
11.08	41.6	0.61	-7.58	43.23	-0.35
11.17	41.6	0.56	-7.5	43.23	-0.38
11.26	41.6	0.51	-7.42	43.23	-0.36
11.35	41.6	0.44	-7.34	43.23	-0.38
11.44	41.6	0.45	-7.26	43.23	-0.4
11.53	41.6	0.44	-7.18	43.23	-0.43
11.61	41.6	0.43	-7.1	43.23	-0.47
11.7	41.6	0.41	-7.02	43.23	-0.51
11.79	41.6	0.42	-6.94	43.23	-0.53
11.88	41.6	0.41	-6.86	43.23	-0.53
11.97	41.6	0.36	-6.79	43.23	-0.52
12.06	41.6	0.27	-6.71	43.23	-0.52
12.15	41.6	0.19	-6.63	43.23	-0.49
12.24	41.6	0.1	-6.55	43.23	-0.51
12.33	41.6	0.12	-6.47	43.23	-0.51
12.42	41.6	0.12	-6.39	43.23	-0.51
12.51	41.6	0.13	-6.31	43.23	-0.53
12.59	41.6	0.15	-6.23	43.23	-0.56
12.68	41.6	0.14	-6.15	43.23	-0.6
12.77	41.6	0.17	-6.07	43.23	-0.6
12.86	41.6	0.18	-5.99	43.23	-0.61
12.95	41.6	0.11	-5.91	43.23	-0.61
13.04	41.6	0.01	-5.83	43.23	-0.65
13.13	41.6	0.03	-5.75	43.23	-0.68
5.48	40.56	-0.08	-12.54	42.23	0.25
5.58	40.56	-0.14	-12.44	42.23	0.23
5.68	40.56	-0.12	-12.35	42.23	0.25
5.77	40.56	-0.12	-12.26	42.23	0.22
5.87	40.56	-0.07	-12.17	42.23	0.23
5.97	40.56	0.04	-12.08	42.23	0.22
6.07	40.56	0.07	-11.99	42.23	0.19
6.16	40.56	0.07	-11.9	42.23	0.18
6.26	40.56	0.08	-11.81	42.23	0.17
6.36	40.56	0.06	-11.72	42.23	0.16
6.46	40.56	0.03	-11.63	42.23	0.15
6.55	40.56	0.02	-11.54	42.23	0.13
6.65	40.56	0.04	-11.45	42.23	0.13
6.75	40.56	0.05	-11.36	42.23	0.11
6.85	40.56	0.07	-11.27	42.23	0.08
6.94	40.56	0.08	-11.18	42.23	0.07
7.04	40.56	0.1	-11.08	42.23	0.05
7.14	40.56	0.11	-10.99	42.23	0.01
7.24	40.56	0.12	-10.9	42.23	0.01
7.33	40.56	0.16	-10.81	42.23	0
7.43	40.56	0.21	-10.72	42.23	-0.1
7.53	40.56	0.22	-10.63	42.23	-0.13
7.63	40.56	0.18	-10.54	42.23	-0.22
7.72	40.56	0.18	-10.45	42.23	-0.21
7.82	40.56	0.13	-10.36	42.23	-0.22
7.92	40.56	0.13	-10.27	42.23	-0.23
8.02	40.56	0.15	-10.18	42.23	-0.23
8.11	40.56	0.16	-10.09	42.23	-0.2
8.21	40.56	0.14	-10	42.23	-0.18
8.31	40.56	0.19	-9.91	42.23	-0.18
8.41	40.56	0.25	-9.82	42.23	-0.2
8.5	40.56	0.25	-9.72	42.23	-0.2
8.6	40.56	0.23	-9.63	42.23	-0.2
8.7	40.56	0.23	-9.54	42.23	-0.22
8.8	40.56	0.24	-9.45	42.23	-0.26
8.89	40.56	0.28	-9.36	42.23	-0.29
8.99	40.56	0.3	-9.27	42.23	-0.28
9.09	40.56	0.34	-9.18	42.23	-0.31
9.19	40.56	0.32	-9.09	42.23	-0.35
9.28	40.56	0.34	-9	42.23	-0.35
9.38	40.56	0.35	-8.91	42.23	-0.36
9.48	40.56	0.26	-8.82	42.23	-0.39
9.58	40.56	0.23	-8.73	42.23	-0.38
9.67	40.56	0.24	-8.64	42.23	-0.37
9.77	40.56	0.32	-8.55	42.23	-0.35
9.87	40.56	0.36	-8.46	42.23	-0.38
9.97	40.56	0.38	-8.36	42.23	-0.4
10.06	40.56	0.42	-8.27	42.23	-0.42
10.16	40.56	0.42	-8.18	42.23	-0.44
10.26	40.56	0.44	-8.09	42.23	-0.44
10.35	40.56	0.4	-8	42.23	-0.47
10.45	40.56	0.39	-7.91	42.23	-0.5
10.55	40.56	0.43	-7.82	42.23	-0.49
10.65	40.56	0.45	-7.73	42.23	-0.53
10.74	40.56	0.45	-7.64	42.23	-0.56
10.84	40.56	0.49	-7.55	42.23	-0.54
10.94	40.56	0.48	-7.46	42.23	-0.54
11.04	40.56	0.5	-7.37	42.23	-0.53
11.13	40.56	0.52	-7.28	42.23	-0.53
11.23	40.56	0.59	-7.19	42.23	-0.54
11.33	40.56	0.46	-7.1	42.23	-0.54
11.43	40.56	0.45	-7	42.23	-0.55
11.52	40.56	0.41	-6.91	42.23	-0.59
11.62	40.56	0.38	-6.82	42.23	-0.61
11.72	40.56	0.39	-6.73	42.23	-0.63
11.82	40.56	0.36	-6.64	42.23	-0.68
11.91	40.56	0.34	-6.55	42.23	-0.71
12.01	40.56	0.27	-6.46	42.23	-0.71
12.11	40.56	0.19	-6.37	42.23	-0.74
12.21	40.56	0.13	-6.28	42.23	-0.7
12.3	40.56	0.07	-6.19	42.23	-0.71
12.4	40.56	0.02	-6.1	42.23	-0.73
12.5	40.56	0.06	-6.01	42.23	-0.75
12.6	40.56	0.1	-5.92	42.23	-0.78
12.69	40.56	0.11	-5.83	42.23	-0.79
12.79	40.56	0.12	-5.74	42.23	-0.8
12.89	40.56	0.13	-5.65	42.23	-0.76
12.99	40.56	0.13	-5.55	42.23	-0.78
13.08	40.56	0.08	-5.46	42.23	-0.8
13.18	40.56	0.02	-5.37	42.23	-0.81
13.28	40.56	-0.02	-5.28	42.23	-0.81
4.53	39.52	0.08	-12.47	41.22	0.46
4.64	39.52	0.06	-12.38	41.22	0.45
4.75	39.52	0.08	-12.28	41.22	0.42
4.86	39.52	0.15	-12.19	41.22	0.42
4.97	39.52	0.14	-12.09	41.22	0.35
5.09	39.52	0.16	-12	41.22	0.34
5.2	39.52	0.14	-11.9	41.22	0.34
5.31	39.52	0.2	-11.8	41.22	0.28
5.42	39.52	0.19	-11.71	41.22	0.25
5.53	39.52	0.22	-11.61	41.22	0.24
5.64	39.52	0.22	-11.52	41.22	0.24
5.75	39.52	0.29	-11.42	41.22	0.23
5.86	39.52	0.26	-11.33	41.22	0.23
5.97	39.52	0.26	-11.23	41.22	0.19
6.08	39.52	0.22	-11.14	41.22	0.16
6.2	39.52	0.2	-11.04	41.22	0.14
6.31	39.52	0.17	-10.94	41.22	0.13
6.42	39.52	0.21	-10.85	41.22	0.1
6.53	39.52	0.24	-10.75	41.22	0.09
6.64	39.52	0.24	-10.66	41.22	0.05
6.75	39.52	0.14	-10.56	41.22	0.02
6.86	39.52	0.15	-10.47	41.22	0.02
6.97	39.52	0.14	-10.37	41.22	-0.01
7.08	39.52	0.12	-10.28	41.22	-0.03
7.19	39.52	0.16	-10.18	41.22	-0.05
7.31	39.52	0.2	-10.08	41.22	-0.06
7.42	39.52	0.21	-9.99	41.22	-0.11
7.53	39.52	0.22	-9.89	41.22	-0.13
7.64	39.52	0.21	-9.8	41.22	-0.2
7.75	39.52	0.25	-9.7	41.22	-0.26
7.86	39.52	0.26	-9.61	41.22	-0.32
7.97	39.52	0.25	-9.51	41.22	-0.37
8.08	39.52	0.26	-9.42	41.22	-0.38
8.19	39.52	0.23	-9.32	41.22	-0.38
8.31	39.52	0.24	-9.22	41.22	-0.36
8.42	39.52	0.23	-9.13	41.22	-0.34
8.53	39.52	0.24	-9.03	41.22	-0.35
8.64	39.52	0.26	-8.94	41.22	-0.36
8.75	39.52	0.23	-8.84	41.22	-0.39
8.86	39.52	0.26	-8.75	41.22	-0.43
8.97	39.52	0.31	-8.65	41.22	-0.45
9.08	39.52	0.36	-8.55	41.22	-0.51
9.19	39.52	0.36	-8.46	41.22	-0.52
9.3	39.52	0.39	-8.36	41.22	-0.52
9.42	39.52	0.42	-8.27	41.22	-0.5
9.53	39.52	0.38	-8.17	41.22	-0.53
9.64	39.52	0.38	-8.08	41.22	-0.54
9.75	39.52	0.35	-7.98	41.22	-0.58
9.86	39.52	0.28	-7.89	41.22	-0.59
9.97	39.52	0.3	-7.79	41.22	-0.64
10.08	39.52	0.31	-7.69	41.22	-0.65
10.19	39.52	0.34	-7.6	41.22	-0.65
10.3	39.52	0.36	-7.5	41.22	-0.66
10.41	39.52	0.42	-7.41	41.22	-0.66
10.53	39.52	0.44	-7.31	41.22	-0.67
10.64	39.52	0.43	-7.22	41.22	-0.63
10.75	39.52	0.44	-7.12	41.22	-0.61
10.86	39.52	0.42	-7.03	41.22	-0.62
10.97	39.52	0.49	-6.93	41.22	-0.62
11.08	39.52	0.52	-6.83	41.22	-0.67
11.19	39.52	0.47	-6.74	41.22	-0.69
11.3	39.52	0.44	-6.64	41.22	-0.71
11.41	39.52	0.43	-6.55	41.22	-0.7
11.53	39.52	0.44	-6.45	41.22	-0.71
11.64	39.52	0.39	-6.36	41.22	-0.74
11.75	39.52	0.37	-6.26	41.22	-0.76
11.86	39.52	0.34	-6.17	41.22	-0.8
11.97	39.52	0.33	-6.07	41.22	-0.85
12.08	39.52	0.27	-5.97	41.22	-0.84
12.19	39.52	0.15	-5.88	41.22	-0.81
12.3	39.52	0.05	-5.78	41.22	-0.8
12.41	39.52	-0.06	-5.69	41.22	-0.8
12.52	39.52	0.02	-5.59	41.22	-0.79
12.64	39.52	0.08	-5.5	41.22	-0.82
12.75	39.52	0.12	-5.4	41.22	-0.83
12.86	39.52	0.14	-5.31	41.22	-0.82
12.97	39.52	0.15	-5.21	41.22	-0.8
13.08	39.52	0.1	-5.11	41.22	-0.82
13.19	39.52	0.02	-5.02	41.22	-0.86
13.3	39.52	0.02	-4.92	41.22	-0.87
13.41	39.52	-0.02	-4.83	41.22	-0.87
3.73	38.48	0.17	-13.33	40.22	0.19
3.85	38.48	0.13	-13.21	40.22	0.16
3.98	38.48	0.14	-13.1	40.22	0.18
4.1	38.48	0.2	-12.99	40.22	0.18
4.22	38.48	0.23	-12.88	40.22	0.16
4.34	38.48	0.24	-12.77	40.22	0.19
4.46	38.48	0.24	-12.66	40.22	0.19
4.58	38.48	0.26	-12.55	40.22	0.13
4.71	38.48	0.28	-12.44	40.22	0.16
4.83	38.48	0.32	-12.32	40.22	0.13
4.95	38.48	0.35	-12.21	40.22	0.17
5.07	38.48	0.37	-12.1	40.22	0.18
5.19	38.48	0.34	-11.99	40.22	0.29
5.31	38.48	0.33	-11.88	40.22	0.25
5.44	38.48	0.28	-11.77	40.22	0.28
5.56	38.48	0.28	-11.66	40.22	0.29
5.68	38.48	0.27	-11.55	40.22	0.31
5.8	38.48	0.25	-11.43	40.22	0.31
5.92	38.48	0.27	-11.32	40.22	0.28
6.04	38.48	0.31	-11.21	40.22	0.25
6.17	38.48	0.32	-11.1	40.22	0.23
6.29	38.48	0.29	-10.99	40.22	0.19
6.41	38.48	0.3	-10.88	40.22	0.13
6.53	38.48	0.25	-10.77	40.22	0.09
6.65	38.48	0.23	-10.66	40.22	0.09
6.77	38.48	0.19	-10.54	40.22	0.09
6.9	38.48	0.19	-10.43	40.22	0.12
7.02	38.48	0.21	-10.32	40.22	0.06
7.14	38.48	0.22	-10.21	40.22	0.02
7.26	38.48	0.29	-10.1	40.22	0.02
7.38	38.48	0.25	-9.99	40.22	-0.04
7.5	38.48	0.25	-9.88	40.22	-0.06
7.63	38.48	0.26	-9.76	40.22	-0.11
7.75	38.48	0.28	-9.65	40.22	-0.11
7.87	38.48	0.32	-9.54	40.22	-0.13
7.99	38.48	0.3	-9.43	40.22	-0.13
8.11	38.48	0.27	-9.32	40.22	-0.09
8.23	38.48	0.29	-9.21	40.22	-0.07
8.36	38.48	0.22	-9.1	40.22	-0.21
8.48	38.48	0.23	-8.99	40.22	-0.22
8.6	38.48	0.25	-8.87	40.22	-0.25
8.72	38.48	0.31	-8.76	40.22	-0.33
8.84	38.48	0.3	-8.65	40.22	-0.48
8.96	38.48	0.33	-8.54	40.22	-0.48
9.09	38.48	0.27	-8.43	40.22	-0.48
9.21	38.48	0.28	-8.32	40.22	-0.4
9.33	38.48	0.35	-8.21	40.22	-0.47
9.45	38.48	0.37	-8.1	40.22	-0.52
9.57	38.48	0.42	-7.98	40.22	-0.56
9.69	38.48	0.39	-7.87	40.22	-0.56
9.82	38.48	0.38	-7.76	40.22	-0.59
9.94	38.48	0.32	-7.65	40.22	-0.62
10.06	38.48	0.25	-7.54	40.22	-0.66
10.18	38.48	0.28	-7.43	40.22	-0.68
10.3	38.48	0.34	-7.32	40.22	-0.7
10.42	38.48	0.43	-7.21	40.22	-0.7
10.55	38.48	0.52	-7.09	40.22	-0.75
10.67	38.48	0.4	-6.98	40.22	-0.75
10.79	38.48	0.39	-6.87	40.22	-0.74
10.91	38.48	0.35	-6.76	40.22	-0.74
11.03	38.48	0.38	-6.65	40.22	-0.71
11.15	38.48	0.37	-6.54	40.22	-0.77
11.28	38.48	0.43	-6.43	40.22	-0.76
11.4	38.48	0.45	-6.31	40.22	-0.75
11.52	38.48	0.46	-6.2	40.22	-0.74
11.64	38.48	0.42	-6.09	40.22	-0.76
11.76	38.48	0.37	-5.98	40.22	-0.78
11.88	38.48	0.34	-5.87	40.22	-0.85
12.01	38.48	0.25	-5.76	40.22	-0.88
12.13	38.48	0.15	-5.65	40.22	-0.85
12.25	38.48	-0.01	-5.54	40.22	-0.8
12.37	38.48	0	-5.42	40.22	-0.75
12.49	38.48	0.03	-5.31	40.22	-0.73
12.61	38.48	0.07	-5.2	40.22	-0.73
12.74	38.48	0.13	-5.09	40.22	-0.71
12.86	38.48	0.17	-4.98	40.22	-0.67
12.98	38.48	0.18	-4.87	40.22	-0.71
13.1	38.48	0.08	-4.76	40.22	-0.77
13.22	38.48	0.01	-4.65	40.22	-0.83
13.34	38.48	-0.01	-4.53	40.22	-0.88
13.47	38.48	0	-4.42	40.22	-0.89
2.78	37.44	0.35	-13.84	39.21	0.08
2.91	37.44	0.32	-13.72	39.21	0.02
3.04	37.44	0.34	-13.6	39.21	0.02
3.17	37.44	0.39	-13.48	39.21	0.03
3.31	37.44	0.39	-13.36	39.21	0.08
3.44	37.44	0.37	-13.24	39.21	0.09
3.57	37.44	0.36	-13.12	39.21	0.11
3.71	37.44	0.35	-13	39.21	0.13
3.84	37.44	0.4	-12.88	39.21	0.11
3.97	37.44	0.39	-12.76	39.21	0.09
4.1	37.44	0.42	-12.64	39.21	0.09
4.24	37.44	0.44	-12.52	39.21	0.11
4.37	37.44	0.44	-12.4	39.21	0.11
4.5	37.44	0.41	-12.28	39.21	0.09
4.63	37.44	0.4	-12.15	39.21	0.11
4.77	37.44	0.41	-12.03	39.21	0.13
4.9	37.44	0.42	-11.91	39.21	0.03
5.03	37.44	0.43	-11.79	39.21	0
5.17	37.44	0.43	-11.67	39.21	0.02
5.3	37.44	0.48	-11.55	39.21	0.05
5.43	37.44	0.49	-11.43	39.21	0.03
5.56	37.44	0.52	-11.31	39.21	0.03
5.7	37.44	0.51	-11.19	39.21	0.07
5.83	37.44	0.48	-11.07	39.21	0.04
5.96	37.44	0.48	-10.95	39.21	0.12
6.1	37.44	0.45	-10.83	39.21	0.1
6.23	37.44	0.42	-10.71	39.21	0.07
6.36	37.44	0.4	-10.59	39.21	0.04
6.49	37.44	0.33	-10.47	39.21	-0.04
6.63	37.44	0.3	-10.35	39.21	-0.04
6.76	37.44	0.35	-10.23	39.21	-0.11
6.89	37.44	0.37	-10.11	39.21	-0.13
7.03	37.44	0.39	-9.98	39.21	-0.13
7.16	37.44	0.38	-9.86	39.21	-0.08
7.29	37.44	0.33	-9.74	39.21	-0.06
7.42	37.44	0.35	-9.62	39.21	-0.18
7.56	37.44	0.31	-9.5	39.21	-0.21
7.69	37.44	0.31	-9.38	39.21	-0.23
7.82	37.44	0.29	-9.26	39.21	-0.23
7.95	37.44	0.29	-9.14	39.21	-0.28
8.09	37.44	0.33	-9.02	39.21	-0.23
8.22	37.44	0.36	-8.9	39.21	-0.25
8.35	37.44	0.37	-8.78	39.21	-0.21
8.49	37.44	0.36	-8.66	39.21	-0.2
8.62	37.44	0.36	-8.54	39.21	-0.25
8.75	37.44	0.35	-8.42	39.21	-0.28
8.88	37.44	0.42	-8.3	39.21	-0.36
9.02	37.44	0.43	-8.18	39.21	-0.53
9.15	37.44	0.47	-8.06	39.21	-0.6
9.28	37.44	0.45	-7.94	39.21	-0.64
9.42	37.44	0.45	-7.81	39.21	-0.61
9.55	37.44	0.46	-7.69	39.21	-0.57
9.68	37.44	0.5	-7.57	39.21	-0.61
9.81	37.44	0.5	-7.45	39.21	-0.65
9.95	37.44	0.54	-7.33	39.21	-0.66
10.08	37.44	0.43	-7.21	39.21	-0.65
10.21	37.44	0.33	-7.09	39.21	-0.67
10.34	37.44	0.29	-6.97	39.21	-0.67
10.48	37.44	0.32	-6.85	39.21	-0.69
10.61	37.44	0.41	-6.73	39.21	-0.7
10.74	37.44	0.45	-6.61	39.21	-0.68
10.88	37.44	0.49	-6.49	39.21	-0.67
11.01	37.44	0.44	-6.37	39.21	-0.69
11.14	37.44	0.45	-6.25	39.21	-0.72
11.27	37.44	0.47	-6.13	39.21	-0.75
11.41	37.44	0.5	-6.01	39.21	-0.78
11.54	37.44	0.44	-5.89	39.21	-0.78
11.67	37.44	0.42	-5.77	39.21	-0.81
11.81	37.44	0.31	-5.64	39.21	-0.88
11.94	37.44	0.26	-5.52	39.21	-0.9
12.07	37.44	0.06	-5.4	39.21	-0.87
12.2	37.44	0.08	-5.28	39.21	-0.8
12.34	37.44	0.07	-5.16	39.21	-0.8
12.47	37.44	0.15	-5.04	39.21	-0.77
12.6	37.44	0.2	-4.92	39.21	-0.71
12.74	37.44	0.27	-4.8	39.21	-0.68
12.87	37.44	0.26	-4.68	39.21	-0.68
13	37.44	0.19	-4.56	39.21	-0.72
13.13	37.44	0.1	-4.44	39.21	-0.79
13.27	37.44	0.06	-4.32	39.21	-0.87
13.4	37.44	0.07	-4.2	39.21	-0.91
2	36.4	0.51	-14.07	38.21	0.08
2.14	36.4	0.47	-13.95	38.21	0.06
2.28	36.4	0.51	-13.82	38.21	0.09
2.42	36.4	0.56	-13.69	38.21	0.1
2.57	36.4	0.53	-13.57	38.21	0.08
2.71	36.4	0.54	-13.44	38.21	0.08
2.85	36.4	0.47	-13.31	38.21	0.06
2.99	36.4	0.41	-13.19	38.21	0.03
3.13	36.4	0.4	-13.06	38.21	0.04
3.27	36.4	0.44	-12.93	38.21	0.03
3.41	36.4	0.49	-12.81	38.21	-0.02
3.56	36.4	0.49	-12.68	38.21	-0.02
3.7	36.4	0.51	-12.56	38.21	0.01
3.84	36.4	0.46	-12.43	38.21	0.04
3.98	36.4	0.44	-12.3	38.21	0.13
4.12	36.4	0.45	-12.18	38.21	0.1
4.26	36.4	0.44	-12.05	38.21	-0.01
4.4	36.4	0.49	-11.92	38.21	-0.02
4.55	36.4	0.5	-11.8	38.21	-0.06
4.69	36.4	0.53	-11.67	38.21	-0.08
4.83	36.4	0.53	-11.54	38.21	-0.1
4.97	36.4	0.56	-11.42	38.21	-0.11
5.11	36.4	0.49	-11.29	38.21	-0.05
5.25	36.4	0.46	-11.17	38.21	-0.02
5.4	36.4	0.44	-11.04	38.21	-0.07
5.54	36.4	0.45	-10.91	38.21	-0.08
5.68	36.4	0.49	-10.79	38.21	-0.06
5.82	36.4	0.51	-10.66	38.21	-0.11
5.96	36.4	0.48	-10.53	38.21	-0.05
6.1	36.4	0.39	-10.41	38.21	-0.03
6.24	36.4	0.33	-10.28	38.21	-0.09
6.39	36.4	0.32	-10.15	38.21	-0.13
6.53	36.4	0.35	-10.03	38.21	-0.16
6.67	36.4	0.42	-9.9	38.21	-0.2
6.81	36.4	0.41	-9.78	38.21	-0.25
6.95	36.4	0.45	-9.65	38.21	-0.27
7.09	36.4	0.41	-9.52	38.21	-0.25
7.24	36.4	0.39	-9.4	38.21	-0.29
7.38	36.4	0.38	-9.27	38.21	-0.24
7.52	36.4	0.39	-9.14	38.21	-0.29
7.66	36.4	0.35	-9.02	38.21	-0.27
7.8	36.4	0.37	-8.89	38.21	-0.31
7.94	36.4	0.42	-8.77	38.21	-0.34
8.08	36.4	0.42	-8.64	38.21	-0.31
8.23	36.4	0.48	-8.51	38.21	-0.34
8.37	36.4	0.44	-8.39	38.21	-0.38
8.51	36.4	0.35	-8.26	38.21	-0.37
8.65	36.4	0.34	-8.13	38.21	-0.36
8.79	36.4	0.33	-8.01	38.21	-0.38
8.93	36.4	0.34	-7.88	38.21	-0.42
9.08	36.4	0.38	-7.75	38.21	-0.51
9.22	36.4	0.4	-7.63	38.21	-0.55
9.36	36.4	0.41	-7.5	38.21	-0.69
9.5	36.4	0.42	-7.38	38.21	-0.74
9.64	36.4	0.45	-7.25	38.21	-0.74
9.78	36.4	0.47	-7.12	38.21	-0.7
9.92	36.4	0.45	-7	38.21	-0.72
10.07	36.4	0.47	-6.87	38.21	-0.7
10.21	36.4	0.39	-6.74	38.21	-0.7
10.35	36.4	0.27	-6.62	38.21	-0.68
10.49	36.4	0.27	-6.49	38.21	-0.6
10.63	36.4	0.28	-6.36	38.21	-0.59
10.77	36.4	0.3	-6.24	38.21	-0.68
10.92	36.4	0.36	-6.11	38.21	-0.74
11.06	36.4	0.38	-5.99	38.21	-0.73
11.2	36.4	0.42	-5.86	38.21	-0.77
11.34	36.4	0.4	-5.73	38.21	-0.76
11.48	36.4	0.39	-5.61	38.21	-0.81
11.62	36.4	0.31	-5.48	38.21	-0.91
11.76	36.4	0.22	-5.35	38.21	-0.94
11.91	36.4	-0.05	-5.23	38.21	-0.88
12.05	36.4	-0.01	-5.1	38.21	-0.83
12.19	36.4	0.05	-4.97	38.21	-0.77
12.33	36.4	0.19	-4.85	38.21	-0.7
12.47	36.4	0.24	-4.72	38.21	-0.67
12.61	36.4	0.28	-4.6	38.21	-0.72
12.75	36.4	0.25	-4.47	38.21	-0.75
12.9	36.4	0.18	-4.34	38.21	-0.79
13.04	36.4	0.11	-4.22	38.21	-0.82
13.18	36.4	0.06	-4.09	38.21	-0.86
13.32	36.4	0.04	-3.96	38.21	-0.89
1.35	35.36	0.66	-14.32	37.2	0.05
1.5	35.36	0.64	-14.19	37.2	0.04
1.64	35.36	0.67	-14.06	37.2	0.07
1.79	35.36	0.71	-13.93	37.2	0.11
1.94	35.36	0.69	-13.79	37.2	0.1
2.08	35.36	0.68	-13.66	37.2	0.05
2.23	35.36	0.62	-13.53	37.2	0.03
2.38	35.36	0.6	-13.4	37.2	0.01
2.53	35.36	0.6	-13.26	37.2	0.03
2.67	35.36	0.61	-13.13	37.2	0.09
2.82	35.36	0.58	-13	37.2	0.08
2.97	35.36	0.57	-12.86	37.2	0.05
3.11	35.36	0.55	-12.73	37.2	0.04
3.26	35.36	0.58	-12.6	37.2	0.02
3.41	35.36	0.6	-12.47	37.2	0.02
3.55	35.36	0.63	-12.33	37.2	-0.03
3.7	35.36	0.64	-12.2	37.2	-0.05
3.85	35.36	0.64	-12.07	37.2	-0.03
4	35.36	0.63	-11.94	37.2	-0.06
4.14	35.36	0.56	-11.8	37.2	-0.13
4.29	35.36	0.54	-11.67	37.2	-0.13
4.44	35.36	0.51	-11.54	37.2	-0.17
4.58	35.36	0.44	-11.4	37.2	-0.2
4.73	35.36	0.46	-11.27	37.2	-0.25
4.88	35.36	0.47	-11.14	37.2	-0.21
5.03	35.36	0.51	-11.01	37.2	-0.24
5.17	35.36	0.56	-10.87	37.2	-0.24
5.32	35.36	0.58	-10.74	37.2	-0.26
5.47	35.36	0.57	-10.61	37.2	-0.28
5.61	35.36	0.62	-10.48	37.2	-0.34
5.76	35.36	0.5	-10.34	37.2	-0.35
5.91	35.36	0.44	-10.21	37.2	-0.33
6.05	35.36	0.38	-10.08	37.2	-0.33
6.2	35.36	0.35	-9.95	37.2	-0.35
6.35	35.36	0.39	-9.81	37.2	-0.36
6.5	35.36	0.44	-9.68	37.2	-0.39
6.64	35.36	0.47	-9.55	37.2	-0.4
6.79	35.36	0.48	-9.41	37.2	-0.41
6.94	35.36	0.47	-9.28	37.2	-0.45
7.08	35.36	0.48	-9.15	37.2	-0.43
7.23	35.36	0.54	-9.02	37.2	-0.49
7.38	35.36	0.48	-8.88	37.2	-0.51
7.52	35.36	0.48	-8.75	37.2	-0.44
7.67	35.36	0.5	-8.62	37.2	-0.43
7.82	35.36	0.54	-8.49	37.2	-0.44
7.97	35.36	0.58	-8.35	37.2	-0.47
8.11	35.36	0.54	-8.22	37.2	-0.49
8.26	35.36	0.54	-8.09	37.2	-0.49
8.41	35.36	0.53	-7.95	37.2	-0.46
8.55	35.36	0.53	-7.82	37.2	-0.42
8.7	35.36	0.45	-7.69	37.2	-0.44
8.85	35.36	0.46	-7.56	37.2	-0.51
8.99	35.36	0.47	-7.42	37.2	-0.57
9.14	35.36	0.46	-7.29	37.2	-0.56
9.29	35.36	0.45	-7.16	37.2	-0.59
9.44	35.36	0.46	-7.03	37.2	-0.76
9.58	35.36	0.49	-6.89	37.2	-0.81
9.73	35.36	0.53	-6.76	37.2	-0.8
9.88	35.36	0.5	-6.63	37.2	-0.76
10.02	35.36	0.44	-6.49	37.2	-0.75
10.17	35.36	0.37	-6.36	37.2	-0.8
10.32	35.36	0.29	-6.23	37.2	-0.76
10.46	35.36	0.23	-6.1	37.2	-0.72
10.61	35.36	0.25	-5.96	37.2	-0.69
10.76	35.36	0.27	-5.83	37.2	-0.72
10.91	35.36	0.34	-5.7	37.2	-0.78
11.05	35.36	0.39	-5.57	37.2	-0.8
11.2	35.36	0.37	-5.43	37.2	-0.83
11.35	35.36	0.31	-5.3	37.2	-0.94
11.49	35.36	0.18	-5.17	37.2	-0.95
11.64	35.36	-0.04	-5.03	37.2	-0.9
11.79	35.36	-0.01	-4.9	37.2	-0.82
11.93	35.36	0.14	-4.77	37.2	-0.73
12.08	35.36	0.26	-4.64	37.2	-0.65
12.23	35.36	0.33	-4.5	37.2	-0.69
12.38	35.36	0.35	-4.37	37.2	-0.75
12.52	35.36	0.32	-4.24	37.2	-0.79
12.67	35.36	0.26	-4.11	37.2	-0.83
12.82	35.36	0.14	-3.97	37.2	-0.85
12.96	35.36	0.08	-3.84	37.2	-0.88
13.11	35.36	0.05	-3.71	37.2	-0.86
0.62	34.32	0.36	-14.81	36.19	0.14
0.77	34.32	0.41	-14.67	36.19	0.1
0.92	34.32	0.52	-14.53	36.19	0.11
1.08	34.32	0.56	-14.39	36.19	0.14
1.23	34.32	0.63	-14.25	36.19	0.11
1.39	34.32	0.62	-14.11	36.19	0.12
1.54	34.32	0.64	-13.97	36.19	0.12
1.69	34.32	0.7	-13.83	36.19	0.12
1.85	34.32	0.67	-13.69	36.19	0.19
2	34.32	0.69	-13.55	36.19	0.16
2.16	34.32	0.7	-13.41	36.19	0.16
2.31	34.32	0.72	-13.27	36.19	0.12
2.46	34.32	0.79	-13.13	36.19	0.07
2.62	34.32	0.79	-12.99	36.19	0.06
2.77	34.32	0.79	-12.85	36.19	0.01
2.93	34.32	0.8	-12.71	36.19	0.01
3.08	34.32	0.76	-12.57	36.19	-0.03
3.23	34.32	0.75	-12.43	36.19	-0.05
3.39	34.32	0.74	-12.29	36.19	-0.05
3.54	34.32	0.63	-12.15	36.19	-0.07
3.7	34.32	0.63	-12.01	36.19	-0.08
3.85	34.32	0.65	-11.87	36.19	-0.06
4	34.32	0.62	-11.73	36.19	-0.12
4.16	34.32	0.62	-11.59	36.19	-0.15
4.31	34.32	0.65	-11.45	36.19	-0.17
4.46	34.32	0.65	-11.31	36.19	-0.24
4.62	34.32	0.68	-11.17	36.19	-0.25
4.77	34.32	0.64	-11.03	36.19	-0.26
4.93	34.32	0.59	-10.89	36.19	-0.27
5.08	34.32	0.56	-10.75	36.19	-0.32
5.23	34.32	0.56	-10.61	36.19	-0.36
5.39	34.32	0.54	-10.47	36.19	-0.36
5.54	34.32	0.52	-10.33	36.19	-0.36
5.7	34.32	0.52	-10.19	36.19	-0.36
5.85	34.32	0.54	-10.05	36.19	-0.38
6	34.32	0.47	-9.91	36.19	-0.41
6.16	34.32	0.43	-9.77	36.19	-0.45
6.31	34.32	0.44	-9.63	36.19	-0.44
6.47	34.32	0.53	-9.49	36.19	-0.42
6.62	34.32	0.55	-9.35	36.19	-0.44
6.77	34.32	0.59	-9.21	36.19	-0.47
6.93	34.32	0.62	-9.07	36.19	-0.47
7.08	34.32	0.59	-8.93	36.19	-0.47
7.24	34.32	0.61	-8.79	36.19	-0.46
7.39	34.32	0.57	-8.65	36.19	-0.5
7.54	34.32	0.55	-8.51	36.19	-0.5
7.7	34.32	0.56	-8.37	36.19	-0.5
7.85	34.32	0.6	-8.23	36.19	-0.45
8	34.32	0.64	-8.09	36.19	-0.47
8.16	34.32	0.65	-7.95	36.19	-0.42
8.31	34.32	0.7	-7.81	36.19	-0.45
8.47	34.32	0.74	-7.67	36.19	-0.45
8.62	34.32	0.7	-7.53	36.19	-0.46
8.77	34.32	0.61	-7.39	36.19	-0.41
8.93	34.32	0.58	-7.25	36.19	-0.38
9.08	34.32	0.63	-7.11	36.19	-0.41
9.24	34.32	0.62	-6.97	36.19	-0.45
9.39	34.32	0.57	-6.83	36.19	-0.51
9.54	34.32	0.54	-6.69	36.19	-0.58
9.7	34.32	0.54	-6.55	36.19	-0.71
9.85	34.32	0.47	-6.41	36.19	-0.85
10.01	34.32	0.36	-6.27	36.19	-0.85
10.16	34.32	0.3	-6.14	36.19	-0.81
10.31	34.32	0.22	-6	36.19	-0.75
10.47	34.32	0.18	-5.86	36.19	-0.72
10.62	34.32	0.24	-5.72	36.19	-0.68
10.78	34.32	0.29	-5.58	36.19	-0.7
10.93	34.32	0.33	-5.44	36.19	-0.73
11.08	34.32	0.31	-5.3	36.19	-0.74
11.24	34.32	0.19	-5.16	36.19	-0.85
11.39	34.32	-0.03	-5.02	36.19	-0.88
11.54	34.32	0.08	-4.88	36.19	-0.85
11.7	34.32	0.18	-4.74	36.19	-0.74
11.85	34.32	0.28	-4.6	36.19	-0.67
12.01	34.32	0.35	-4.46	36.19	-0.63
12.16	34.32	0.38	-4.32	36.19	-0.64
12.31	34.32	0.31	-4.18	36.19	-0.68
12.47	34.32	0.21	-4.04	36.19	-0.73
12.62	34.32	0.14	-3.9	36.19	-0.79
12.78	34.32	0.09	-3.76	36.19	-0.83
12.93	34.32	0.07	-3.62	36.19	-0.87
0.3	33.28	0.52	-15.01	35.19	0.16
0.45	33.28	0.55	-14.87	35.19	0.12
0.6	33.28	0.58	-14.73	35.19	0.13
0.76	33.28	0.63	-14.58	35.19	0.15
0.91	33.28	0.65	-14.44	35.19	0.17
1.06	33.28	0.67	-14.3	35.19	0.15
1.22	33.28	0.7	-14.16	35.19	0.15
1.37	33.28	0.66	-14.01	35.19	0.14
1.52	33.28	0.65	-13.87	35.19	0.16
1.68	33.28	0.69	-13.73	35.19	0.13
1.83	33.28	0.73	-13.59	35.19	0.12
1.98	33.28	0.65	-13.45	35.19	0.11
2.14	33.28	0.51	-13.3	35.19	0.09
2.29	33.28	0.61	-13.16	35.19	0.11
2.44	33.28	0.67	-13.02	35.19	0.07
2.6	33.28	0.73	-12.88	35.19	0.05
2.75	33.28	0.78	-12.73	35.19	0.04
2.9	33.28	0.81	-12.59	35.19	0.06
3.05	33.28	0.84	-12.45	35.19	0
3.21	33.28	0.86	-12.31	35.19	-0.04
3.36	33.28	0.86	-12.16	35.19	-0.09
3.51	33.28	0.85	-12.02	35.19	-0.09
3.67	33.28	0.79	-11.88	35.19	-0.13
3.82	33.28	0.83	-11.74	35.19	-0.19
3.97	33.28	0.83	-11.59	35.19	-0.22
4.13	33.28	0.8	-11.45	35.19	-0.27
4.28	33.28	0.81	-11.31	35.19	-0.32
4.43	33.28	0.75	-11.17	35.19	-0.36
4.59	33.28	0.71	-11.02	35.19	-0.31
4.74	33.28	0.66	-10.88	35.19	-0.27
4.89	33.28	0.63	-10.74	35.19	-0.27
5.04	33.28	0.65	-10.6	35.19	-0.31
5.2	33.28	0.66	-10.46	35.19	-0.33
5.35	33.28	0.7	-10.31	35.19	-0.35
5.5	33.28	0.69	-10.17	35.19	-0.35
5.66	33.28	0.67	-10.03	35.19	-0.37
5.81	33.28	0.64	-9.89	35.19	-0.42
5.96	33.28	0.58	-9.74	35.19	-0.43
6.12	33.28	0.49	-9.6	35.19	-0.44
6.27	33.28	0.51	-9.46	35.19	-0.45
6.42	33.28	0.64	-9.32	35.19	-0.46
6.58	33.28	0.72	-9.17	35.19	-0.49
6.73	33.28	0.74	-9.03	35.19	-0.51
6.88	33.28	0.78	-8.89	35.19	-0.52
7.04	33.28	0.8	-8.75	35.19	-0.54
7.19	33.28	0.78	-8.6	35.19	-0.53
7.34	33.28	0.76	-8.46	35.19	-0.5
7.49	33.28	0.71	-8.32	35.19	-0.48
7.65	33.28	0.69	-8.18	35.19	-0.48
7.8	33.28	0.76	-8.03	35.19	-0.52
7.95	33.28	0.78	-7.89	35.19	-0.53
8.11	33.28	0.81	-7.75	35.19	-0.5
8.26	33.28	0.77	-7.61	35.19	-0.52
8.41	33.28	0.77	-7.46	35.19	-0.47
8.57	33.28	0.76	-7.32	35.19	-0.46
8.72	33.28	0.73	-7.18	35.19	-0.42
8.87	33.28	0.67	-7.04	35.19	-0.4
9.03	33.28	0.6	-6.9	35.19	-0.47
9.18	33.28	0.49	-6.75	35.19	-0.51
9.33	33.28	0.43	-6.61	35.19	-0.56
9.48	33.28	0.45	-6.47	35.19	-0.62
9.64	33.28	0.37	-6.33	35.19	-0.72
9.79	33.28	0.3	-6.18	35.19	-0.91
9.94	33.28	0.22	-6.04	35.19	-0.9
10.1	33.28	0.19	-5.9	35.19	-0.82
10.25	33.28	0.26	-5.76	35.19	-0.79
10.4	33.28	0.3	-5.61	35.19	-0.7
10.56	33.28	0.33	-5.47	35.19	-0.74
10.71	33.28	0.31	-5.33	35.19	-0.73
10.86	33.28	0.22	-5.19	35.19	-0.79
11.02	33.28	0.19	-5.04	35.19	-0.86
11.17	33.28	0.28	-4.9	35.19	-0.91
11.32	33.28	0.31	-4.76	35.19	-0.81
11.47	33.28	0.37	-4.62	35.19	-0.75
11.63	33.28	0.44	-4.47	35.19	-0.64
11.78	33.28	0.42	-4.33	35.19	-0.59
11.93	33.28	0.32	-4.19	35.19	-0.59
12.09	33.28	0.26	-4.05	35.19	-0.65
12.24	33.28	0.22	-3.91	35.19	-0.7
12.39	33.28	0.13	-3.76	35.19	-0.77
12.55	33.28	0.1	-3.62	35.19	-0.85
-0.63	32.24	0.28	-15.22	34.18	0.18
-0.47	32.24	0.21	-15.07	34.18	0.1
-0.31	32.24	0.24	-14.93	34.18	0.18
-0.15	32.24	0.3	-14.78	34.18	0.17
0	32.24	0.33	-14.64	34.18	0.17
0.16	32.24	0.35	-14.49	34.18	0.17
0.32	32.24	0.35	-14.34	34.18	0.16
0.47	32.24	0.33	-14.2	34.18	0.14
0.63	32.24	0.44	-14.05	34.18	0.15
0.79	32.24	0.39	-13.91	34.18	0.19
0.95	32.24	0.43	-13.76	34.18	0.16
1.1	32.24	0.49	-13.62	34.18	0.16
1.26	32.24	0.51	-13.47	34.18	0.16
1.42	32.24	0.62	-13.32	34.18	0.16
1.58	32.24	0.7	-13.18	34.18	0.19
1.73	32.24	0.8	-13.03	34.18	0.16
1.89	32.24	0.84	-12.89	34.18	0.1
2.05	32.24	0.81	-12.74	34.18	0.12
2.21	32.24	0.81	-12.59	34.18	0.03
2.36	32.24	0.78	-12.45	34.18	0.01
2.52	32.24	0.76	-12.3	34.18	-0.05
2.68	32.24	0.76	-12.16	34.18	-0.09
2.83	32.24	0.71	-12.01	34.18	-0.08
2.99	32.24	0.64	-11.86	34.18	-0.06
3.15	32.24	0.65	-11.72	34.18	-0.13
3.31	32.24	0.75	-11.57	34.18	-0.09
3.46	32.24	0.83	-11.43	34.18	-0.17
3.62	32.24	0.89	-11.28	34.18	-0.24
3.78	32.24	0.91	-11.13	34.18	-0.26
3.94	32.24	0.95	-10.99	34.18	-0.35
4.09	32.24	0.93	-10.84	34.18	-0.36
4.25	32.24	0.9	-10.7	34.18	-0.32
4.41	32.24	0.81	-10.55	34.18	-0.3
4.56	32.24	0.84	-10.41	34.18	-0.36
4.72	32.24	0.79	-10.26	34.18	-0.35
4.88	32.24	0.82	-10.11	34.18	-0.38
5.04	32.24	0.82	-9.97	34.18	-0.41
5.19	32.24	0.82	-9.82	34.18	-0.43
5.35	32.24	0.77	-9.68	34.18	-0.42
5.51	32.24	0.71	-9.53	34.18	-0.41
5.67	32.24	0.71	-9.38	34.18	-0.44
5.82	32.24	0.69	-9.24	34.18	-0.47
5.98	32.24	0.63	-9.09	34.18	-0.45
6.14	32.24	0.61	-8.95	34.18	-0.43
6.29	32.24	0.71	-8.8	34.18	-0.41
6.45	32.24	0.7	-8.65	34.18	-0.43
6.61	32.24	0.77	-8.51	34.18	-0.46
6.77	32.24	0.79	-8.36	34.18	-0.5
6.92	32.24	0.77	-8.22	34.18	-0.48
7.08	32.24	0.8	-8.07	34.18	-0.43
7.24	32.24	0.87	-7.92	34.18	-0.46
7.4	32.24	0.89	-7.78	34.18	-0.44
7.55	32.24	0.91	-7.63	34.18	-0.44
7.71	32.24	0.9	-7.49	34.18	-0.46
7.87	32.24	0.86	-7.34	34.18	-0.42
8.03	32.24	0.85	-7.2	34.18	-0.42
8.18	32.24	0.72	-7.05	34.18	-0.35
8.34	32.24	0.61	-6.9	34.18	-0.44
8.5	32.24	0.54	-6.76	34.18	-0.49
8.65	32.24	0.56	-6.61	34.18	-0.53
8.81	32.24	0.47	-6.47	34.18	-0.6
8.97	32.24	0.43	-6.32	34.18	-0.69
9.13	32.24	0.34	-6.17	34.18	-0.74
9.28	32.24	0.27	-6.03	34.18	-0.84
9.44	32.24	0.29	-5.88	34.18	-0.85
9.6	32.24	0.33	-5.74	34.18	-0.73
9.76	32.24	0.38	-5.59	34.18	-0.72
9.91	32.24	0.41	-5.44	34.18	-0.72
10.07	32.24	0.4	-5.3	34.18	-0.74
10.23	32.24	0.39	-5.15	34.18	-0.77
10.38	32.24	0.32	-5.01	34.18	-0.86
10.54	32.24	0.19	-4.86	34.18	-0.89
10.7	32.24	0.22	-4.71	34.18	-0.84
10.86	32.24	0.33	-4.57	34.18	-0.73
11.01	32.24	0.41	-4.42	34.18	-0.62
11.17	32.24	0.5	-4.28	34.18	-0.55
11.33	32.24	0.5	-4.13	34.18	-0.55
11.49	32.24	0.48	-3.99	34.18	-0.59
11.64	32.24	0.36	-3.84	34.18	-0.66
11.8	32.24	0.19	-3.69	34.18	-0.76
11.96	32.24	0.15	-3.55	34.18	-0.79
-1.45	31.2	-0.01	-15.45	33.18	0.2
-1.29	31.2	0.01	-15.3	33.18	0.21
-1.12	31.2	0.04	-15.15	33.18	0.24
-0.96	31.2	0.1	-15	33.18	0.24
-0.8	31.2	0.18	-14.85	33.18	0.24
-0.63	31.2	0.21	-14.7	33.18	0.24
-0.47	31.2	0.23	-14.55	33.18	0.27
-0.31	31.2	0.27	-14.4	33.18	0.28
-0.14	31.2	0.36	-14.25	33.18	0.27
0.02	31.2	0.36	-14.1	33.18	0.26
0.18	31.2	0.37	-13.95	33.18	0.25
0.35	31.2	0.42	-13.8	33.18	0.23
0.51	31.2	0.5	-13.65	33.18	0.22
0.67	31.2	0.54	-13.5	33.18	0.19
0.84	31.2	0.54	-13.35	33.18	0.18
1	31.2	0.55	-13.2	33.18	0.16
1.16	31.2	0.55	-13.05	33.18	0.11
1.33	31.2	0.61	-12.9	33.18	0.07
1.49	31.2	0.65	-12.75	33.18	0.01
1.65	31.2	0.69	-12.6	33.18	0
1.82	31.2	0.73	-12.45	33.18	-0.03
1.98	31.2	0.77	-12.3	33.18	0.02
2.14	31.2	0.75	-12.15	33.18	0.08
2.31	31.2	0.7	-12	33.18	0.06
2.47	31.2	0.68	-11.85	33.18	0
2.63	31.2	0.72	-11.7	33.18	-0.08
2.8	31.2	0.71	-11.55	33.18	-0.13
2.96	31.2	0.75	-11.4	33.18	-0.14
3.12	31.2	0.69	-11.25	33.18	-0.2
3.29	31.2	0.66	-11.1	33.18	-0.27
3.45	31.2	0.73	-10.95	33.18	-0.3
3.61	31.2	0.8	-10.8	33.18	-0.33
3.78	31.2	0.84	-10.65	33.18	-0.37
3.94	31.2	0.9	-10.5	33.18	-0.35
4.1	31.2	0.95	-10.35	33.18	-0.32
4.27	31.2	0.94	-10.2	33.18	-0.32
4.43	31.2	0.91	-10.05	33.18	-0.33
4.59	31.2	0.94	-9.9	33.18	-0.35
4.76	31.2	0.9	-9.75	33.18	-0.39
4.92	31.2	0.85	-9.6	33.18	-0.39
5.08	31.2	0.79	-9.45	33.18	-0.38
5.25	31.2	0.79	-9.3	33.18	-0.39
5.41	31.2	0.76	-9.15	33.18	-0.41
5.57	31.2	0.77	-9	33.18	-0.44
5.74	31.2	0.66	-8.85	33.18	-0.43
5.9	31.2	0.67	-8.7	33.18	-0.4
6.06	31.2	0.68	-8.55	33.18	-0.38
6.23	31.2	0.76	-8.4	33.18	-0.33
6.39	31.2	0.78	-8.25	33.18	-0.33
6.55	31.2	0.82	-8.1	33.18	-0.32
6.72	31.2	0.9	-7.95	33.18	-0.33
6.88	31.2	0.95	-7.8	33.18	-0.3
7.04	31.2	0.95	-7.65	33.18	-0.31
7.21	31.2	0.96	-7.5	33.18	-0.28
7.37	31.2	0.9	-7.35	33.18	-0.32
7.53	31.2	0.85	-7.2	33.18	-0.37
7.7	31.2	0.78	-7.05	33.18	-0.38
7.86	31.2	0.71	-6.9	33.18	-0.42
8.02	31.2	0.61	-6.75	33.18	-0.47
8.19	31.2	0.56	-6.6	33.18	-0.58
8.35	31.2	0.52	-6.45	33.18	-0.63
8.51	31.2	0.4	-6.3	33.18	-0.67
8.68	31.2	0.35	-6.15	33.18	-0.73
8.84	31.2	0.33	-6	33.18	-0.81
9	31.2	0.41	-5.85	33.18	-0.77
9.17	31.2	0.43	-5.7	33.18	-0.71
9.33	31.2	0.44	-5.55	33.18	-0.7
9.49	31.2	0.46	-5.4	33.18	-0.71
9.66	31.2	0.43	-5.25	33.18	-0.72
9.82	31.2	0.38	-5.1	33.18	-0.73
9.98	31.2	0.3	-4.95	33.18	-0.83
10.15	31.2	0.24	-4.8	33.18	-0.86
10.31	31.2	0.29	-4.65	33.18	-0.79
10.47	31.2	0.38	-4.5	33.18	-0.66
10.64	31.2	0.49	-4.35	33.18	-0.6
10.8	31.2	0.54	-4.2	33.18	-0.51
10.96	31.2	0.58	-4.05	33.18	-0.53
11.13	31.2	0.49	-3.9	33.18	-0.59
11.29	31.2	0.4	-3.75	33.18	-0.68
11.45	31.2	0.28	-3.6	33.18	-0.77
11.62	31.2	0.21	-3.45	33.18	-0.77
-2.02	30.16	-0.03	-15.73	32.17	0.39
-1.86	30.16	-0.02	-15.58	32.17	0.42
-1.69	30.16	0.08	-15.42	32.17	0.43
-1.52	30.16	0.1	-15.27	32.17	0.44
-1.36	30.16	0.17	-15.12	32.17	0.43
-1.19	30.16	0.19	-14.96	32.17	0.39
-1.03	30.16	0.25	-14.81	32.17	0.38
-0.86	30.16	0.3	-14.66	32.17	0.4
-0.69	30.16	0.36	-14.5	32.17	0.37
-0.53	30.16	0.4	-14.35	32.17	0.34
-0.36	30.16	0.37	-14.2	32.17	0.32
-0.2	30.16	0.36	-14.04	32.17	0.3
-0.03	30.16	0.36	-13.89	32.17	0.28
0.14	30.16	0.39	-13.74	32.17	0.23
0.3	30.16	0.46	-13.58	32.17	0.2
0.47	30.16	0.48	-13.43	32.17	0.19
0.63	30.16	0.43	-13.28	32.17	0.13
0.8	30.16	0.44	-13.12	32.17	0.14
0.97	30.16	0.47	-12.97	32.17	0.07
1.13	30.16	0.48	-12.82	32.17	0.07
1.3	30.16	0.6	-12.66	32.17	0.06
1.46	30.16	0.68	-12.51	32.17	0.1
1.63	30.16	0.68	-12.36	32.17	0.13
1.8	30.16	0.7	-12.2	32.17	0.1
1.96	30.16	0.74	-12.05	32.17	0.09
2.13	30.16	0.75	-11.9	32.17	0.07
2.29	30.16	0.74	-11.74	32.17	0.01
2.46	30.16	0.71	-11.59	32.17	-0.04
2.63	30.16	0.64	-11.44	32.17	-0.04
2.79	30.16	0.6	-11.28	32.17	-0.07
2.96	30.16	0.65	-11.13	32.17	-0.1
3.12	30.16	0.66	-10.98	32.17	-0.11
3.29	30.16	0.67	-10.82	32.17	-0.17
3.46	30.16	0.61	-10.67	32.17	-0.21
3.62	30.16	0.72	-10.52	32.17	-0.27
3.79	30.16	0.84	-10.36	32.17	-0.34
3.95	30.16	0.93	-10.21	32.17	-0.41
4.12	30.16	0.92	-10.06	32.17	-0.31
4.29	30.16	0.93	-9.9	32.17	-0.28
4.45	30.16	0.92	-9.75	32.17	-0.26
4.62	30.16	0.92	-9.6	32.17	-0.23
4.78	30.16	0.87	-9.44	32.17	-0.23
4.95	30.16	0.91	-9.29	32.17	-0.3
5.12	30.16	0.89	-9.14	32.17	-0.31
5.28	30.16	0.86	-8.98	32.17	-0.3
5.45	30.16	0.79	-8.83	32.17	-0.3
5.61	30.16	0.71	-8.68	32.17	-0.28
5.78	30.16	0.71	-8.52	32.17	-0.24
5.95	30.16	0.78	-8.37	32.17	-0.27
6.11	30.16	0.84	-8.22	32.17	-0.21
6.28	30.16	0.86	-8.06	32.17	-0.16
6.45	30.16	0.96	-7.91	32.17	-0.16
6.61	30.16	0.95	-7.76	32.17	-0.21
6.78	30.16	0.97	-7.6	32.17	-0.25
6.94	30.16	0.93	-7.45	32.17	-0.28
7.11	30.16	0.89	-7.3	32.17	-0.29
7.28	30.16	0.79	-7.14	32.17	-0.34
7.44	30.16	0.72	-6.99	32.17	-0.43
7.61	30.16	0.59	-6.84	32.17	-0.5
7.77	30.16	0.54	-6.68	32.17	-0.54
7.94	30.16	0.44	-6.53	32.17	-0.62
8.11	30.16	0.36	-6.38	32.17	-0.69
8.27	30.16	0.45	-6.22	32.17	-0.76
8.44	30.16	0.49	-6.07	32.17	-0.7
8.6	30.16	0.52	-5.92	32.17	-0.66
8.77	30.16	0.52	-5.76	32.17	-0.64
8.94	30.16	0.5	-5.61	32.17	-0.64
9.1	30.16	0.48	-5.46	32.17	-0.66
9.27	30.16	0.45	-5.3	32.17	-0.64
9.43	30.16	0.29	-5.15	32.17	-0.67
9.6	30.16	0.27	-5	32.17	-0.72
9.77	30.16	0.38	-4.84	32.17	-0.83
9.93	30.16	0.41	-4.69	32.17	-0.71
10.1	30.16	0.48	-4.54	32.17	-0.61
10.26	30.16	0.54	-4.38	32.17	-0.56
10.43	30.16	0.54	-4.23	32.17	-0.49
10.6	30.16	0.56	-4.08	32.17	-0.45
10.76	30.16	0.49	-3.92	32.17	-0.44
10.93	30.16	0.36	-3.77	32.17	-0.48
11.09	30.16	0.25	-3.62	32.17	-0.63
11.26	30.16	0.2	-3.46	32.17	-0.71
-2.41	29.12	-0.19	-16.02	31.17	0.5
-2.25	29.12	-0.14	-15.86	31.17	0.51
-2.08	29.12	-0.04	-15.7	31.17	0.51
-1.92	29.12	0.03	-15.54	31.17	0.51
-1.75	29.12	0.11	-15.38	31.17	0.51
-1.58	29.12	0.15	-15.23	31.17	0.46
-1.42	29.12	0.15	-15.07	31.17	0.44
-1.25	29.12	0.23	-14.91	31.17	0.45
-1.09	29.12	0.23	-14.75	31.17	0.45
-0.92	29.12	0.28	-14.6	31.17	0.41
-0.76	29.12	0.29	-14.44	31.17	0.38
-0.59	29.12	0.32	-14.28	31.17	0.37
-0.43	29.12	0.35	-14.12	31.17	0.33
-0.26	29.12	0.38	-13.96	31.17	0.31
-0.09	29.12	0.39	-13.81	31.17	0.28
0.07	29.12	0.4	-13.65	31.17	0.28
0.24	29.12	0.41	-13.49	31.17	0.28
0.4	29.12	0.43	-13.33	31.17	0.28
0.57	29.12	0.44	-13.17	31.17	0.29
0.73	29.12	0.43	-13.02	31.17	0.3
0.9	29.12	0.38	-12.86	31.17	0.27
1.06	29.12	0.4	-12.7	31.17	0.17
1.23	29.12	0.38	-12.54	31.17	0.14
1.39	29.12	0.46	-12.39	31.17	0.17
1.56	29.12	0.57	-12.23	31.17	0.14
1.73	29.12	0.57	-12.07	31.17	0.11
1.89	29.12	0.59	-11.91	31.17	0.11
2.06	29.12	0.62	-11.75	31.17	0.09
2.22	29.12	0.61	-11.6	31.17	0.06
2.39	29.12	0.6	-11.44	31.17	0.02
2.55	29.12	0.61	-11.28	31.17	-0.06
2.72	29.12	0.56	-11.12	31.17	-0.08
2.88	29.12	0.55	-10.96	31.17	-0.05
3.05	29.12	0.53	-10.81	31.17	-0.01
3.22	29.12	0.55	-10.65	31.17	0
3.38	29.12	0.57	-10.49	31.17	-0.1
3.55	29.12	0.48	-10.33	31.17	-0.14
3.71	29.12	0.65	-10.18	31.17	-0.14
3.88	29.12	0.8	-10.02	31.17	-0.33
4.04	29.12	0.83	-9.86	31.17	-0.35
4.21	29.12	0.83	-9.7	31.17	-0.32
4.37	29.12	0.82	-9.54	31.17	-0.25
4.54	29.12	0.83	-9.39	31.17	-0.23
4.71	29.12	0.86	-9.23	31.17	-0.21
4.87	29.12	0.85	-9.07	31.17	-0.14
5.04	29.12	0.8	-8.91	31.17	-0.12
5.2	29.12	0.78	-8.75	31.17	-0.13
5.37	29.12	0.76	-8.6	31.17	-0.1
5.53	29.12	0.72	-8.44	31.17	-0.08
5.7	29.12	0.72	-8.28	31.17	-0.13
5.86	29.12	0.76	-8.12	31.17	-0.09
6.03	29.12	0.83	-7.97	31.17	-0.11
6.2	29.12	0.87	-7.81	31.17	-0.11
6.36	29.12	0.88	-7.65	31.17	-0.16
6.53	29.12	0.92	-7.49	31.17	-0.22
6.69	29.12	0.88	-7.33	31.17	-0.25
6.86	29.12	0.83	-7.18	31.17	-0.35
7.02	29.12	0.69	-7.02	31.17	-0.42
7.19	29.12	0.61	-6.86	31.17	-0.46
7.35	29.12	0.55	-6.7	31.17	-0.51
7.52	29.12	0.44	-6.54	31.17	-0.56
7.69	29.12	0.37	-6.39	31.17	-0.71
7.85	29.12	0.41	-6.23	31.17	-0.7
8.02	29.12	0.45	-6.07	31.17	-0.61
8.18	29.12	0.45	-5.91	31.17	-0.59
8.35	29.12	0.49	-5.76	31.17	-0.58
8.51	29.12	0.52	-5.6	31.17	-0.59
8.68	29.12	0.5	-5.44	31.17	-0.62
8.84	29.12	0.43	-5.28	31.17	-0.62
9.01	29.12	0.34	-5.12	31.17	-0.66
9.17	29.12	0.35	-4.97	31.17	-0.8
9.34	29.12	0.41	-4.81	31.17	-0.74
9.51	29.12	0.41	-4.65	31.17	-0.61
9.67	29.12	0.42	-4.49	31.17	-0.57
9.84	29.12	0.48	-4.33	31.17	-0.5
10	29.12	0.54	-4.18	31.17	-0.43
10.17	29.12	0.55	-4.02	31.17	-0.45
10.33	29.12	0.5	-3.86	31.17	-0.43
10.5	29.12	0.43	-3.7	31.17	-0.53
10.66	29.12	0.32	-3.55	31.17	-0.63
10.83	29.12	0.18	-3.39	31.17	-0.66
-2.74	28.08	-0.28	-16.27	30.16	0.49
-2.58	28.08	-0.18	-16.11	30.16	0.48
-2.41	28.08	-0.08	-15.94	30.16	0.53
-2.25	28.08	-0.06	-15.78	30.16	0.52
-2.08	28.08	0.01	-15.62	30.16	0.53
-1.92	28.08	0.07	-15.45	30.16	0.52
-1.75	28.08	0.05	-15.29	30.16	0.5
-1.59	28.08	0.09	-15.13	30.16	0.53
-1.42	28.08	0.1	-14.96	30.16	0.5
-1.26	28.08	0.18	-14.8	30.16	0.52
-1.09	28.08	0.23	-14.64	30.16	0.52
-0.93	28.08	0.3	-14.48	30.16	0.51
-0.76	28.08	0.35	-14.31	30.16	0.47
-0.59	28.08	0.32	-14.15	30.16	0.44
-0.43	28.08	0.3	-13.99	30.16	0.42
-0.26	28.08	0.36	-13.82	30.16	0.43
-0.1	28.08	0.43	-13.66	30.16	0.42
0.07	28.08	0.45	-13.5	30.16	0.41
0.23	28.08	0.46	-13.33	30.16	0.42
0.4	28.08	0.46	-13.17	30.16	0.37
0.56	28.08	0.44	-13.01	30.16	0.34
0.73	28.08	0.4	-12.85	30.16	0.31
0.89	28.08	0.37	-12.68	30.16	0.27
1.06	28.08	0.36	-12.52	30.16	0.27
1.22	28.08	0.46	-12.36	30.16	0.2
1.39	28.08	0.44	-12.19	30.16	0.16
1.55	28.08	0.47	-12.03	30.16	0.16
1.72	28.08	0.5	-11.87	30.16	0.1
1.89	28.08	0.51	-11.7	30.16	0.1
2.05	28.08	0.49	-11.54	30.16	0.11
2.22	28.08	0.42	-11.38	30.16	0.06
2.38	28.08	0.48	-11.22	30.16	0.08
2.55	28.08	0.47	-11.05	30.16	0.11
2.71	28.08	0.54	-10.89	30.16	0.07
2.88	28.08	0.58	-10.73	30.16	0.06
3.04	28.08	0.56	-10.56	30.16	0.02
3.21	28.08	0.54	-10.4	30.16	0.01
3.37	28.08	0.57	-10.24	30.16	-0.05
3.54	28.08	0.46	-10.07	30.16	-0.13
3.7	28.08	0.54	-9.91	30.16	-0.2
3.87	28.08	0.65	-9.75	30.16	-0.2
4.03	28.08	0.73	-9.58	30.16	-0.28
4.2	28.08	0.82	-9.42	30.16	-0.29
4.37	28.08	0.85	-9.26	30.16	-0.12
4.53	28.08	0.87	-9.1	30.16	-0.11
4.7	28.08	0.91	-8.93	30.16	-0.08
4.86	28.08	0.87	-8.77	30.16	-0.05
5.03	28.08	0.85	-8.61	30.16	-0.04
5.19	28.08	0.77	-8.44	30.16	-0.1
5.36	28.08	0.75	-8.28	30.16	-0.1
5.52	28.08	0.8	-8.12	30.16	-0.07
5.69	28.08	0.79	-7.95	30.16	-0.05
5.85	28.08	0.83	-7.79	30.16	-0.07
6.02	28.08	0.86	-7.63	30.16	-0.1
6.18	28.08	0.92	-7.47	30.16	-0.09
6.35	28.08	0.9	-7.3	30.16	-0.2
6.51	28.08	0.77	-7.14	30.16	-0.33
6.68	28.08	0.71	-6.98	30.16	-0.43
6.84	28.08	0.6	-6.81	30.16	-0.5
7.01	28.08	0.52	-6.65	30.16	-0.53
7.18	28.08	0.43	-6.49	30.16	-0.61
7.34	28.08	0.47	-6.32	30.16	-0.65
7.51	28.08	0.51	-6.16	30.16	-0.56
7.67	28.08	0.54	-6	30.16	-0.57
7.84	28.08	0.55	-5.84	30.16	-0.56
8	28.08	0.56	-5.67	30.16	-0.59
8.17	28.08	0.56	-5.51	30.16	-0.59
8.33	28.08	0.53	-5.35	30.16	-0.61
8.5	28.08	0.43	-5.18	30.16	-0.65
8.66	28.08	0.42	-5.02	30.16	-0.76
8.83	28.08	0.52	-4.86	30.16	-0.78
8.99	28.08	0.55	-4.69	30.16	-0.64
9.16	28.08	0.52	-4.53	30.16	-0.57
9.32	28.08	0.54	-4.37	30.16	-0.53
9.49	28.08	0.59	-4.21	30.16	-0.47
9.66	28.08	0.61	-4.04	30.16	-0.41
9.82	28.08	0.62	-3.88	30.16	-0.42
9.99	28.08	0.53	-3.72	30.16	-0.51
10.15	28.08	0.41	-3.55	30.16	-0.59
10.32	28.08	0.31	-3.39	30.16	-0.63
10.48	28.08	0.26	-3.23	30.16	-0.61
-3.17	27.04	-0.36	-16.58	29.16	0.18
-3	27.04	-0.37	-16.42	29.16	0.11
-2.84	27.04	-0.31	-16.25	29.16	0.18
-2.68	27.04	-0.26	-16.09	29.16	0.22
-2.51	27.04	-0.19	-15.92	29.16	0.23
-2.35	27.04	-0.09	-15.75	29.16	0.21
-2.19	27.04	-0.03	-15.59	29.16	0.21
-2.02	27.04	0.04	-15.42	29.16	0.24
-1.86	27.04	0.1	-15.26	29.16	0.26
-1.7	27.04	0.2	-15.09	29.16	0.27
-1.53	27.04	0.25	-14.92	29.16	0.27
-1.37	27.04	0.31	-14.76	29.16	0.29
-1.21	27.04	0.33	-14.59	29.16	0.29
-1.04	27.04	0.28	-14.42	29.16	0.28
-0.88	27.04	0.27	-14.26	29.16	0.37
-0.72	27.04	0.34	-14.09	29.16	0.38
-0.55	27.04	0.4	-13.93	29.16	0.34
-0.39	27.04	0.44	-13.76	29.16	0.43
-0.23	27.04	0.43	-13.59	29.16	0.42
-0.06	27.04	0.39	-13.43	29.16	0.42
0.1	27.04	0.42	-13.26	29.16	0.42
0.26	27.04	0.44	-13.1	29.16	0.42
0.43	27.04	0.46	-12.93	29.16	0.44
0.59	27.04	0.42	-12.76	29.16	0.44
0.75	27.04	0.39	-12.6	29.16	0.42
0.92	27.04	0.35	-12.43	29.16	0.38
1.08	27.04	0.43	-12.27	29.16	0.39
1.24	27.04	0.48	-12.1	29.16	0.39
1.4	27.04	0.47	-11.93	29.16	0.3
1.57	27.04	0.5	-11.77	29.16	0.27
1.73	27.04	0.52	-11.6	29.16	0.26
1.89	27.04	0.55	-11.43	29.16	0.1
2.06	27.04	0.53	-11.27	29.16	0.11
2.22	27.04	0.58	-11.1	29.16	0.14
2.38	27.04	0.67	-10.94	29.16	0.11
2.55	27.04	0.73	-10.77	29.16	0.13
2.71	27.04	0.72	-10.6	29.16	0.03
2.87	27.04	0.7	-10.44	29.16	0.02
3.04	27.04	0.64	-10.27	29.16	0
3.2	27.04	0.6	-10.11	29.16	-0.01
3.36	27.04	0.58	-9.94	29.16	0.01
3.53	27.04	0.43	-9.77	29.16	-0.07
3.69	27.04	0.44	-9.61	29.16	-0.11
3.85	27.04	0.61	-9.44	29.16	-0.16
4.02	27.04	0.75	-9.27	29.16	-0.26
4.18	27.04	0.81	-9.11	29.16	-0.22
4.34	27.04	0.78	-8.94	29.16	-0.11
4.51	27.04	0.88	-8.78	29.16	-0.09
4.67	27.04	0.9	-8.61	29.16	-0.12
4.83	27.04	0.87	-8.44	29.16	-0.06
5	27.04	0.82	-8.28	29.16	-0.01
5.16	27.04	0.79	-8.11	29.16	0.01
5.32	27.04	0.82	-7.95	29.16	0.02
5.49	27.04	0.84	-7.78	29.16	-0.04
5.65	27.04	0.91	-7.61	29.16	-0.03
5.81	27.04	1.05	-7.45	29.16	-0.06
5.98	27.04	0.96	-7.28	29.16	-0.2
6.14	27.04	0.86	-7.12	29.16	-0.3
6.3	27.04	0.75	-6.95	29.16	-0.36
6.47	27.04	0.64	-6.78	29.16	-0.38
6.63	27.04	0.55	-6.62	29.16	-0.47
6.79	27.04	0.43	-6.45	29.16	-0.58
6.96	27.04	0.44	-6.28	29.16	-0.55
7.12	27.04	0.57	-6.12	29.16	-0.53
7.28	27.04	0.63	-5.95	29.16	-0.52
7.45	27.04	0.63	-5.79	29.16	-0.53
7.61	27.04	0.67	-5.62	29.16	-0.59
7.77	27.04	0.67	-5.45	29.16	-0.62
7.94	27.04	0.62	-5.29	29.16	-0.63
8.1	27.04	0.54	-5.12	29.16	-0.69
8.26	27.04	0.64	-4.96	29.16	-0.74
8.42	27.04	0.66	-4.79	29.16	-0.67
8.59	27.04	0.64	-4.62	29.16	-0.59
8.75	27.04	0.65	-4.46	29.16	-0.5
8.91	27.04	0.59	-4.29	29.16	-0.46
9.08	27.04	0.62	-4.13	29.16	-0.38
9.24	27.04	0.67	-3.96	29.16	-0.4
9.4	27.04	0.62	-3.79	29.16	-0.38
9.57	27.04	0.42	-3.63	29.16	-0.45
9.73	27.04	0.32	-3.46	29.16	-0.54
9.89	27.04	0.33	-3.29	29.16	-0.58
-3.46	26	-0.39	-16.78	28.15	0.11
-3.3	26	-0.34	-16.62	28.15	0.1
-3.14	26	-0.28	-16.45	28.15	0.18
-2.98	26	-0.23	-16.28	28.15	0.22
-2.82	26	-0.15	-16.11	28.15	0.21
-2.66	26	-0.08	-15.95	28.15	0.24
-2.5	26	-0.07	-15.78	28.15	0.22
-2.34	26	-0.07	-15.61	28.15	0.21
-2.18	26	-0.02	-15.45	28.15	0.26
-2.02	26	0.01	-15.28	28.15	0.3
-1.86	26	0.08	-15.11	28.15	0.26
-1.7	26	0.15	-14.95	28.15	0.21
-1.54	26	0.18	-14.78	28.15	0.18
-1.38	26	0.23	-14.61	28.15	0.15
-1.22	26	0.28	-14.45	28.15	0.16
-1.06	26	0.33	-14.28	28.15	0.18
-0.9	26	0.34	-14.11	28.15	0.19
-0.74	26	0.39	-13.95	28.15	0.22
-0.58	26	0.33	-13.78	28.15	0.2
-0.42	26	0.35	-13.61	28.15	0.18
-0.26	26	0.36	-13.45	28.15	0.14
-0.1	26	0.43	-13.28	28.15	0.12
0.06	26	0.44	-13.11	28.15	0.07
0.22	26	0.46	-12.95	28.15	0.09
0.38	26	0.43	-12.78	28.15	0.16
0.54	26	0.36	-12.61	28.15	0.23
0.7	26	0.33	-12.45	28.15	0.28
0.86	26	0.33	-12.28	28.15	0.28
1.02	26	0.36	-12.11	28.15	0.28
1.18	26	0.43	-11.95	28.15	0.3
1.34	26	0.5	-11.78	28.15	0.28
1.51	26	0.5	-11.61	28.15	0.22
1.67	26	0.49	-11.45	28.15	0.17
1.83	26	0.58	-11.28	28.15	0.12
1.99	26	0.62	-11.11	28.15	0.09
2.15	26	0.69	-10.95	28.15	0.11
2.31	26	0.71	-10.78	28.15	0.11
2.47	26	0.75	-10.61	28.15	0.08
2.63	26	0.74	-10.45	28.15	0.14
2.79	26	0.69	-10.28	28.15	0.1
2.95	26	0.67	-10.11	28.15	0.03
3.11	26	0.7	-9.95	28.15	0.03
3.27	26	0.6	-9.78	28.15	0.03
3.43	26	0.55	-9.61	28.15	-0.01
3.59	26	0.37	-9.44	28.15	-0.07
3.75	26	0.49	-9.28	28.15	-0.16
3.91	26	0.68	-9.11	28.15	-0.21
4.07	26	0.78	-8.94	28.15	-0.25
4.23	26	0.85	-8.78	28.15	-0.2
4.39	26	0.85	-8.61	28.15	-0.14
4.55	26	0.91	-8.44	28.15	-0.09
4.71	26	0.91	-8.28	28.15	-0.02
4.87	26	0.89	-8.11	28.15	-0.02
5.03	26	0.92	-7.94	28.15	-0.01
5.19	26	0.92	-7.78	28.15	-0.04
5.35	26	0.87	-7.61	28.15	-0.1
5.51	26	0.94	-7.44	28.15	-0.1
5.67	26	0.96	-7.28	28.15	-0.19
5.83	26	0.9	-7.11	28.15	-0.3
5.99	26	0.74	-6.94	28.15	-0.39
6.15	26	0.54	-6.78	28.15	-0.48
6.31	26	0.48	-6.61	28.15	-0.52
6.48	26	0.47	-6.44	28.15	-0.63
6.64	26	0.55	-6.28	28.15	-0.56
6.8	26	0.7	-6.11	28.15	-0.55
6.96	26	0.73	-5.94	28.15	-0.55
7.12	26	0.66	-5.78	28.15	-0.53
7.28	26	0.71	-5.61	28.15	-0.54
7.44	26	0.75	-5.44	28.15	-0.58
7.6	26	0.72	-5.28	28.15	-0.59
7.76	26	0.82	-5.11	28.15	-0.78
7.92	26	0.79	-4.94	28.15	-0.75
8.08	26	0.75	-4.78	28.15	-0.6
8.24	26	0.72	-4.61	28.15	-0.57
8.4	26	0.76	-4.44	28.15	-0.49
8.56	26	0.78	-4.28	28.15	-0.43
8.72	26	0.74	-4.11	28.15	-0.38
8.88	26	0.68	-3.94	28.15	-0.37
9.04	26	0.62	-3.78	28.15	-0.38
9.2	26	0.52	-3.61	28.15	-0.57
9.36	26	0.41	-3.44	28.15	-0.63
-3.74	24.96	-0.36	-16.87	27.15	0.1
-3.58	24.96	-0.31	-16.7	27.15	0.06
-3.43	24.96	-0.2	-16.53	27.15	0.14
-3.27	24.96	-0.17	-16.36	27.15	0.15
-3.11	24.96	-0.12	-16.2	27.15	0.17
-2.96	24.96	-0.1	-16.03	27.15	0.22
-2.8	24.96	-0.04	-15.86	27.15	0.22
-2.65	24.96	-0.03	-15.7	27.15	0.24
-2.49	24.96	0	-15.53	27.15	0.27
-2.34	24.96	0.03	-15.36	27.15	0.27
-2.18	24.96	0.05	-15.19	27.15	0.32
-2.03	24.96	0.08	-15.03	27.15	0.37
-1.87	24.96	0.08	-14.86	27.15	0.33
-1.71	24.96	0.1	-14.69	27.15	0.31
-1.56	24.96	0.15	-14.52	27.15	0.29
-1.4	24.96	0.24	-14.36	27.15	0.27
-1.25	24.96	0.28	-14.19	27.15	0.29
-1.09	24.96	0.31	-14.02	27.15	0.28
-0.94	24.96	0.33	-13.86	27.15	0.29
-0.78	24.96	0.36	-13.69	27.15	0.25
-0.63	24.96	0.4	-13.52	27.15	0.21
-0.47	24.96	0.47	-13.35	27.15	0.24
-0.31	24.96	0.51	-13.19	27.15	0.19
-0.16	24.96	0.49	-13.02	27.15	0.09
0	24.96	0.52	-12.85	27.15	0.05
0.15	24.96	0.47	-12.68	27.15	0.13
0.31	24.96	0.42	-12.52	27.15	0.08
0.46	24.96	0.42	-12.35	27.15	0.07
0.62	24.96	0.39	-12.18	27.15	-0.04
0.77	24.96	0.4	-12.02	27.15	-0.03
0.93	24.96	0.51	-11.85	27.15	0.03
1.09	24.96	0.53	-11.68	27.15	0.1
1.24	24.96	0.57	-11.51	27.15	0.13
1.4	24.96	0.64	-11.35	27.15	0.19
1.55	24.96	0.67	-11.18	27.15	0.21
1.71	24.96	0.68	-11.01	27.15	0.18
1.86	24.96	0.72	-10.84	27.15	0.21
2.02	24.96	0.71	-10.68	27.15	0.16
2.17	24.96	0.75	-10.51	27.15	0.14
2.33	24.96	0.79	-10.34	27.15	0.09
2.49	24.96	0.81	-10.18	27.15	0.06
2.64	24.96	0.83	-10.01	27.15	0.06
2.8	24.96	0.83	-9.84	27.15	0.06
2.95	24.96	0.65	-9.67	27.15	0.02
3.11	24.96	0.66	-9.51	27.15	-0.01
3.26	24.96	0.63	-9.34	27.15	-0.05
3.42	24.96	0.57	-9.17	27.15	-0.1
3.57	24.96	0.47	-9	27.15	-0.13
3.73	24.96	0.48	-8.84	27.15	-0.18
3.89	24.96	0.7	-8.67	27.15	-0.2
4.04	24.96	0.79	-8.5	27.15	-0.13
4.2	24.96	0.89	-8.34	27.15	-0.07
4.35	24.96	0.94	-8.17	27.15	-0.02
4.51	24.96	0.96	-8	27.15	0.03
4.66	24.96	0.94	-7.83	27.15	0.01
4.82	24.96	0.99	-7.67	27.15	-0.01
4.97	24.96	1.02	-7.5	27.15	-0.01
5.13	24.96	1.05	-7.33	27.15	-0.05
5.29	24.96	1.02	-7.16	27.15	-0.21
5.44	24.96	0.89	-7	27.15	-0.31
5.6	24.96	0.69	-6.83	27.15	-0.37
5.75	24.96	0.68	-6.66	27.15	-0.43
5.91	24.96	0.66	-6.5	27.15	-0.59
6.06	24.96	0.58	-6.33	27.15	-0.59
6.22	24.96	0.63	-6.16	27.15	-0.56
6.37	24.96	0.67	-5.99	27.15	-0.54
6.53	24.96	0.72	-5.83	27.15	-0.55
6.69	24.96	0.82	-5.66	27.15	-0.57
6.84	24.96	0.85	-5.49	27.15	-0.58
7	24.96	0.78	-5.32	27.15	-0.61
7.15	24.96	0.77	-5.16	27.15	-0.68
7.31	24.96	0.87	-4.99	27.15	-0.72
7.46	24.96	0.87	-4.82	27.15	-0.6
7.62	24.96	0.82	-4.66	27.15	-0.53
7.77	24.96	0.83	-4.49	27.15	-0.48
7.93	24.96	0.82	-4.32	27.15	-0.42
8.09	24.96	0.73	-4.15	27.15	-0.33
8.24	24.96	0.72	-3.99	27.15	-0.36
8.4	24.96	0.68	-3.82	27.15	-0.31
8.55	24.96	0.56	-3.65	27.15	-0.4
8.71	24.96	0.4	-3.48	27.15	-0.57
-3.92	23.92	-0.37	-17.11	26.14	-0.19
-3.76	23.92	-0.25	-16.94	26.14	-0.24
-3.61	23.92	-0.2	-16.77	26.14	-0.17
-3.45	23.92	-0.13	-16.6	26.14	-0.12
-3.3	23.92	-0.11	-16.43	26.14	-0.09
-3.14	23.92	-0.12	-16.26	26.14	-0.07
-2.98	23.92	-0.07	-16.09	26.14	-0.04
-2.83	23.92	-0.03	-15.92	26.14	-0.01
-2.67	23.92	0.03	-15.75	26.14	0.03
-2.52	23.92	0.03	-15.59	26.14	-0.01
-2.36	23.92	0.04	-15.42	26.14	0.01
-2.21	23.92	0.09	-15.25	26.14	0.06
-2.05	23.92	0.12	-15.08	26.14	-0.03
-1.9	23.92	0.08	-14.91	26.14	0.05
-1.74	23.92	0.05	-14.74	26.14	0.09
-1.59	23.92	0.05	-14.57	26.14	0.17
-1.43	23.92	0.09	-14.4	26.14	0.18
-1.27	23.92	0.16	-14.23	26.14	0.24
-1.12	23.92	0.22	-14.06	26.14	0.22
-0.96	23.92	0.27	-13.89	26.14	0.22
-0.81	23.92	0.36	-13.72	26.14	0.25
-0.65	23.92	0.38	-13.55	26.14	0.25
-0.5	23.92	0.4	-13.38	26.14	0.28
-0.34	23.92	0.4	-13.21	26.14	0.28
-0.19	23.92	0.45	-13.04	26.14	0.27
-0.03	23.92	0.46	-12.87	26.14	0.22
0.12	23.92	0.49	-12.7	26.14	0.18
0.28	23.92	0.47	-12.53	26.14	0.17
0.44	23.92	0.42	-12.36	26.14	0.09
0.59	23.92	0.36	-12.19	26.14	0.05
0.75	23.92	0.43	-12.02	26.14	0.03
0.9	23.92	0.52	-11.85	26.14	0.03
1.06	23.92	0.57	-11.69	26.14	0
1.21	23.92	0.62	-11.52	26.14	0.02
1.37	23.92	0.66	-11.35	26.14	-0.12
1.52	23.92	0.67	-11.18	26.14	-0.12
1.68	23.92	0.71	-11.01	26.14	-0.04
1.83	23.92	0.68	-10.84	26.14	0.07
1.99	23.92	0.7	-10.67	26.14	0.06
2.15	23.92	0.75	-10.5	26.14	0.1
2.3	23.92	0.78	-10.33	26.14	0.12
2.46	23.92	0.8	-10.16	26.14	0.13
2.61	23.92	0.82	-9.99	26.14	0.13
2.77	23.92	0.81	-9.82	26.14	0.12
2.92	23.92	0.74	-9.65	26.14	0.07
3.08	23.92	0.69	-9.48	26.14	0.06
3.23	23.92	0.61	-9.31	26.14	0.07
3.39	23.92	0.48	-9.14	26.14	0.04
3.54	23.92	0.28	-8.97	26.14	0.02
3.7	23.92	0.39	-8.8	26.14	0.01
3.86	23.92	0.66	-8.63	26.14	-0.04
4.01	23.92	0.77	-8.46	26.14	-0.14
4.17	23.92	0.83	-8.29	26.14	-0.13
4.32	23.92	0.94	-8.12	26.14	-0.05
4.48	23.92	0.94	-7.95	26.14	0.01
4.63	23.92	0.96	-7.79	26.14	0.02
4.79	23.92	1.05	-7.62	26.14	0.04
4.94	23.92	0.99	-7.45	26.14	0.02
5.1	23.92	0.9	-7.28	26.14	-0.05
5.26	23.92	0.76	-7.11	26.14	-0.18
5.41	23.92	0.5	-6.94	26.14	-0.3
5.57	23.92	0.44	-6.77	26.14	-0.42
5.72	23.92	0.4	-6.6	26.14	-0.47
5.88	23.92	0.48	-6.43	26.14	-0.53
6.03	23.92	0.64	-6.26	26.14	-0.52
6.19	23.92	0.68	-6.09	26.14	-0.5
6.34	23.92	0.74	-5.92	26.14	-0.52
6.5	23.92	0.69	-5.75	26.14	-0.5
6.65	23.92	0.63	-5.58	26.14	-0.53
6.81	23.92	0.71	-5.41	26.14	-0.57
6.97	23.92	0.77	-5.24	26.14	-0.63
7.12	23.92	0.79	-5.07	26.14	-0.71
7.28	23.92	0.8	-4.9	26.14	-0.61
7.43	23.92	0.8	-4.73	26.14	-0.49
7.59	23.92	0.82	-4.56	26.14	-0.43
7.74	23.92	0.74	-4.39	26.14	-0.37
7.9	23.92	0.72	-4.22	26.14	-0.26
8.05	23.92	0.54	-4.05	26.14	-0.33
8.21	23.92	0.46	-3.89	26.14	-0.29
8.36	23.92	0.43	-3.72	26.14	-0.37
8.52	23.92	0.42	-3.55	26.14	-0.49
-4.16	22.88	-0.29	-17.37	25.13	-0.27
-4.01	22.88	-0.16	-17.19	25.13	-0.29
-3.86	22.88	-0.12	-17.02	25.13	-0.13
-3.7	22.88	-0.06	-16.85	25.13	-0.07
-3.55	22.88	-0.03	-16.67	25.13	-0.07
-3.4	22.88	-0.05	-16.5	25.13	-0.02
-3.25	22.88	-0.02	-16.33	25.13	-0.02
-3.1	22.88	-0.02	-16.16	25.13	-0.01
-2.95	22.88	0	-15.98	25.13	0
-2.8	22.88	0.04	-15.81	25.13	-0.03
-2.65	22.88	0.11	-15.64	25.13	-0.01
-2.5	22.88	0.09	-15.46	25.13	-0.06
-2.35	22.88	0.16	-15.29	25.13	-0.06
-2.19	22.88	0.18	-15.12	25.13	-0.04
-2.04	22.88	0.2	-14.94	25.13	-0.01
-1.89	22.88	0.2	-14.77	25.13	0.01
-1.74	22.88	0.23	-14.6	25.13	0.01
-1.59	22.88	0.25	-14.42	25.13	-0.01
-1.44	22.88	0.28	-14.25	25.13	-0.02
-1.29	22.88	0.22	-14.08	25.13	-0.02
-1.14	22.88	0.21	-13.9	25.13	0.08
-0.99	22.88	0.27	-13.73	25.13	0.11
-0.84	22.88	0.36	-13.56	25.13	0.21
-0.69	22.88	0.43	-13.39	25.13	0.2
-0.53	22.88	0.45	-13.21	25.13	0.17
-0.38	22.88	0.46	-13.04	25.13	0.17
-0.23	22.88	0.54	-12.87	25.13	0.19
-0.08	22.88	0.54	-12.69	25.13	0.19
0.07	22.88	0.54	-12.52	25.13	0.13
0.22	22.88	0.53	-12.35	25.13	0.06
0.37	22.88	0.51	-12.17	25.13	0.04
0.52	22.88	0.53	-12	25.13	0.06
0.67	22.88	0.54	-11.83	25.13	0.05
0.82	22.88	0.51	-11.65	25.13	0.05
0.98	22.88	0.57	-11.48	25.13	-0.02
1.13	22.88	0.66	-11.31	25.13	-0.08
1.28	22.88	0.67	-11.14	25.13	-0.09
1.43	22.88	0.69	-10.96	25.13	-0.13
1.58	22.88	0.7	-10.79	25.13	-0.24
1.73	22.88	0.74	-10.62	25.13	-0.22
1.88	22.88	0.75	-10.44	25.13	-0.17
2.03	22.88	0.79	-10.27	25.13	-0.07
2.18	22.88	0.84	-10.1	25.13	0
2.33	22.88	0.87	-9.92	25.13	0.09
2.48	22.88	0.85	-9.75	25.13	0.08
2.64	22.88	0.86	-9.58	25.13	0.1
2.79	22.88	0.89	-9.4	25.13	0.09
2.94	22.88	0.82	-9.23	25.13	0.08
3.09	22.88	0.73	-9.06	25.13	0.08
3.24	22.88	0.6	-8.88	25.13	0.08
3.39	22.88	0.52	-8.71	25.13	0.09
3.54	22.88	0.42	-8.54	25.13	0.04
3.69	22.88	0.5	-8.37	25.13	-0.03
3.84	22.88	0.7	-8.19	25.13	-0.07
3.99	22.88	0.78	-8.02	25.13	-0.02
4.15	22.88	0.89	-7.85	25.13	-0.01
4.3	22.88	0.93	-7.67	25.13	0.02
4.45	22.88	0.95	-7.5	25.13	0.09
4.6	22.88	0.97	-7.33	25.13	0.08
4.75	22.88	0.89	-7.15	25.13	-0.04
4.9	22.88	0.73	-6.98	25.13	-0.15
5.05	22.88	0.63	-6.81	25.13	-0.27
5.2	22.88	0.54	-6.63	25.13	-0.38
5.35	22.88	0.45	-6.46	25.13	-0.47
5.5	22.88	0.52	-6.29	25.13	-0.53
5.65	22.88	0.62	-6.12	25.13	-0.45
5.81	22.88	0.58	-5.94	25.13	-0.43
5.96	22.88	0.55	-5.77	25.13	-0.44
6.11	22.88	0.55	-5.6	25.13	-0.44
6.26	22.88	0.67	-5.42	25.13	-0.57
6.41	22.88	0.68	-5.25	25.13	-0.66
6.56	22.88	0.8	-5.08	25.13	-0.66
6.71	22.88	0.84	-4.9	25.13	-0.56
6.86	22.88	0.88	-4.73	25.13	-0.46
7.01	22.88	0.84	-4.56	25.13	-0.36
7.16	22.88	0.85	-4.38	25.13	-0.28
7.31	22.88	0.79	-4.21	25.13	-0.23
7.47	22.88	0.75	-4.04	25.13	-0.27
7.62	22.88	0.61	-3.87	25.13	-0.32
7.77	22.88	0.57	-3.69	25.13	-0.41
7.92	22.88	0.54	-3.52	25.13	-0.47
-4.41	21.84	-0.12	-17.47	24.13	-0.28
-4.26	21.84	-0.04	-17.3	24.13	-0.24
-4.11	21.84	0.02	-17.12	24.13	-0.14
-3.96	21.84	0.06	-16.95	24.13	-0.11
-3.81	21.84	0.08	-16.77	24.13	-0.1
-3.66	21.84	0.05	-16.6	24.13	-0.07
-3.51	21.84	0.07	-16.42	24.13	-0.04
-3.36	21.84	0.08	-16.25	24.13	-0.04
-3.22	21.84	0.1	-16.07	24.13	0
-3.07	21.84	0.1	-15.9	24.13	0
-2.92	21.84	0.14	-15.72	24.13	0.05
-2.77	21.84	0.16	-15.54	24.13	0.14
-2.62	21.84	0.21	-15.37	24.13	0.11
-2.47	21.84	0.26	-15.19	24.13	0.14
-2.32	21.84	0.3	-15.02	24.13	0.13
-2.17	21.84	0.31	-14.84	24.13	0.09
-2.02	21.84	0.3	-14.67	24.13	0.08
-1.87	21.84	0.31	-14.49	24.13	0.07
-1.72	21.84	0.36	-14.32	24.13	0.04
-1.57	21.84	0.33	-14.14	24.13	0.04
-1.42	21.84	0.35	-13.97	24.13	0.16
-1.27	21.84	0.35	-13.79	24.13	0.07
-1.12	21.84	0.33	-13.62	24.13	0.07
-0.97	21.84	0.33	-13.44	24.13	0.08
-0.82	21.84	0.46	-13.27	24.13	0.06
-0.67	21.84	0.51	-13.09	24.13	0.07
-0.52	21.84	0.57	-12.92	24.13	0.1
-0.37	21.84	0.61	-12.74	24.13	0.12
-0.22	21.84	0.67	-12.57	24.13	0.06
-0.08	21.84	0.7	-12.39	24.13	0.05
0.07	21.84	0.68	-12.22	24.13	0.06
0.22	21.84	0.65	-12.04	24.13	0.07
0.37	21.84	0.6	-11.86	24.13	0.12
0.52	21.84	0.58	-11.69	24.13	0.11
0.67	21.84	0.56	-11.51	24.13	0.12
0.82	21.84	0.63	-11.34	24.13	0.14
0.97	21.84	0.71	-11.16	24.13	0.15
1.12	21.84	0.71	-10.99	24.13	0.05
1.27	21.84	0.77	-10.81	24.13	0.13
1.42	21.84	0.84	-10.64	24.13	0.1
1.57	21.84	0.81	-10.46	24.13	0.01
1.72	21.84	0.86	-10.29	24.13	-0.06
1.87	21.84	0.91	-10.11	24.13	-0.21
2.02	21.84	0.97	-9.94	24.13	-0.23
2.17	21.84	0.97	-9.76	24.13	-0.13
2.32	21.84	0.99	-9.59	24.13	0
2.47	21.84	0.99	-9.41	24.13	0.04
2.62	21.84	0.95	-9.24	24.13	0.12
2.77	21.84	0.89	-9.06	24.13	0.12
2.91	21.84	0.79	-8.89	24.13	0.08
3.06	21.84	0.67	-8.71	24.13	0.1
3.21	21.84	0.48	-8.53	24.13	0.1
3.36	21.84	0.37	-8.36	24.13	0.1
3.51	21.84	0.44	-8.18	24.13	0.02
3.66	21.84	0.67	-8.01	24.13	0.02
3.81	21.84	0.8	-7.83	24.13	0.07
3.96	21.84	0.85	-7.66	24.13	0.11
4.11	21.84	0.95	-7.48	24.13	0.12
4.26	21.84	0.95	-7.31	24.13	0.15
4.41	21.84	0.9	-7.13	24.13	0.06
4.56	21.84	0.73	-6.96	24.13	0.06
4.71	21.84	0.56	-6.78	24.13	-0.1
4.86	21.84	0.41	-6.61	24.13	-0.21
5.01	21.84	0.48	-6.43	24.13	-0.25
5.16	21.84	0.59	-6.26	24.13	-0.39
5.31	21.84	0.52	-6.08	24.13	-0.39
5.46	21.84	0.57	-5.91	24.13	-0.32
5.61	21.84	0.69	-5.73	24.13	-0.36
5.76	21.84	0.76	-5.56	24.13	-0.41
5.91	21.84	0.84	-5.38	24.13	-0.46
6.05	21.84	0.89	-5.21	24.13	-0.59
6.2	21.84	0.87	-5.03	24.13	-0.64
6.35	21.84	0.85	-4.85	24.13	-0.48
6.5	21.84	0.83	-4.68	24.13	-0.38
6.65	21.84	0.82	-4.5	24.13	-0.29
6.8	21.84	0.8	-4.33	24.13	-0.17
6.95	21.84	0.76	-4.15	24.13	-0.19
7.1	21.84	0.64	-3.98	24.13	-0.22
7.25	21.84	0.58	-3.8	24.13	-0.33
7.4	21.84	0.55	-3.63	24.13	-0.38
7.55	21.84	0.56	-3.45	24.13	-0.45
-4.58	20.8	0	-17.61	23.12	-0.32
-4.44	20.8	0.03	-17.43	23.12	-0.29
-4.29	20.8	0.08	-17.25	23.12	-0.2
-4.15	20.8	0.13	-17.08	23.12	-0.15
-4	20.8	0.16	-16.9	23.12	-0.14
-3.86	20.8	0.16	-16.72	23.12	-0.09
-3.71	20.8	0.18	-16.54	23.12	-0.06
-3.57	20.8	0.2	-16.37	23.12	-0.03
-3.42	20.8	0.24	-16.19	23.12	0.01
-3.28	20.8	0.25	-16.01	23.12	0.03
-3.13	20.8	0.29	-15.84	23.12	0.03
-2.99	20.8	0.34	-15.66	23.12	0.1
-2.84	20.8	0.33	-15.48	23.12	0.06
-2.7	20.8	0.36	-15.31	23.12	0.05
-2.56	20.8	0.31	-15.13	23.12	0.11
-2.41	20.8	0.33	-14.95	23.12	0.08
-2.27	20.8	0.33	-14.78	23.12	0.07
-2.12	20.8	0.31	-14.6	23.12	0.07
-1.98	20.8	0.35	-14.42	23.12	0.08
-1.83	20.8	0.4	-14.24	23.12	0.1
-1.69	20.8	0.49	-14.07	23.12	0.15
-1.54	20.8	0.48	-13.89	23.12	0.08
-1.4	20.8	0.46	-13.71	23.12	0.03
-1.25	20.8	0.43	-13.54	23.12	-0.02
-1.11	20.8	0.42	-13.36	23.12	-0.04
-0.96	20.8	0.38	-13.18	23.12	0.04
-0.82	20.8	0.46	-13.01	23.12	0.06
-0.67	20.8	0.58	-12.83	23.12	0.09
-0.53	20.8	0.6	-12.65	23.12	0.1
-0.38	20.8	0.68	-12.48	23.12	0.12
-0.24	20.8	0.71	-12.3	23.12	0.12
-0.09	20.8	0.74	-12.12	23.12	0.14
0.05	20.8	0.75	-11.95	23.12	0.21
0.2	20.8	0.65	-11.77	23.12	0.21
0.34	20.8	0.69	-11.59	23.12	0.2
0.49	20.8	0.68	-11.41	23.12	0.23
0.63	20.8	0.65	-11.24	23.12	0.24
0.78	20.8	0.67	-11.06	23.12	0.24
0.92	20.8	0.76	-10.88	23.12	0.29
1.07	20.8	0.84	-10.71	23.12	0.25
1.21	20.8	0.86	-10.53	23.12	0.17
1.36	20.8	0.9	-10.35	23.12	0.16
1.5	20.8	0.9	-10.18	23.12	0.05
1.65	20.8	0.84	-10	23.12	-0.04
1.79	20.8	0.86	-9.82	23.12	-0.12
1.94	20.8	0.91	-9.65	23.12	-0.29
2.08	20.8	0.94	-9.47	23.12	-0.26
2.23	20.8	0.97	-9.29	23.12	-0.19
2.37	20.8	0.96	-9.12	23.12	-0.07
2.52	20.8	0.97	-8.94	23.12	0.05
2.66	20.8	0.78	-8.76	23.12	0.09
2.81	20.8	0.72	-8.58	23.12	0.08
2.95	20.8	0.62	-8.41	23.12	0.07
3.09	20.8	0.58	-8.23	23.12	0.09
3.24	20.8	0.45	-8.05	23.12	0.09
3.38	20.8	0.48	-7.88	23.12	0.12
3.53	20.8	0.73	-7.7	23.12	0.12
3.67	20.8	0.82	-7.52	23.12	0.15
3.82	20.8	0.9	-7.35	23.12	0.16
3.96	20.8	0.96	-7.17	23.12	0.22
4.11	20.8	0.84	-6.99	23.12	0.08
4.25	20.8	0.6	-6.82	23.12	-0.06
4.4	20.8	0.36	-6.64	23.12	-0.17
4.54	20.8	0.27	-6.46	23.12	-0.25
4.69	20.8	0.2	-6.28	23.12	-0.29
4.83	20.8	0.26	-6.11	23.12	-0.4
4.98	20.8	0.44	-5.93	23.12	-0.39
5.12	20.8	0.65	-5.75	23.12	-0.37
5.27	20.8	0.83	-5.58	23.12	-0.39
5.41	20.8	0.92	-5.4	23.12	-0.48
5.56	20.8	0.89	-5.22	23.12	-0.51
5.7	20.8	0.83	-5.05	23.12	-0.65
5.85	20.8	0.78	-4.87	23.12	-0.46
5.99	20.8	0.84	-4.69	23.12	-0.36
6.14	20.8	0.79	-4.52	23.12	-0.27
6.28	20.8	0.74	-4.34	23.12	-0.21
6.43	20.8	0.63	-4.16	23.12	-0.23
6.57	20.8	0.62	-3.99	23.12	-0.27
6.72	20.8	0.6	-3.81	23.12	-0.35
6.86	20.8	0.55	-3.63	23.12	-0.41
7.01	20.8	0.56	-3.45	23.12	-0.42
-4.72	19.76	0.24	-17.71	22.12	-0.41
-4.58	19.76	0.24	-17.53	22.12	-0.37
-4.44	19.76	0.26	-17.35	22.12	-0.22
-4.29	19.76	0.3	-17.17	22.12	-0.14
-4.15	19.76	0.33	-16.99	22.12	-0.1
-4.01	19.76	0.35	-16.81	22.12	-0.1
-3.87	19.76	0.35	-16.63	22.12	-0.04
-3.73	19.76	0.39	-16.45	22.12	-0.05
-3.59	19.76	0.38	-16.27	22.12	0.03
-3.45	19.76	0.42	-16.09	22.12	0.05
-3.31	19.76	0.42	-15.91	22.12	-0.03
-3.17	19.76	0.44	-15.73	22.12	-0.02
-3.03	19.76	0.42	-15.56	22.12	0
-2.89	19.76	0.47	-15.38	22.12	0.01
-2.75	19.76	0.43	-15.2	22.12	0.07
-2.61	19.76	0.5	-15.02	22.12	0.08
-2.46	19.76	0.52	-14.84	22.12	0.11
-2.32	19.76	0.53	-14.66	22.12	0.16
-2.18	19.76	0.51	-14.48	22.12	0.15
-2.04	19.76	0.52	-14.3	22.12	0.18
-1.9	19.76	0.52	-14.12	22.12	0.15
-1.76	19.76	0.54	-13.94	22.12	0.17
-1.62	19.76	0.56	-13.76	22.12	0.19
-1.48	19.76	0.57	-13.59	22.12	0.18
-1.34	19.76	0.52	-13.41	22.12	0.08
-1.2	19.76	0.44	-13.23	22.12	0.1
-1.06	19.76	0.43	-13.05	22.12	0.09
-0.92	19.76	0.51	-12.87	22.12	0.05
-0.77	19.76	0.57	-12.69	22.12	0.07
-0.63	19.76	0.65	-12.51	22.12	0.12
-0.49	19.76	0.73	-12.33	22.12	0.21
-0.35	19.76	0.82	-12.15	22.12	0.26
-0.21	19.76	0.8	-11.97	22.12	0.23
-0.07	19.76	0.78	-11.79	22.12	0.22
0.07	19.76	0.84	-11.61	22.12	0.26
0.21	19.76	0.81	-11.44	22.12	0.23
0.35	19.76	0.8	-11.26	22.12	0.24
0.49	19.76	0.77	-11.08	22.12	0.24
0.63	19.76	0.78	-10.9	22.12	0.25
0.77	19.76	0.81	-10.72	22.12	0.29
0.91	19.76	0.87	-10.54	22.12	0.3
1.06	19.76	0.83	-10.36	22.12	0.33
1.2	19.76	0.86	-10.18	22.12	0.34
1.34	19.76	0.85	-10	22.12	0.32
1.48	19.76	0.91	-9.82	22.12	0.2
1.62	19.76	0.95	-9.64	22.12	0.18
1.76	19.76	0.99	-9.47	22.12	0.08
1.9	19.76	1.01	-9.29	22.12	0
2.04	19.76	1.02	-9.11	22.12	-0.13
2.18	19.76	1.06	-8.93	22.12	-0.24
2.32	19.76	0.97	-8.75	22.12	-0.18
2.46	19.76	0.94	-8.57	22.12	-0.05
2.6	19.76	0.94	-8.39	22.12	0.05
2.74	19.76	0.79	-8.21	22.12	0.1
2.89	19.76	0.64	-8.03	22.12	0.15
[truncated: 1,808 more rows]

## Sheet: A.grandis-M3-museum
x fw	y fw	z fw	x hw	y hw	z hw
8.44	44	0.09	-6.46	46.01	0.43
8.47	44	0.09	-6.43	46.01	0.43
8.5	44	0.08	-6.39	46.01	0.43
8.53	44	0.08	-6.35	46.01	0.43
8.56	44	0.09	-6.32	46.01	0.44
8.6	44	0.09	-6.28	46.01	0.45
8.63	44	0.09	-6.24	46.01	0.47
8.66	44	0.09	-6.21	46.01	0.48
8.69	44	0.08	-6.17	46.01	0.48
8.72	44	0.08	-6.13	46.01	0.47
8.75	44	0.09	-6.1	46.01	0.49
8.78	44	0.1	-6.06	46.01	0.5
8.81	44	0.13	-6.02	46.01	0.52
8.84	44	0.13	-5.99	46.01	0.55
8.87	44	0.13	-5.95	46.01	0.58
8.9	44	0.13	-5.91	46.01	0.59
8.93	44	0.15	-5.88	46.01	0.59
8.96	44	0.15	-5.84	46.01	0.59
8.99	44	0.15	-5.8	46.01	0.65
9.02	44	0.15	-5.77	46.01	0.67
9.05	44	0.16	-5.73	46.01	0.67
9.08	44	0.25	-5.69	46.01	0.66
9.11	44	0.25	-5.66	46.01	0.67
9.14	44	0.25	-5.62	46.01	0.67
9.18	44	0.26	-5.58	46.01	0.67
9.21	44	0.27	-5.55	46.01	0.69
9.24	44	0.29	-5.51	46.01	0.68
9.27	44	0.32	-5.47	46.01	0.7
9.3	44	0.32	-5.44	46.01	0.71
9.33	44	0.34	-5.4	46.01	0.73
9.36	44	0.34	-5.36	46.01	0.74
9.39	44	0.36	-5.33	46.01	0.76
9.42	44	0.36	-5.29	46.01	0.78
9.45	44	0.36	-5.25	46.01	0.8
9.48	44	0.36	-5.22	46.01	0.8
9.51	44	0.36	-5.18	46.01	0.83
9.54	44	0.34	-5.14	46.01	0.84
9.57	44	0.36	-5.11	46.01	0.86
9.6	44	0.36	-5.07	46.01	0.87
9.63	44	0.38	-5.03	46.01	0.89
9.66	44	0.38	-5	46.01	0.89
9.69	44	0.38	-4.96	46.01	0.9
9.72	44	0.38	-4.92	46.01	0.93
9.76	44	0.38	-4.89	46.01	0.94
9.79	44	0.38	-4.85	46.01	0.97
9.82	44	0.39	-4.81	46.01	0.99
9.85	44	0.39	-4.78	46.01	0.99
9.88	44	0.4	-4.74	46.01	1.01
9.91	44	0.4	-4.7	46.01	1.01
9.94	44	0.4	-4.67	46.01	1.02
9.97	44	0.42	-4.63	46.01	1.02
10	44	0.43	-4.59	46.01	1.02
10.03	44	0.43	-4.56	46.01	1.02
10.06	44	0.45	-4.52	46.01	1.03
10.09	44	0.45	-4.48	46.01	1.03
10.12	44	0.45	-4.45	46.01	1.05
10.15	44	0.46	-4.41	46.01	1.06
10.18	44	0.47	-4.37	46.01	1.08
10.21	44	0.49	-4.34	46.01	1.07
10.24	44	0.52	-4.3	46.01	1.07
10.27	44	0.52	-4.26	46.01	1.07
10.3	44	0.53	-4.23	46.01	1.06
10.34	44	0.56	-4.19	46.01	1.06
10.37	44	0.58	-4.15	46.01	1.07
10.4	44	0.56	-4.12	46.01	1.08
10.43	44	0.56	-4.08	46.01	1.09
10.46	44	0.56	-4.04	46.01	1.08
10.49	44	0.56	-4.01	46.01	1.08
10.52	44	0.58	-3.97	46.01	1.08
10.55	44	0.58	-3.93	46.01	1.08
10.58	44	0.58	-3.9	46.01	1.09
10.61	44	0.56	-3.86	46.01	1.11
10.64	44	0.56	-3.82	46.01	1.14
10.67	44	0.56	-3.79	46.01	1.13
10.7	44	0.56	-3.75	46.01	1.15
10.73	44	0.56	-3.71	46.01	1.15
10.76	44	0.56	-3.68	46.01	1.14
10.79	44	0.57	-3.64	46.01	1.16
10.82	44	0.58	-3.6	46.01	1.17
10.85	44	0.6	-3.57	46.01	1.18
10.88	44	0.62	-3.53	46.01	1.18
7.05	43	-0.02	-7.1	45.01	0.27
7.11	43	-0.02	-7.04	45.01	0.28
7.17	43	0	-6.99	45.01	0.3
7.24	43	0.01	-6.93	45.01	0.29
7.3	43	0.05	-6.88	45.01	0.34
7.36	43	0.09	-6.82	45.01	0.35
7.42	43	0.12	-6.77	45.01	0.35
7.48	43	0.12	-6.71	45.01	0.39
7.54	43	0.12	-6.66	45.01	0.42
7.6	43	0.14	-6.6	45.01	0.43
7.66	43	0.16	-6.55	45.01	0.45
7.72	43	0.16	-6.49	45.01	0.45
7.78	43	0.15	-6.44	45.01	0.44
7.84	43	0.12	-6.38	45.01	0.46
7.9	43	0.11	-6.33	45.01	0.47
7.97	43	0.11	-6.27	45.01	0.47
8.03	43	0.14	-6.22	45.01	0.49
8.09	43	0.13	-6.16	45.01	0.51
8.15	43	0.11	-6.11	45.01	0.52
8.21	43	0.1	-6.05	45.01	0.53
8.27	43	0.12	-5.99	45.01	0.55
8.33	43	0.17	-5.94	45.01	0.57
8.39	43	0.21	-5.88	45.01	0.6
8.45	43	0.25	-5.83	45.01	0.6
8.51	43	0.27	-5.77	45.01	0.61
8.57	43	0.29	-5.72	45.01	0.63
8.63	43	0.33	-5.66	45.01	0.64
8.7	43	0.36	-5.61	45.01	0.66
8.76	43	0.36	-5.55	45.01	0.7
8.82	43	0.38	-5.5	45.01	0.73
8.88	43	0.37	-5.44	45.01	0.75
8.94	43	0.36	-5.39	45.01	0.79
9	43	0.36	-5.33	45.01	0.8
9.06	43	0.36	-5.28	45.01	0.82
9.12	43	0.38	-5.22	45.01	0.83
9.18	43	0.39	-5.17	45.01	0.85
9.24	43	0.4	-5.11	45.01	0.85
9.3	43	0.42	-5.06	45.01	0.87
9.36	43	0.43	-5	45.01	0.88
9.43	43	0.44	-4.95	45.01	0.88
9.49	43	0.44	-4.89	45.01	0.89
9.55	43	0.45	-4.83	45.01	0.9
9.61	43	0.48	-4.78	45.01	0.9
9.67	43	0.49	-4.72	45.01	0.91
9.73	43	0.51	-4.67	45.01	0.91
9.79	43	0.54	-4.61	45.01	0.92
9.85	43	0.56	-4.56	45.01	0.93
9.91	43	0.58	-4.5	45.01	0.95
9.97	43	0.58	-4.45	45.01	0.96
10.03	43	0.6	-4.39	45.01	0.99
10.09	43	0.6	-4.34	45.01	1.02
10.16	43	0.62	-4.28	45.01	1.03
10.22	43	0.62	-4.23	45.01	1.03
10.28	43	0.65	-4.17	45.01	1.02
10.34	43	0.66	-4.12	45.01	1.1
10.4	43	0.65	-4.06	45.01	1.12
10.46	43	0.62	-4.01	45.01	1.12
10.52	43	0.65	-3.95	45.01	1.14
10.58	43	0.67	-3.9	45.01	1.12
10.64	43	0.69	-3.84	45.01	1.12
10.7	43	0.7	-3.79	45.01	1.11
10.76	43	0.71	-3.73	45.01	1.11
10.82	43	0.73	-3.67	45.01	1.1
10.89	43	0.74	-3.62	45.01	1.08
10.95	43	0.76	-3.56	45.01	1.1
11.01	43	0.78	-3.51	45.01	1.09
11.07	43	0.76	-3.45	45.01	1.09
11.13	43	0.76	-3.4	45.01	1.1
11.19	43	0.75	-3.34	45.01	1.13
11.25	43	0.75	-3.29	45.01	1.15
11.31	43	0.72	-3.23	45.01	1.19
11.37	43	0.72	-3.18	45.01	1.22
11.43	43	0.75	-3.12	45.01	1.27
11.49	43	0.76	-3.07	45.01	1.29
11.55	43	0.79	-3.01	45.01	1.29
11.61	43	0.8	-2.96	45.01	1.29
11.68	43	0.81	-2.9	45.01	1.27
11.74	43	0.81	-2.85	45.01	1.26
11.8	43	0.81	-2.79	45.01	1.25
11.86	43	0.83	-2.74	45.01	1.27
11.92	43	0.84	-2.68	45.01	1.27
6.08	42	-0.06	-7.71	44.01	0.18
6.16	42	-0.04	-7.64	44.01	0.15
6.24	42	-0.04	-7.56	44.01	0.16
6.32	42	-0.01	-7.49	44.01	0.18
6.39	42	0.06	-7.42	44.01	0.22
6.47	42	0.08	-7.35	44.01	0.24
6.55	42	0.1	-7.28	44.01	0.25
6.63	42	0.13	-7.2	44.01	0.24
6.7	42	0.17	-7.13	44.01	0.29
6.78	42	0.18	-7.06	44.01	0.28
6.86	42	0.16	-6.99	44.01	0.3
6.94	42	0.14	-6.92	44.01	0.31
7.02	42	0.11	-6.85	44.01	0.32
7.09	42	0.19	-6.77	44.01	0.31
7.17	42	0.19	-6.7	44.01	0.32
7.25	42	0.18	-6.63	44.01	0.33
7.33	42	0.16	-6.56	44.01	0.35
7.4	42	0.16	-6.49	44.01	0.38
7.48	42	0.18	-6.41	44.01	0.43
7.56	42	0.2	-6.34	44.01	0.45
7.64	42	0.23	-6.27	44.01	0.49
7.72	42	0.23	-6.2	44.01	0.5
7.79	42	0.24	-6.13	44.01	0.52
7.87	42	0.22	-6.05	44.01	0.58
7.95	42	0.24	-5.98	44.01	0.59
8.03	42	0.27	-5.91	44.01	0.6
8.1	42	0.29	-5.84	44.01	0.62
8.18	42	0.32	-5.77	44.01	0.64
8.26	42	0.34	-5.7	44.01	0.66
8.34	42	0.34	-5.62	44.01	0.67
8.42	42	0.33	-5.55	44.01	0.68
8.49	42	0.31	-5.48	44.01	0.7
8.57	42	0.3	-5.41	44.01	0.74
8.65	42	0.28	-5.34	44.01	0.73
8.73	42	0.28	-5.26	44.01	0.74
8.8	42	0.33	-5.19	44.01	0.74
8.88	42	0.4	-5.12	44.01	0.77
8.96	42	0.43	-5.05	44.01	0.76
9.04	42	0.46	-4.98	44.01	0.79
9.12	42	0.47	-4.9	44.01	0.82
9.19	42	0.53	-4.83	44.01	0.86
9.27	42	0.54	-4.76	44.01	0.93
9.35	42	0.56	-4.69	44.01	0.96
9.43	42	0.56	-4.62	44.01	0.95
9.5	42	0.56	-4.54	44.01	0.93
9.58	42	0.57	-4.47	44.01	0.98
9.66	42	0.58	-4.4	44.01	1.02
9.74	42	0.57	-4.33	44.01	1.03
9.82	42	0.59	-4.26	44.01	1.04
9.89	42	0.62	-4.19	44.01	1.04
9.97	42	0.62	-4.11	44.01	1.04
10.05	42	0.67	-4.04	44.01	1.01
10.13	42	0.69	-3.97	44.01	1.02
10.2	42	0.71	-3.9	44.01	1.05
10.28	42	0.73	-3.83	44.01	1.09
10.36	42	0.75	-3.75	44.01	1.12
10.44	42	0.73	-3.68	44.01	1.13
10.52	42	0.73	-3.61	44.01	1.16
10.59	42	0.73	-3.54	44.01	1.19
10.67	42	0.74	-3.47	44.01	1.17
10.75	42	0.77	-3.39	44.01	1.18
10.83	42	0.77	-3.32	44.01	1.23
10.9	42	0.81	-3.25	44.01	1.23
10.98	42	0.84	-3.18	44.01	1.22
11.06	42	0.87	-3.11	44.01	1.22
11.14	42	0.87	-3.03	44.01	1.2
11.21	42	0.88	-2.96	44.01	1.18
11.29	42	0.86	-2.89	44.01	1.18
11.37	42	0.86	-2.82	44.01	1.21
11.45	42	0.83	-2.75	44.01	1.25
11.53	42	0.81	-2.68	44.01	1.28
11.6	42	0.83	-2.6	44.01	1.31
11.68	42	0.85	-2.53	44.01	1.35
11.76	42	0.92	-2.46	44.01	1.38
11.84	42	0.93	-2.39	44.01	1.39
11.91	42	0.97	-2.32	44.01	1.39
11.99	42	0.97	-2.24	44.01	1.38
12.07	42	0.97	-2.17	44.01	1.38
12.15	42	0.96	-2.1	44.01	1.37
12.23	42	0.94	-2.03	44.01	1.38
12.3	42	0.96	-1.96	44.01	1.4
5.41	41	-0.08	-8.27	43.01	0.22
5.5	41	-0.04	-8.19	43.01	0.16
5.6	41	0.04	-8.1	43.01	0.18
5.69	41	0.06	-8.01	43.01	0.21
5.78	41	0.07	-7.93	43.01	0.22
5.87	41	0.05	-7.84	43.01	0.26
5.96	41	0.07	-7.75	43.01	0.31
6.05	41	0.07	-7.66	43.01	0.32
6.14	41	0.09	-7.58	43.01	0.3
6.23	41	0.1	-7.49	43.01	0.31
6.32	41	0.12	-7.4	43.01	0.33
6.41	41	0.09	-7.32	43.01	0.35
6.5	41	0.07	-7.23	43.01	0.37
6.6	41	0.08	-7.14	43.01	0.38
6.69	41	0.14	-7.05	43.01	0.38
6.78	41	0.16	-6.97	43.01	0.4
6.87	41	0.17	-6.88	43.01	0.4
6.96	41	0.2	-6.79	43.01	0.41
7.05	41	0.21	-6.7	43.01	0.42
7.14	41	0.27	-6.62	43.01	0.47
7.23	41	0.27	-6.53	43.01	0.48
7.32	41	0.27	-6.44	43.01	0.5
7.41	41	0.31	-6.36	43.01	0.56
7.5	41	0.31	-6.27	43.01	0.56
7.6	41	0.33	-6.18	43.01	0.55
7.69	41	0.31	-6.09	43.01	0.56
7.78	41	0.31	-6.01	43.01	0.54
7.87	41	0.3	-5.92	43.01	0.57
7.96	41	0.35	-5.83	43.01	0.61
8.05	41	0.33	-5.75	43.01	0.59
8.14	41	0.35	-5.66	43.01	0.53
8.23	41	0.37	-5.57	43.01	0.53
8.32	41	0.35	-5.48	43.01	0.57
8.41	41	0.41	-5.4	43.01	0.6
8.51	41	0.41	-5.31	43.01	0.64
8.6	41	0.46	-5.22	43.01	0.69
8.69	41	0.46	-5.14	43.01	0.75
8.78	41	0.46	-5.05	43.01	0.79
8.87	41	0.46	-4.96	43.01	0.78
8.96	41	0.45	-4.87	43.01	0.81
9.05	41	0.45	-4.79	43.01	0.82
9.14	41	0.45	-4.7	43.01	0.87
9.23	41	0.42	-4.61	43.01	0.89
9.32	41	0.48	-4.52	43.01	0.9
9.41	41	0.55	-4.44	43.01	0.92
9.51	41	0.59	-4.35	43.01	0.93
9.6	41	0.61	-4.26	43.01	0.92
9.69	41	0.63	-4.18	43.01	0.94
9.78	41	0.63	-4.09	43.01	0.99
9.87	41	0.63	-4	43.01	1.05
9.96	41	0.71	-3.91	43.01	1.07
10.05	41	0.7	-3.83	43.01	1.09
10.14	41	0.7	-3.74	43.01	1.1
10.23	41	0.74	-3.65	43.01	1.13
10.32	41	0.8	-3.57	43.01	1.14
10.42	41	0.82	-3.48	43.01	1.13
10.51	41	0.84	-3.39	43.01	1.11
10.6	41	0.88	-3.3	43.01	1.18
10.69	41	0.85	-3.22	43.01	1.21
10.78	41	0.83	-3.13	43.01	1.23
10.87	41	0.85	-3.04	43.01	1.27
10.96	41	0.86	-2.96	43.01	1.27
11.05	41	0.9	-2.87	43.01	1.29
11.14	41	0.93	-2.78	43.01	1.3
11.23	41	0.95	-2.69	43.01	1.28
11.32	41	0.97	-2.61	43.01	1.27
11.42	41	0.97	-2.52	43.01	1.28
11.51	41	0.97	-2.43	43.01	1.26
11.6	41	0.96	-2.34	43.01	1.22
11.69	41	0.89	-2.26	43.01	1.23
11.78	41	0.9	-2.17	43.01	1.31
11.87	41	0.95	-2.08	43.01	1.37
11.96	41	1	-2	43.01	1.39
12.05	41	1.03	-1.91	43.01	1.42
12.14	41	1.05	-1.82	43.01	1.43
12.23	41	1.08	-1.73	43.01	1.44
12.33	41	1.08	-1.65	43.01	1.44
12.42	41	1.05	-1.56	43.01	1.41
12.51	41	1.04	-1.47	43.01	1.42
12.6	41	1.06	-1.39	43.01	1.43
12.69	41	1.09	-1.3	43.01	1.46
4.58	40	0.02	-8.79	42.01	0.2
4.68	40	-0.01	-8.69	42.01	0.19
4.79	40	0.03	-8.59	42.01	0.25
4.89	40	0.08	-8.49	42.01	0.28
4.99	40	0.08	-8.39	42.01	0.31
5.1	40	0.12	-8.29	42.01	0.33
5.2	40	0.13	-8.2	42.01	0.36
5.3	40	0.17	-8.1	42.01	0.39
5.41	40	0.17	-8	42.01	0.42
5.51	40	0.15	-7.9	42.01	0.47
5.61	40	0.16	-7.8	42.01	0.48
5.72	40	0.16	-7.71	42.01	0.49
5.82	40	0.14	-7.61	42.01	0.5
5.92	40	0.14	-7.51	42.01	0.5
6.03	40	0.16	-7.41	42.01	0.49
6.13	40	0.18	-7.31	42.01	0.45
6.23	40	0.2	-7.21	42.01	0.44
6.34	40	0.22	-7.12	42.01	0.45
6.44	40	0.22	-7.02	42.01	0.44
6.54	40	0.22	-6.92	42.01	0.45
6.65	40	0.2	-6.82	42.01	0.48
6.75	40	0.2	-6.72	42.01	0.49
6.85	40	0.22	-6.63	42.01	0.52
6.95	40	0.24	-6.53	42.01	0.53
7.06	40	0.26	-6.43	42.01	0.55
7.16	40	0.26	-6.33	42.01	0.56
7.26	40	0.28	-6.23	42.01	0.55
7.37	40	0.3	-6.13	42.01	0.56
7.47	40	0.33	-6.04	42.01	0.57
7.57	40	0.35	-5.94	42.01	0.58
7.68	40	0.35	-5.84	42.01	0.6
7.78	40	0.35	-5.74	42.01	0.64
7.88	40	0.34	-5.64	42.01	0.66
7.99	40	0.31	-5.55	42.01	0.69
8.09	40	0.32	-5.45	42.01	0.7
8.19	40	0.36	-5.35	42.01	0.69
8.3	40	0.4	-5.25	42.01	0.72
8.4	40	0.45	-5.15	42.01	0.76
8.5	40	0.43	-5.06	42.01	0.74
8.61	40	0.43	-4.96	42.01	0.73
8.71	40	0.42	-4.86	42.01	0.65
8.81	40	0.45	-4.76	42.01	0.67
8.92	40	0.51	-4.66	42.01	0.72
9.02	40	0.54	-4.56	42.01	0.78
9.12	40	0.58	-4.47	42.01	0.84
9.23	40	0.58	-4.37	42.01	0.86
9.33	40	0.58	-4.27	42.01	0.88
9.43	40	0.56	-4.17	42.01	0.89
9.54	40	0.55	-4.07	42.01	0.95
9.64	40	0.55	-3.98	42.01	0.98
9.74	40	0.62	-3.88	42.01	1
9.85	40	0.7	-3.78	42.01	0.98
9.95	40	0.72	-3.68	42.01	0.99
10.05	40	0.72	-3.58	42.01	1.04
10.15	40	0.72	-3.48	42.01	1.11
10.26	40	0.77	-3.39	42.01	1.16
10.36	40	0.83	-3.29	42.01	1.17
10.46	40	0.85	-3.19	42.01	1.19
10.57	40	0.9	-3.09	42.01	1.2
10.67	40	0.92	-2.99	42.01	1.22
10.77	40	0.94	-2.9	42.01	1.24
10.88	40	0.92	-2.8	42.01	1.26
10.98	40	0.94	-2.7	42.01	1.29
11.08	40	0.96	-2.6	42.01	1.28
11.19	40	1.01	-2.5	42.01	1.29
11.29	40	1.01	-2.4	42.01	1.3
11.39	40	1.01	-2.31	42.01	1.29
11.5	40	1.03	-2.21	42.01	1.28
11.6	40	1	-2.11	42.01	1.22
11.7	40	0.98	-2.01	42.01	1.22
11.81	40	0.97	-1.91	42.01	1.28
11.91	40	0.99	-1.82	42.01	1.32
12.01	40	1.05	-1.72	42.01	1.37
12.12	40	1.07	-1.62	42.01	1.41
12.22	40	1.12	-1.52	42.01	1.46
12.32	40	1.15	-1.42	42.01	1.48
12.43	40	1.16	-1.33	42.01	1.48
12.53	40	1.13	-1.23	42.01	1.47
12.63	40	1.11	-1.13	42.01	1.45
12.74	40	1.12	-1.03	42.01	1.45
12.84	40	1.15	-0.93	42.01	1.48
3.7	39	0.04	-9.15	41.01	0.22
3.81	39	0.02	-9.05	41.01	0.2
3.93	39	0.05	-8.94	41.01	0.28
4.04	39	0.11	-8.83	41.01	0.27
4.16	39	0.14	-8.73	41.01	0.28
4.27	39	0.16	-8.62	41.01	0.3
4.39	39	0.13	-8.51	41.01	0.31
4.51	39	0.15	-8.41	41.01	0.34
4.62	39	0.18	-8.3	41.01	0.31
4.74	39	0.22	-8.19	41.01	0.32
4.85	39	0.22	-8.09	41.01	0.3
4.97	39	0.24	-7.98	41.01	0.3
5.08	39	0.24	-7.87	41.01	0.33
5.2	39	0.24	-7.77	41.01	0.39
5.32	39	0.18	-7.66	41.01	0.44
5.43	39	0.16	-7.55	41.01	0.45
5.55	39	0.25	-7.45	41.01	0.47
5.66	39	0.27	-7.34	41.01	0.48
5.78	39	0.25	-7.23	41.01	0.52
5.9	39	0.24	-7.13	41.01	0.53
6.01	39	0.22	-7.02	41.01	0.56
6.13	39	0.22	-6.91	41.01	0.58
6.24	39	0.24	-6.81	41.01	0.58
6.36	39	0.28	-6.7	41.01	0.53
6.47	39	0.26	-6.59	41.01	0.61
6.59	39	0.26	-6.49	41.01	0.59
6.71	39	0.24	-6.38	41.01	0.56
6.82	39	0.27	-6.27	41.01	0.55
6.94	39	0.32	-6.17	41.01	0.56
7.05	39	0.35	-6.06	41.01	0.59
7.17	39	0.34	-5.95	41.01	0.6
7.28	39	0.32	-5.85	41.01	0.61
7.4	39	0.39	-5.74	41.01	0.63
7.52	39	0.39	-5.63	41.01	0.66
7.63	39	0.41	-5.53	41.01	0.7
7.75	39	0.41	-5.42	41.01	0.73
7.86	39	0.4	-5.31	41.01	0.69
7.98	39	0.38	-5.21	41.01	0.64
8.09	39	0.45	-5.1	41.01	0.72
8.21	39	0.44	-4.99	41.01	0.76
8.33	39	0.44	-4.89	41.01	0.79
8.44	39	0.49	-4.78	41.01	0.8
8.56	39	0.53	-4.67	41.01	0.83
8.67	39	0.54	-4.57	41.01	0.83
8.79	39	0.55	-4.46	41.01	0.88
8.9	39	0.53	-4.35	41.01	0.84
9.02	39	0.52	-4.25	41.01	0.84
9.14	39	0.55	-4.14	41.01	0.84
9.25	39	0.6	-4.03	41.01	0.76
9.37	39	0.64	-3.93	41.01	0.81
9.48	39	0.69	-3.82	41.01	0.88
9.6	39	0.68	-3.71	41.01	0.94
9.71	39	0.68	-3.61	41.01	0.97
9.83	39	0.66	-3.5	41.01	1
9.95	39	0.63	-3.39	41.01	1.02
10.06	39	0.69	-3.29	41.01	1.02
10.18	39	0.79	-3.18	41.01	1.03
10.29	39	0.84	-3.08	41.01	1.13
10.41	39	0.86	-2.97	41.01	1.2
10.53	39	0.91	-2.86	41.01	1.23
10.64	39	1	-2.76	41.01	1.26
10.76	39	1.01	-2.65	41.01	1.28
10.87	39	1.06	-2.54	41.01	1.3
10.99	39	1.03	-2.44	41.01	1.32
11.1	39	1.07	-2.33	41.01	1.31
11.22	39	1.05	-2.22	41.01	1.28
11.34	39	1.06	-2.12	41.01	1.26
11.45	39	1.07	-2.01	41.01	1.25
11.57	39	1.04	-1.9	41.01	1.22
11.68	39	1.01	-1.8	41.01	1.15
11.8	39	0.98	-1.69	41.01	1.23
11.91	39	1.06	-1.58	41.01	1.31
12.03	39	1.12	-1.48	41.01	1.38
12.15	39	1.15	-1.37	41.01	1.43
12.26	39	1.21	-1.26	41.01	1.48
12.38	39	1.24	-1.16	41.01	1.52
12.49	39	1.19	-1.05	41.01	1.52
12.61	39	1.17	-0.94	41.01	1.49
12.72	39	1.15	-0.84	41.01	1.46
12.84	39	1.16	-0.73	41.01	1.44
12.96	39	1.25	-0.62	41.01	1.45
2.94	38	0.07	-9.56	40.01	0.3
3.07	38	0.06	-9.44	40.01	0.29
3.2	38	0.11	-9.33	40.01	0.32
3.32	38	0.12	-9.21	40.01	0.34
3.45	38	0.16	-9.1	40.01	0.37
3.57	38	0.16	-8.98	40.01	0.38
3.7	38	0.17	-8.87	40.01	0.4
3.82	38	0.19	-8.75	40.01	0.42
3.95	38	0.22	-8.64	40.01	0.44
4.07	38	0.24	-8.52	40.01	0.43
4.2	38	0.21	-8.41	40.01	0.44
4.32	38	0.17	-8.29	40.01	0.46
4.45	38	0.16	-8.18	40.01	0.47
4.57	38	0.17	-8.06	40.01	0.48
4.7	38	0.18	-7.95	40.01	0.45
4.83	38	0.2	-7.83	40.01	0.44
4.95	38	0.25	-7.72	40.01	0.49
5.08	38	0.29	-7.6	40.01	0.48
5.2	38	0.28	-7.49	40.01	0.42
5.33	38	0.31	-7.37	40.01	0.42
5.45	38	0.31	-7.26	40.01	0.46
5.58	38	0.29	-7.14	40.01	0.51
5.7	38	0.28	-7.03	40.01	0.54
5.83	38	0.26	-6.91	40.01	0.55
5.95	38	0.26	-6.8	40.01	0.56
6.08	38	0.27	-6.68	40.01	0.6
6.2	38	0.27	-6.57	40.01	0.63
6.33	38	0.25	-6.45	40.01	0.63
6.45	38	0.22	-6.34	40.01	0.66
6.58	38	0.27	-6.22	40.01	0.65
6.71	38	0.31	-6.11	40.01	0.66
6.83	38	0.34	-5.99	40.01	0.67
6.96	38	0.36	-5.88	40.01	0.69
7.08	38	0.33	-5.76	40.01	0.63
7.21	38	0.33	-5.65	40.01	0.67
7.33	38	0.33	-5.53	40.01	0.68
7.46	38	0.35	-5.42	40.01	0.69
7.58	38	0.37	-5.3	40.01	0.7
7.71	38	0.41	-5.19	40.01	0.71
7.83	38	0.41	-5.07	40.01	0.7
7.96	38	0.41	-4.96	40.01	0.75
8.08	38	0.46	-4.84	40.01	0.78
8.21	38	0.53	-4.73	40.01	0.81
8.34	38	0.5	-4.61	40.01	0.8
8.46	38	0.47	-4.5	40.01	0.79
8.59	38	0.55	-4.38	40.01	0.84
8.71	38	0.61	-4.27	40.01	0.87
8.84	38	0.57	-4.15	40.01	0.9
8.96	38	0.62	-4.04	40.01	0.91
9.09	38	0.61	-3.92	40.01	0.93
9.21	38	0.66	-3.81	40.01	0.91
9.34	38	0.68	-3.69	40.01	0.88
9.46	38	0.72	-3.58	40.01	0.84
9.59	38	0.77	-3.46	40.01	0.83
9.71	38	0.79	-3.35	40.01	0.88
9.84	38	0.84	-3.23	40.01	0.94
9.96	38	0.83	-3.12	40.01	0.99
10.09	38	0.79	-3	40.01	1.04
10.22	38	0.78	-2.89	40.01	1.06
10.34	38	0.82	-2.77	40.01	1.08
10.47	38	0.88	-2.66	40.01	1.18
10.59	38	0.94	-2.54	40.01	1.25
10.72	38	1	-2.43	40.01	1.28
10.84	38	1.02	-2.31	40.01	1.3
10.97	38	1.08	-2.2	40.01	1.31
11.09	38	1.1	-2.08	40.01	1.25
11.22	38	1.11	-1.97	40.01	1.24
11.34	38	1.08	-1.85	40.01	1.24
11.47	38	1.06	-1.74	40.01	1.23
11.59	38	1	-1.62	40.01	1.2
11.72	38	1	-1.51	40.01	1.25
11.84	38	1.08	-1.39	40.01	1.33
11.97	38	1.14	-1.28	40.01	1.39
12.1	38	1.2	-1.16	40.01	1.44
12.22	38	1.23	-1.05	40.01	1.5
12.35	38	1.28	-0.93	40.01	1.51
12.47	38	1.25	-0.82	40.01	1.49
12.6	38	1.2	-0.7	40.01	1.43
12.72	38	1.17	-0.59	40.01	1.44
12.85	38	1.22	-0.47	40.01	1.42
12.97	38	1.34	-0.36	40.01	1.46
2.43	37	0.09	-10.01	39.01	0.33
2.56	37	0.09	-9.89	39.01	0.34
2.69	37	0.16	-9.76	39.01	0.41
2.82	37	0.18	-9.64	39.01	0.43
2.95	37	0.2	-9.52	39.01	0.47
3.08	37	0.2	-9.39	39.01	0.44
3.21	37	0.22	-9.27	39.01	0.44
3.35	37	0.23	-9.14	39.01	0.49
3.48	37	0.23	-9.02	39.01	0.5
3.61	37	0.22	-8.9	39.01	0.44
3.74	37	0.24	-8.77	39.01	0.43
3.87	37	0.19	-8.65	39.01	0.45
4	37	0.23	-8.53	39.01	0.46
4.13	37	0.25	-8.4	39.01	0.45
4.26	37	0.28	-8.28	39.01	0.44
4.4	37	0.3	-8.16	39.01	0.47
4.53	37	0.27	-8.03	39.01	0.49
4.66	37	0.31	-7.91	39.01	0.5
4.79	37	0.28	-7.78	39.01	0.52
4.92	37	0.26	-7.66	39.01	0.52
5.05	37	0.23	-7.54	39.01	0.49
5.18	37	0.23	-7.41	39.01	0.48
5.31	37	0.25	-7.29	39.01	0.47
5.44	37	0.28	-7.17	39.01	0.48
5.58	37	0.3	-7.04	39.01	0.49
5.71	37	0.25	-6.92	39.01	0.53
5.84	37	0.3	-6.8	39.01	0.53
5.97	37	0.29	-6.67	39.01	0.56
6.1	37	0.24	-6.55	39.01	0.57
6.23	37	0.27	-6.42	39.01	0.56
6.36	37	0.34	-6.3	39.01	0.6
6.49	37	0.35	-6.18	39.01	0.6
6.63	37	0.33	-6.05	39.01	0.62
6.76	37	0.38	-5.93	39.01	0.64
6.89	37	0.4	-5.81	39.01	0.66
7.02	37	0.37	-5.68	39.01	0.68
7.15	37	0.38	-5.56	39.01	0.68
7.28	37	0.36	-5.43	39.01	0.67
7.41	37	0.42	-5.31	39.01	0.66
7.54	37	0.41	-5.19	39.01	0.69
7.67	37	0.43	-5.06	39.01	0.73
7.81	37	0.41	-4.94	39.01	0.68
7.94	37	0.45	-4.82	39.01	0.73
8.07	37	0.47	-4.69	39.01	0.75
8.2	37	0.49	-4.57	39.01	0.79
8.33	37	0.49	-4.45	39.01	0.83
8.46	37	0.55	-4.32	39.01	0.82
8.59	37	0.6	-4.2	39.01	0.82
8.72	37	0.63	-4.07	39.01	0.85
8.86	37	0.65	-3.95	39.01	0.89
8.99	37	0.69	-3.83	39.01	0.93
9.12	37	0.68	-3.7	39.01	0.99
9.25	37	0.67	-3.58	39.01	1.01
9.38	37	0.76	-3.46	39.01	1.02
9.51	37	0.83	-3.33	39.01	0.98
9.64	37	0.88	-3.21	39.01	1
9.77	37	0.87	-3.09	39.01	0.97
9.91	37	0.87	-2.96	39.01	0.91
10.04	37	0.86	-2.84	39.01	0.93
10.17	37	0.84	-2.71	39.01	1.01
10.3	37	0.82	-2.59	39.01	1.08
10.43	37	0.84	-2.47	39.01	1.13
10.56	37	0.97	-2.34	39.01	1.22
10.69	37	1.01	-2.22	39.01	1.2
10.82	37	1.05	-2.1	39.01	1.2
10.95	37	1.07	-1.97	39.01	1.27
11.09	37	1.09	-1.85	39.01	1.25
11.22	37	1.07	-1.72	39.01	1.24
11.35	37	1.07	-1.6	39.01	1.23
11.48	37	0.99	-1.48	39.01	1.14
11.61	37	0.99	-1.35	39.01	1.19
11.74	37	1.05	-1.23	39.01	1.28
11.87	37	1.14	-1.11	39.01	1.35
12	37	1.21	-0.98	39.01	1.41
12.14	37	1.29	-0.86	39.01	1.48
12.27	37	1.31	-0.74	39.01	1.5
12.4	37	1.28	-0.61	39.01	1.49
12.53	37	1.26	-0.49	39.01	1.46
12.66	37	1.24	-0.36	39.01	1.42
12.79	37	1.27	-0.24	39.01	1.42
12.92	37	1.35	-0.12	39.01	1.42
1.78	36	0.14	-10.38	38.01	0.34
1.92	36	0.15	-10.25	38.01	0.37
2.05	36	0.23	-10.13	38.01	0.41
2.19	36	0.26	-10	38.01	0.45
2.33	36	0.25	-9.87	38.01	0.48
2.47	36	0.25	-9.74	38.01	0.5
2.6	36	0.29	-9.62	38.01	0.49
2.74	36	0.29	-9.49	38.01	0.46
2.88	36	0.31	-9.36	38.01	0.47
3.01	36	0.32	-9.23	38.01	0.48
3.15	36	0.28	-9.1	38.01	0.49
3.29	36	0.29	-8.98	38.01	0.52
3.43	36	0.23	-8.85	38.01	0.57
3.56	36	0.22	-8.72	38.01	0.56
3.7	36	0.23	-8.59	38.01	0.57
3.84	36	0.22	-8.47	38.01	0.56
3.98	36	0.19	-8.34	38.01	0.51
4.11	36	0.18	-8.21	38.01	0.48
4.25	36	0.22	-8.08	38.01	0.48
4.39	36	0.23	-7.96	38.01	0.47
4.53	36	0.25	-7.83	38.01	0.47
4.66	36	0.3	-7.7	38.01	0.46
4.8	36	0.32	-7.57	38.01	0.47
4.94	36	0.32	-7.44	38.01	0.46
5.08	36	0.34	-7.32	38.01	0.45
5.21	36	0.32	-7.19	38.01	0.46
5.35	36	0.28	-7.06	38.01	0.49
5.49	36	0.29	-6.93	38.01	0.53
5.63	36	0.27	-6.81	38.01	0.57
5.76	36	0.24	-6.68	38.01	0.54
5.9	36	0.22	-6.55	38.01	0.56
6.04	36	0.26	-6.42	38.01	0.57
6.18	36	0.32	-6.3	38.01	0.57
6.31	36	0.34	-6.17	38.01	0.57
6.45	36	0.31	-6.04	38.01	0.56
6.59	36	0.32	-5.91	38.01	0.57
6.73	36	0.32	-5.78	38.01	0.58
6.86	36	0.33	-5.66	38.01	0.61
7	36	0.37	-5.53	38.01	0.62
7.14	36	0.44	-5.4	38.01	0.63
7.27	36	0.47	-5.27	38.01	0.66
7.41	36	0.5	-5.15	38.01	0.72
7.55	36	0.52	-5.02	38.01	0.76
7.69	36	0.58	-4.89	38.01	0.75
7.82	36	0.58	-4.76	38.01	0.68
7.96	36	0.61	-4.64	38.01	0.74
8.1	36	0.63	-4.51	38.01	0.82
8.24	36	0.63	-4.38	38.01	0.86
8.37	36	0.67	-4.25	38.01	0.87
8.51	36	0.69	-4.12	38.01	0.89
8.65	36	0.7	-4	38.01	0.91
8.79	36	0.71	-3.87	38.01	0.92
8.92	36	0.69	-3.74	38.01	0.97
9.06	36	0.7	-3.61	38.01	1
9.2	36	0.79	-3.49	38.01	1.03
9.34	36	0.9	-3.36	38.01	1.07
9.47	36	0.93	-3.23	38.01	1.05
9.61	36	0.95	-3.1	38.01	1.07
9.75	36	0.94	-2.98	38.01	1.04
9.89	36	0.94	-2.85	38.01	0.99
10.02	36	0.95	-2.72	38.01	0.97
10.16	36	0.91	-2.59	38.01	0.93
10.3	36	0.91	-2.46	38.01	0.98
10.44	36	0.83	-2.34	38.01	1.05
10.57	36	0.91	-2.21	38.01	1.11
10.71	36	1.02	-2.08	38.01	1.17
10.85	36	1.04	-1.95	38.01	1.2
10.99	36	1.03	-1.83	38.01	1.21
11.12	36	0.99	-1.7	38.01	1.22
11.26	36	1	-1.57	38.01	1.19
11.4	36	0.97	-1.44	38.01	1.15
11.53	36	1.1	-1.31	38.01	1.15
11.67	36	1.2	-1.19	38.01	1.23
11.81	36	1.27	-1.06	38.01	1.31
11.95	36	1.3	-0.93	38.01	1.38
12.08	36	1.31	-0.8	38.01	1.46
12.22	36	1.35	-0.68	38.01	1.46
12.36	36	1.3	-0.55	38.01	1.44
12.5	36	1.28	-0.42	38.01	1.42
12.63	36	1.3	-0.29	38.01	1.39
12.77	36	1.39	-0.17	38.01	1.36
0.94	35	0.19	-10.68	37.01	0.36
1.09	35	0.21	-10.55	37.01	0.43
1.23	35	0.23	-10.42	37.01	0.48
1.38	35	0.3	-10.28	37.01	0.5
1.52	35	0.32	-10.15	37.01	0.53
1.67	35	0.34	-10.02	37.01	0.55
1.81	35	0.34	-9.89	37.01	0.57
1.96	35	0.36	-9.75	37.01	0.6
2.1	35	0.34	-9.62	37.01	0.58
2.25	35	0.33	-9.49	37.01	0.54
2.39	35	0.33	-9.36	37.01	0.52
2.54	35	0.28	-9.22	37.01	0.52
2.68	35	0.27	-9.09	37.01	0.51
2.83	35	0.31	-8.96	37.01	0.54
2.97	35	0.3	-8.82	37.01	0.56
3.12	35	0.3	-8.69	37.01	0.5
3.26	35	0.26	-8.56	37.01	0.52
3.4	35	0.31	-8.43	37.01	0.53
3.55	35	0.31	-8.29	37.01	0.52
3.69	35	0.34	-8.16	37.01	0.56
3.84	35	0.33	-8.03	37.01	0.55
3.98	35	0.37	-7.9	37.01	0.54
4.13	35	0.36	-7.76	37.01	0.55
4.27	35	0.36	-7.63	37.01	0.54
4.42	35	0.27	-7.5	37.01	0.51
4.56	35	0.3	-7.36	37.01	0.46
4.71	35	0.33	-7.23	37.01	0.46
4.85	35	0.17	-7.1	37.01	0.48
5	35	0.27	-6.97	37.01	0.51
5.14	35	0.33	-6.83	37.01	0.53
5.29	35	0.36	-6.7	37.01	0.52
5.43	35	0.34	-6.57	37.01	0.53
5.58	35	0.28	-6.43	37.01	0.57
5.72	35	0.25	-6.3	37.01	0.61
5.87	35	0.29	-6.17	37.01	0.6
6.01	35	0.34	-6.04	37.01	0.62
6.15	35	0.39	-5.9	37.01	0.65
6.3	35	0.47	-5.77	37.01	0.67
6.44	35	0.45	-5.64	37.01	0.7
6.59	35	0.5	-5.51	37.01	0.72
6.73	35	0.47	-5.37	37.01	0.76
6.88	35	0.53	-5.24	37.01	0.8
7.02	35	0.58	-5.11	37.01	0.81
7.17	35	0.61	-4.97	37.01	0.85
7.31	35	0.62	-4.84	37.01	0.84
7.46	35	0.69	-4.71	37.01	0.83
7.6	35	0.74	-4.58	37.01	0.8
7.75	35	0.69	-4.44	37.01	0.79
7.89	35	0.72	-4.31	37.01	0.82
8.04	35	0.77	-4.18	37.01	0.84
8.18	35	0.69	-4.04	37.01	0.87
8.33	35	0.76	-3.91	37.01	0.89
8.47	35	0.82	-3.78	37.01	0.91
8.61	35	0.83	-3.65	37.01	0.94
8.76	35	0.81	-3.51	37.01	0.99
8.9	35	0.86	-3.38	37.01	1.05
9.05	35	0.94	-3.25	37.01	1.06
9.19	35	0.99	-3.12	37.01	1.08
9.34	35	0.98	-2.98	37.01	1.07
9.48	35	0.96	-2.85	37.01	1.03
9.63	35	0.95	-2.72	37.01	1
9.77	35	0.92	-2.58	37.01	0.99
9.92	35	0.92	-2.45	37.01	0.95
10.06	35	0.87	-2.32	37.01	0.94
10.21	35	0.87	-2.19	37.01	1.01
10.35	35	0.86	-2.05	37.01	1.08
10.5	35	0.93	-1.92	37.01	1.11
10.64	35	0.96	-1.79	37.01	1.12
10.79	35	1	-1.65	37.01	1.16
10.93	35	0.93	-1.52	37.01	1.17
11.07	35	1	-1.39	37.01	1.14
11.22	35	1.11	-1.26	37.01	1.11
11.36	35	1.17	-1.12	37.01	1.21
11.51	35	1.24	-0.99	37.01	1.28
11.65	35	1.31	-0.86	37.01	1.35
11.8	35	1.32	-0.73	37.01	1.42
11.94	35	1.33	-0.59	37.01	1.45
12.09	35	1.32	-0.46	37.01	1.44
12.23	35	1.31	-0.33	37.01	1.4
12.38	35	1.33	-0.19	37.01	1.37
12.52	35	1.43	-0.06	37.01	1.38
0.22	34	0.12	-11.06	36.01	0.42
0.37	34	0.14	-10.92	36.01	0.43
0.52	34	0.25	-10.78	36.01	0.5
0.67	34	0.26	-10.65	36.01	0.51
0.82	34	0.3	-10.51	36.01	0.53
0.98	34	0.32	-10.37	36.01	0.54
1.13	34	0.3	-10.23	36.01	0.49
1.28	34	0.31	-10.09	36.01	0.55
1.43	34	0.33	-9.95	36.01	0.47
1.58	34	0.37	-9.81	36.01	0.5
1.73	34	0.4	-9.68	36.01	0.52
1.88	34	0.41	-9.54	36.01	0.57
2.03	34	0.35	-9.4	36.01	0.6
2.18	34	0.35	-9.26	36.01	0.63
2.33	34	0.35	-9.12	36.01	0.65
2.48	34	0.3	-8.98	36.01	0.66
2.63	34	0.29	-8.84	36.01	0.63
2.78	34	0.31	-8.71	36.01	0.65
2.93	34	0.36	-8.57	36.01	0.62
3.08	34	0.36	-8.43	36.01	0.61
3.23	34	0.35	-8.29	36.01	0.62
3.38	34	0.36	-8.15	36.01	0.53
3.53	34	0.37	-8.01	36.01	0.53
3.68	34	0.36	-7.88	36.01	0.56
3.83	34	0.36	-7.74	36.01	0.54
3.98	34	0.32	-7.6	36.01	0.52
4.13	34	0.29	-7.46	36.01	0.49
4.28	34	0.31	-7.32	36.01	0.44
4.43	34	0.35	-7.18	36.01	0.45
4.58	34	0.35	-7.04	36.01	0.51
4.74	34	0.38	-6.91	36.01	0.54
4.89	34	0.39	-6.77	36.01	0.56
5.04	34	0.41	-6.63	36.01	0.56
5.19	34	0.37	-6.49	36.01	0.61
5.34	34	0.32	-6.35	36.01	0.64
5.49	34	0.31	-6.21	36.01	0.65
5.64	34	0.32	-6.08	36.01	0.66
5.79	34	0.34	-5.94	36.01	0.66
5.94	34	0.41	-5.8	36.01	0.73
6.09	34	0.46	-5.66	36.01	0.7
6.24	34	0.48	-5.52	36.01	0.75
6.39	34	0.51	-5.38	36.01	0.8
6.54	34	0.56	-5.24	36.01	0.88
6.69	34	0.58	-5.11	36.01	0.9
6.84	34	0.63	-4.97	36.01	0.93
6.99	34	0.65	-4.83	36.01	0.9
7.14	34	0.69	-4.69	36.01	0.91
7.29	34	0.76	-4.55	36.01	0.95
7.44	34	0.79	-4.41	36.01	0.97
7.59	34	0.83	-4.28	36.01	0.96
7.74	34	0.78	-4.14	36.01	0.97
7.89	34	0.79	-4	36.01	0.93
8.04	34	0.84	-3.86	36.01	0.95
8.19	34	0.86	-3.72	36.01	1.01
8.34	34	0.89	-3.58	36.01	1.02
8.49	34	0.91	-3.44	36.01	1.06
8.65	34	0.94	-3.31	36.01	1.1
8.8	34	0.96	-3.17	36.01	1.14
8.95	34	0.97	-3.03	36.01	1.12
9.1	34	0.92	-2.89	36.01	1.09
9.25	34	0.9	-2.75	36.01	1.05
9.4	34	0.9	-2.61	36.01	1.03
9.55	34	0.86	-2.48	36.01	1
9.7	34	0.91	-2.34	36.01	0.94
9.85	34	0.84	-2.2	36.01	0.93
10	34	0.84	-2.06	36.01	1
10.15	34	0.93	-1.92	36.01	1.06
10.3	34	1.01	-1.78	36.01	1.12
10.45	34	1.04	-1.64	36.01	1.14
10.6	34	1.01	-1.51	36.01	1.13
10.75	34	0.95	-1.37	36.01	1.1
10.9	34	1.13	-1.23	36.01	1.09
11.05	34	1.17	-1.09	36.01	1.2
11.2	34	1.18	-0.95	36.01	1.24
11.35	34	1.28	-0.81	36.01	1.35
11.5	34	1.27	-0.67	36.01	1.43
11.65	34	1.32	-0.54	36.01	1.47
11.8	34	1.28	-0.4	36.01	1.42
11.95	34	1.28	-0.26	36.01	1.37
12.1	34	1.3	-0.12	36.01	1.33
12.25	34	1.42	0.02	36.01	1.37
-0.33	33	0.11	-11.46	35.01	0.53
-0.18	33	0.13	-11.32	35.01	0.57
-0.02	33	0.18	-11.17	35.01	0.6
0.13	33	0.18	-11.03	35.01	0.62
0.28	33	0.2	-10.89	35.01	0.62
0.43	33	0.19	-10.74	35.01	0.63
0.59	33	0.12	-10.6	35.01	0.66
0.74	33	0.11	-10.45	35.01	0.66
0.89	33	0.11	-10.31	35.01	0.69
1.05	33	0.12	-10.17	35.01	0.69
1.2	33	0.17	-10.02	35.01	0.7
1.35	33	0.22	-9.88	35.01	0.73
1.5	33	0.27	-9.74	35.01	0.71
1.66	33	0.32	-9.59	35.01	0.66
1.81	33	0.37	-9.45	35.01	0.67
1.96	33	0.39	-9.3	35.01	0.61
2.11	33	0.39	-9.16	35.01	0.61
2.27	33	0.41	-9.02	35.01	0.55
2.42	33	0.4	-8.87	35.01	0.55
2.57	33	0.42	-8.73	35.01	0.58
2.72	33	0.44	-8.59	35.01	0.59
2.88	33	0.41	-8.44	35.01	0.63
3.03	33	0.39	-8.3	35.01	0.67
3.18	33	0.41	-8.15	35.01	0.66
3.34	33	0.36	-8.01	35.01	0.7
3.49	33	0.33	-7.87	35.01	0.67
3.64	33	0.33	-7.72	35.01	0.68
3.79	33	0.33	-7.58	35.01	0.63
3.95	33	0.31	-7.43	35.01	0.62
4.1	33	0.32	-7.29	35.01	0.6
4.25	33	0.34	-7.15	35.01	0.58
4.4	33	0.41	-7	35.01	0.54
4.56	33	0.41	-6.86	35.01	0.54
4.71	33	0.41	-6.72	35.01	0.58
4.86	33	0.38	-6.57	35.01	0.59
5.02	33	0.39	-6.43	35.01	0.64
5.17	33	0.39	-6.28	35.01	0.69
5.32	33	0.38	-6.14	35.01	0.72
5.47	33	0.38	-6	35.01	0.77
5.63	33	0.35	-5.85	35.01	0.76
5.78	33	0.37	-5.71	35.01	0.73
5.93	33	0.43	-5.57	35.01	0.75
6.08	33	0.48	-5.42	35.01	0.78
6.24	33	0.54	-5.28	35.01	0.8
6.39	33	0.65	-5.13	35.01	0.82
6.54	33	0.69	-4.99	35.01	0.93
6.69	33	0.67	-4.85	35.01	0.97
6.85	33	0.71	-4.7	35.01	1.03
7	33	0.71	-4.56	35.01	1.03
7.15	33	0.79	-4.42	35.01	1.04
7.31	33	0.83	-4.27	35.01	1.06
7.46	33	0.87	-4.13	35.01	1.04
7.61	33	0.86	-3.98	35.01	1.04
7.76	33	0.94	-3.84	35.01	1.03
7.92	33	0.93	-3.7	35.01	1.05
8.07	33	0.92	-3.55	35.01	1.09
8.22	33	0.95	-3.41	35.01	1.14
8.37	33	0.92	-3.26	35.01	1.16
8.53	33	0.88	-3.12	35.01	1.13
8.68	33	0.85	-2.98	35.01	1.08
8.83	33	0.84	-2.83	35.01	1.05
8.98	33	0.84	-2.69	35.01	0.99
9.14	33	0.79	-2.55	35.01	0.97
9.29	33	0.79	-2.4	35.01	0.95
9.44	33	0.78	-2.26	35.01	0.97
9.6	33	0.84	-2.11	35.01	1.03
9.75	33	0.93	-1.97	35.01	1.09
9.9	33	1.01	-1.83	35.01	1.1
10.05	33	1.01	-1.68	35.01	1.07
10.21	33	1.01	-1.54	35.01	1.08
10.36	33	0.96	-1.4	35.01	1.07
10.51	33	1.04	-1.25	35.01	1.09
10.66	33	1.11	-1.11	35.01	1.18
10.82	33	1.17	-0.96	35.01	1.26
10.97	33	1.25	-0.82	35.01	1.33
11.12	33	1.33	-0.68	35.01	1.43
11.28	33	1.28	-0.53	35.01	1.47
11.43	33	1.28	-0.39	35.01	1.4
11.58	33	1.21	-0.25	35.01	1.32
11.73	33	1.18	-0.1	35.01	1.32
11.89	33	1.3	0.04	35.01	1.33
-1.05	32	0.07	-11.82	34.01	0.57
-0.89	32	0.06	-11.68	34.01	0.63
-0.73	32	0.11	-11.53	34.01	0.68
-0.58	32	0.13	-11.38	34.01	0.69
-0.42	32	0.16	-11.23	34.01	0.7
-0.26	32	0.2	-11.08	34.01	0.71
-0.1	32	0.23	-10.93	34.01	0.68
0.05	32	0.26	-10.78	34.01	0.68
0.21	32	0.3	-10.64	34.01	0.69
0.37	32	0.33	-10.49	34.01	0.66
0.53	32	0.36	-10.34	34.01	0.67
0.68	32	0.4	-10.19	34.01	0.67
0.84	32	0.38	-10.04	34.01	0.69
1	32	0.35	-9.89	34.01	0.67
1.16	32	0.3	-9.74	34.01	0.67
1.31	32	0.29	-9.59	34.01	0.64
1.47	32	0.24	-9.45	34.01	0.66
1.63	32	0.18	-9.3	34.01	0.69
1.79	32	0.18	-9.15	34.01	0.7
1.94	32	0.18	-9	34.01	0.72
2.1	32	0.15	-8.85	34.01	0.73
2.26	32	0.2	-8.7	34.01	0.73
2.42	32	0.27	-8.55	34.01	0.74
2.57	32	0.32	-8.41	34.01	0.74
2.73	32	0.38	-8.26	34.01	0.7
2.89	32	0.41	-8.11	34.01	0.67
3.05	32	0.42	-7.96	34.01	0.66
3.2	32	0.39	-7.81	34.01	0.69
3.36	32	0.38	-7.66	34.01	0.69
3.52	32	0.37	-7.51	34.01	0.64
3.68	32	0.35	-7.36	34.01	0.68
3.83	32	0.39	-7.22	34.01	0.65
3.99	32	0.39	-7.07	34.01	0.62
4.15	32	0.41	-6.92	34.01	0.6
4.31	32	0.43	-6.77	34.01	0.53
4.46	32	0.4	-6.62	34.01	0.52
4.62	32	0.37	-6.47	34.01	0.59
4.78	32	0.38	-6.32	34.01	0.66
4.94	32	0.41	-6.18	34.01	0.72
5.09	32	0.44	-6.03	34.01	0.78
5.25	32	0.41	-5.88	34.01	0.82
5.41	32	0.41	-5.73	34.01	0.83
5.57	32	0.34	-5.58	34.01	0.86
5.72	32	0.43	-5.43	34.01	0.88
5.88	32	0.54	-5.28	34.01	0.91
6.04	32	0.6	-5.13	34.01	0.92
6.2	32	0.62	-4.99	34.01	0.93
6.35	32	0.64	-4.84	34.01	0.94
6.51	32	0.66	-4.69	34.01	1.01
6.67	32	0.68	-4.54	34.01	1.04
6.83	32	0.79	-4.39	34.01	1.1
6.98	32	0.86	-4.24	34.01	1.09
7.14	32	0.88	-4.09	34.01	1.13
7.3	32	0.89	-3.95	34.01	1.14
7.46	32	0.9	-3.8	34.01	1.16
7.61	32	0.89	-3.65	34.01	1.15
7.77	32	0.87	-3.5	34.01	1.11
7.93	32	0.83	-3.35	34.01	1.06
8.09	32	0.8	-3.2	34.01	1.03
8.24	32	0.77	-3.05	34.01	1.01
8.4	32	0.77	-2.9	34.01	1.02
8.56	32	0.79	-2.76	34.01	0.98
8.72	32	0.76	-2.61	34.01	0.98
8.87	32	0.73	-2.46	34.01	0.94
9.03	32	0.85	-2.31	34.01	0.98
9.19	32	0.94	-2.16	34.01	1.05
9.35	32	0.94	-2.01	34.01	1.05
9.5	32	0.97	-1.86	34.01	1.1
9.66	32	0.94	-1.72	34.01	1.1
9.82	32	0.93	-1.57	34.01	1.12
9.98	32	0.88	-1.42	34.01	1.07
10.13	32	1.01	-1.27	34.01	1.05
10.29	32	1.06	-1.12	34.01	1.11
10.45	32	1.12	-0.97	34.01	1.22
10.61	32	1.26	-0.82	34.01	1.28
10.76	32	1.29	-0.67	34.01	1.36
10.92	32	1.25	-0.53	34.01	1.42
11.08	32	1.23	-0.38	34.01	1.34
11.24	32	1.15	-0.23	34.01	1.3
11.39	32	1.16	-0.08	34.01	1.27
11.55	32	1.24	0.07	34.01	1.31
-1.65	31	0.36	-12.29	33.01	0.64
-1.49	31	0.37	-12.13	33.01	0.65
-1.33	31	0.42	-11.98	33.01	0.71
-1.17	31	0.42	-11.82	33.01	0.72
-1.01	31	0.36	-11.67	33.01	0.73
-0.85	31	0.32	-11.52	33.01	0.75
-0.69	31	0.25	-11.36	33.01	0.76
-0.53	31	0.24	-11.21	33.01	0.78
-0.38	31	0.21	-11.06	33.01	0.77
-0.22	31	0.21	-10.9	33.01	0.79
-0.06	31	0.12	-10.75	33.01	0.78
0.1	31	-0.04	-10.6	33.01	0.79
0.26	31	0.11	-10.44	33.01	0.79
0.42	31	0.17	-10.29	33.01	0.8
0.58	31	0.21	-10.14	33.01	0.8
0.74	31	0.26	-9.98	33.01	0.79
0.9	31	0.31	-9.83	33.01	0.81
1.06	31	0.35	-9.68	33.01	0.78
1.22	31	0.38	-9.52	33.01	0.81
1.38	31	0.34	-9.37	33.01	0.78
1.54	31	0.31	-9.22	33.01	0.77
1.7	31	0.27	-9.06	33.01	0.77
1.86	31	0.22	-8.91	33.01	0.71
2.02	31	0.22	-8.75	33.01	0.68
2.18	31	0.17	-8.6	33.01	0.67
2.34	31	0.19	-8.45	33.01	0.66
2.5	31	0.14	-8.29	33.01	0.67
2.66	31	0.16	-8.14	33.01	0.7
2.82	31	0.23	-7.99	33.01	0.69
2.98	31	0.3	-7.83	33.01	0.7
3.14	31	0.36	-7.68	33.01	0.7
3.3	31	0.38	-7.53	33.01	0.74
3.46	31	0.41	-7.37	33.01	0.76
3.62	31	0.45	-7.22	33.01	0.72
3.77	31	0.43	-7.07	33.01	0.72
3.93	31	0.43	-6.91	33.01	0.75
4.09	31	0.44	-6.76	33.01	0.7
4.25	31	0.44	-6.61	33.01	0.65
4.41	31	0.44	-6.45	33.01	0.62
4.57	31	0.44	-6.3	33.01	0.58
4.73	31	0.48	-6.15	33.01	0.65
4.89	31	0.45	-5.99	33.01	0.7
5.05	31	0.43	-5.84	33.01	0.76
5.21	31	0.42	-5.68	33.01	0.82
5.37	31	0.42	-5.53	33.01	0.83
5.53	31	0.42	-5.38	33.01	0.83
5.69	31	0.47	-5.22	33.01	0.84
5.85	31	0.59	-5.07	33.01	0.86
6.01	31	0.63	-4.92	33.01	0.88
6.17	31	0.72	-4.76	33.01	0.97
6.33	31	0.76	-4.61	33.01	0.98
6.49	31	0.79	-4.46	33.01	1.05
6.65	31	0.81	-4.3	33.01	1.09
6.81	31	0.88	-4.15	33.01	1.14
6.97	31	0.86	-4	33.01	1.12
7.13	31	0.87	-3.84	33.01	1.14
7.29	31	0.82	-3.69	33.01	1.11
7.45	31	0.78	-3.54	33.01	1.08
7.61	31	0.75	-3.38	33.01	1.04
7.76	31	0.75	-3.23	33.01	1.01
7.92	31	0.69	-3.08	33.01	0.97
8.08	31	0.69	-2.92	33.01	0.95
8.24	31	0.67	-2.77	33.01	0.94
8.4	31	0.76	-2.61	33.01	0.88
8.56	31	0.83	-2.46	33.01	0.95
8.72	31	0.84	-2.31	33.01	0.96
8.88	31	0.85	-2.15	33.01	0.97
9.04	31	0.89	-2	33.01	0.99
9.2	31	0.93	-1.85	33.01	0.99
9.36	31	0.89	-1.69	33.01	1.01
9.52	31	0.86	-1.54	33.01	1
9.68	31	1.01	-1.39	33.01	1
9.84	31	1.05	-1.23	33.01	1.1
10	31	1.11	-1.08	33.01	1.19
10.16	31	1.19	-0.93	33.01	1.27
10.32	31	1.26	-0.77	33.01	1.33
10.48	31	1.26	-0.62	33.01	1.39
10.64	31	1.23	-0.47	33.01	1.37
10.8	31	1.19	-0.31	33.01	1.28
10.96	31	1.14	-0.16	33.01	1.2
11.12	31	1.19	-0.01	33.01	1.27
-2.16	30	0.62	-12.68	32.01	0.7
-1.99	30	0.64	-12.52	32.01	0.77
-1.83	30	0.67	-12.36	32.01	0.81
-1.67	30	0.65	-12.2	32.01	0.8
-1.51	30	0.51	-12.04	32.01	0.84
-1.35	30	0.55	-11.89	32.01	0.85
-1.19	30	0.53	-11.73	32.01	0.85
-1.03	30	0.41	-11.57	32.01	0.86
-0.87	30	0.42	-11.41	32.01	0.86
-0.7	30	0.38	-11.25	32.01	0.85
-0.54	30	0.42	-11.09	32.01	0.87
-0.38	30	0.35	-10.94	32.01	0.86
-0.22	30	0.29	-10.78	32.01	0.88
-0.06	30	0.31	-10.62	32.01	0.88
0.1	30	0.24	-10.46	32.01	0.84
0.26	30	0.17	-10.3	32.01	0.81
0.43	30	0.12	-10.14	32.01	0.84
0.59	30	0.2	-9.98	32.01	0.85
0.75	30	0.21	-9.83	32.01	0.77
0.91	30	0.22	-9.67	32.01	0.71
1.07	30	0.27	-9.51	32.01	0.69
1.23	30	0.31	-9.35	32.01	0.74
1.39	30	0.32	-9.19	32.01	0.71
1.55	30	0.31	-9.03	32.01	0.73
1.72	30	0.31	-8.87	32.01	0.74
1.88	30	0.28	-8.72	32.01	0.74
2.04	30	0.26	-8.56	32.01	0.76
2.2	30	0.23	-8.4	32.01	0.77
2.36	30	0.16	-8.24	32.01	0.79
2.52	30	0.13	-8.08	32.01	0.8
2.68	30	0.07	-7.92	32.01	0.78
2.84	30	0.07	-7.76	32.01	0.75
3.01	30	0.16	-7.61	32.01	0.78
3.17	30	0.21	-7.45	32.01	0.75
3.33	30	0.28	-7.29	32.01	0.71
3.49	30	0.33	-7.13	32.01	0.72
3.65	30	0.37	-6.97	32.01	0.69
3.81	30	0.41	-6.81	32.01	0.68
3.97	30	0.44	-6.65	32.01	0.68
4.14	30	0.45	-6.5	32.01	0.64
4.3	30	0.45	-6.34	32.01	0.61
4.46	30	0.45	-6.18	32.01	0.58
4.62	30	0.45	-6.02	32.01	0.58
4.78	30	0.44	-5.86	32.01	0.72
4.94	30	0.44	-5.7	32.01	0.79
5.1	30	0.44	-5.55	32.01	0.81
5.26	30	0.38	-5.39	32.01	0.91
5.43	30	0.46	-5.23	32.01	0.91
5.59	30	0.56	-5.07	32.01	0.97
5.75	30	0.63	-4.91	32.01	1.02
5.91	30	0.71	-4.75	32.01	1.04
6.07	30	0.76	-4.59	32.01	1.06
6.23	30	0.82	-4.44	32.01	1.1
6.39	30	0.88	-4.28	32.01	1.15
6.55	30	0.83	-4.12	32.01	1.13
6.72	30	0.8	-3.96	32.01	1.1
6.88	30	0.75	-3.8	32.01	1.07
7.04	30	0.69	-3.64	32.01	1.01
7.2	30	0.65	-3.48	32.01	0.97
7.36	30	0.66	-3.33	32.01	0.93
7.52	30	0.68	-3.17	32.01	0.88
7.68	30	0.63	-3.01	32.01	0.87
7.85	30	0.61	-2.85	32.01	0.85
8.01	30	0.73	-2.69	32.01	0.89
8.17	30	0.77	-2.53	32.01	0.93
8.33	30	0.82	-2.37	32.01	0.94
8.49	30	0.85	-2.22	32.01	0.98
8.65	30	0.89	-2.06	32.01	0.99
8.81	30	0.86	-1.9	32.01	0.99
8.97	30	0.79	-1.74	32.01	0.96
9.14	30	0.83	-1.58	32.01	0.93
9.3	30	0.9	-1.42	32.01	0.98
9.46	30	0.94	-1.26	32.01	1.09
9.62	30	1	-1.11	32.01	1.15
9.78	30	1.09	-0.95	32.01	1.26
9.94	30	1.22	-0.79	32.01	1.34
10.1	30	1.22	-0.63	32.01	1.37
10.26	30	1.17	-0.47	32.01	1.32
10.43	30	1.1	-0.31	32.01	1.23
10.59	30	1.09	-0.16	32.01	1.2
10.75	30	1.13	0	32.01	1.24
-2.67	29	0.97	-13.11	31.01	0.64
-2.51	29	0.96	-12.95	31.01	0.65
-2.35	29	0.99	-12.79	31.01	0.7
-2.18	29	0.92	-12.63	31.01	0.73
-2.02	29	0.91	-12.46	31.01	0.75
-1.86	29	0.82	-12.3	31.01	0.77
-1.7	29	0.79	-12.14	31.01	0.79
-1.54	29	0.74	-11.97	31.01	0.81
-1.37	29	0.73	-11.81	31.01	0.81
-1.21	29	0.69	-11.65	31.01	0.82
-1.05	29	0.62	-11.48	31.01	0.84
-0.89	29	0.56	-11.32	31.01	0.86
-0.73	29	0.5	-11.16	31.01	0.86
-0.57	29	0.45	-11	31.01	0.86
-0.4	29	0.42	-10.83	31.01	0.86
-0.24	29	0.4	-10.67	31.01	0.86
-0.08	29	0.36	-10.51	31.01	0.87
0.08	29	0.28	-10.34	31.01	0.86
0.24	29	0.22	-10.18	31.01	0.82
0.41	29	0.25	-10.02	31.01	0.8
0.57	29	0.24	-9.85	31.01	0.8
0.73	29	0.24	-9.69	31.01	0.83
0.89	29	0.22	-9.53	31.01	0.84
1.05	29	0.2	-9.37	31.01	0.87
1.22	29	0.21	-9.2	31.01	0.88
1.38	29	0.21	-9.04	31.01	0.88
1.54	29	0.23	-8.88	31.01	0.85
1.7	29	0.25	-8.71	31.01	0.85
1.86	29	0.24	-8.55	31.01	0.85
2.03	29	0.2	-8.39	31.01	0.83
2.19	29	0.17	-8.22	31.01	0.77
2.35	29	0.17	-8.06	31.01	0.74
2.51	29	0.14	-7.9	31.01	0.74
2.67	29	0.16	-7.74	31.01	0.7
2.83	29	0.13	-7.57	31.01	0.72
3	29	0.13	-7.41	31.01	0.72
3.16	29	0.16	-7.25	31.01	0.71
3.32	29	0.23	-7.08	31.01	0.73
3.48	29	0.29	-6.92	31.01	0.76
3.64	29	0.37	-6.76	31.01	0.74
3.81	29	0.43	-6.59	31.01	0.77
3.97	29	0.45	-6.43	31.01	0.75
4.13	29	0.45	-6.27	31.01	0.74
4.29	29	0.47	-6.11	31.01	0.69
4.45	29	0.47	-5.94	31.01	0.66
4.62	29	0.48	-5.78	31.01	0.67
4.78	29	0.43	-5.62	31.01	0.75
4.94	29	0.41	-5.45	31.01	0.83
5.1	29	0.43	-5.29	31.01	0.9
5.26	29	0.52	-5.13	31.01	0.96
5.43	29	0.61	-4.96	31.01	0.96
5.59	29	0.69	-4.8	31.01	0.94
5.75	29	0.8	-4.64	31.01	0.99
5.91	29	0.82	-4.48	31.01	1.06
6.07	29	0.82	-4.31	31.01	1.12
6.23	29	0.79	-4.15	31.01	1.12
6.4	29	0.72	-3.99	31.01	1.11
6.56	29	0.69	-3.82	31.01	1.07
6.72	29	0.66	-3.66	31.01	0.98
6.88	29	0.66	-3.5	31.01	0.92
7.04	29	0.67	-3.33	31.01	0.86
7.21	29	0.59	-3.17	31.01	0.86
7.37	29	0.64	-3.01	31.01	0.8
7.53	29	0.67	-2.85	31.01	0.86
7.69	29	0.71	-2.68	31.01	0.89
7.85	29	0.76	-2.52	31.01	0.92
8.02	29	0.81	-2.36	31.01	0.94
8.18	29	0.81	-2.19	31.01	0.96
8.34	29	0.79	-2.03	31.01	0.95
8.5	29	0.75	-1.87	31.01	0.97
8.66	29	0.89	-1.7	31.01	0.89
8.82	29	0.94	-1.54	31.01	0.99
8.99	29	0.99	-1.38	31.01	1.06
9.15	29	1.06	-1.22	31.01	1.11
9.31	29	1.16	-1.05	31.01	1.2
9.47	29	1.23	-0.89	31.01	1.3
9.63	29	1.17	-0.73	31.01	1.37
9.8	29	1.22	-0.56	31.01	1.3
9.96	29	1.14	-0.4	31.01	1.23
10.12	29	1.07	-0.24	31.01	1.18
10.28	29	1.14	-0.07	31.01	1.19
-2.94	28	1.14	-13.34	30.01	0.61
-2.78	28	1.15	-13.18	30.01	0.65
-2.62	28	1.11	-13.01	30.01	0.71
-2.46	28	1.13	-12.85	30.01	0.72
-2.3	28	1.04	-12.69	30.01	0.79
-2.14	28	1.03	-12.52	30.01	0.82
-1.98	28	0.93	-12.36	30.01	0.86
-1.82	28	0.91	-12.19	30.01	0.78
-1.66	28	0.81	-12.03	30.01	0.8
-1.5	28	0.77	-11.86	30.01	0.77
-1.34	28	0.76	-11.7	30.01	0.77
-1.18	28	0.7	-11.53	30.01	0.74
-1.02	28	0.67	-11.37	30.01	0.71
-0.86	28	0.69	-11.2	30.01	0.71
-0.7	28	0.61	-11.04	30.01	0.67
-0.53	28	0.5	-10.87	30.01	0.6
-0.37	28	0.42	-10.71	30.01	0.58
-0.21	28	0.4	-10.55	30.01	0.58
-0.05	28	0.36	-10.38	30.01	0.59
0.11	28	0.31	-10.22	30.01	0.51
0.27	28	0.24	-10.05	30.01	0.51
0.43	28	0.24	-9.89	30.01	0.53
0.59	28	0.25	-9.72	30.01	0.58
0.75	28	0.25	-9.56	30.01	0.62
0.91	28	0.25	-9.39	30.01	0.66
1.07	28	0.27	-9.23	30.01	0.7
1.23	28	0.27	-9.06	30.01	0.74
1.39	28	0.27	-8.9	30.01	0.78
1.55	28	0.22	-8.74	30.01	0.82
1.71	28	0.21	-8.57	30.01	0.81
1.87	28	0.22	-8.41	30.01	0.8
2.03	28	0.18	-8.24	30.01	0.81
2.19	28	0.22	-8.08	30.01	0.74
2.35	28	0.25	-7.91	30.01	0.73
2.51	28	0.24	-7.75	30.01	0.76
2.68	28	0.24	-7.58	30.01	0.79
2.84	28	0.16	-7.42	30.01	0.81
3	28	0.12	-7.25	30.01	0.79
3.16	28	0.11	-7.09	30.01	0.82
3.32	28	0.25	-6.92	30.01	0.79
3.48	28	0.3	-6.76	30.01	0.83
3.64	28	0.36	-6.6	30.01	0.8
3.8	28	0.42	-6.43	30.01	0.77
3.96	28	0.41	-6.27	30.01	0.73
4.12	28	0.43	-6.1	30.01	0.74
4.28	28	0.47	-5.94	30.01	0.71
4.44	28	0.53	-5.77	30.01	0.66
4.6	28	0.47	-5.61	30.01	0.65
4.76	28	0.47	-5.44	30.01	0.73
4.92	28	0.52	-5.28	30.01	0.83
5.08	28	0.56	-5.11	30.01	0.89
5.24	28	0.6	-4.95	30.01	0.95
5.4	28	0.65	-4.79	30.01	0.99
5.56	28	0.72	-4.62	30.01	1.05
5.73	28	0.74	-4.46	30.01	1.06
5.89	28	0.76	-4.29	30.01	1.08
6.05	28	0.68	-4.13	30.01	1.04
6.21	28	0.64	-3.96	30.01	0.99
6.37	28	0.58	-3.8	30.01	0.91
6.53	28	0.58	-3.63	30.01	0.86
6.69	28	0.6	-3.47	30.01	0.81
6.85	28	0.55	-3.3	30.01	0.8
7.01	28	0.62	-3.14	30.01	0.79
7.17	28	0.72	-2.97	30.01	0.76
7.33	28	0.74	-2.81	30.01	0.82
7.49	28	0.74	-2.65	30.01	0.84
7.65	28	0.73	-2.48	30.01	0.86
7.81	28	0.75	-2.32	30.01	0.86
7.97	28	0.75	-2.15	30.01	0.87
8.13	28	0.78	-1.99	30.01	0.87
8.29	28	0.83	-1.82	30.01	0.82
8.45	28	0.88	-1.66	30.01	0.93
8.61	28	0.93	-1.49	30.01	0.99
8.77	28	1.02	-1.33	30.01	1.08
8.94	28	1.09	-1.16	30.01	1.13
9.1	28	1.21	-1	30.01	1.23
9.26	28	1.16	-0.83	30.01	1.29
9.42	28	1.18	-0.67	30.01	1.17
9.58	28	1.1	-0.51	30.01	1.05
9.74	28	1.07	-0.34	30.01	1.01
9.9	28	1.1	-0.18	30.01	1.09
-3.27	27	1.23	-13.8	29.01	0.38
-3.11	27	1.28	-13.63	29.01	0.48
-2.95	27	1.27	-13.46	29.01	0.52
-2.79	27	1.24	-13.29	29.01	0.51
-2.63	27	1.18	-13.12	29.01	0.52
-2.47	27	1.11	-12.95	29.01	0.57
-2.31	27	1.11	-12.78	29.01	0.51
-2.15	27	1.05	-12.61	29.01	0.53
-1.99	27	0.97	-12.44	29.01	0.55
-1.84	27	0.98	-12.27	29.01	0.62
-1.68	27	0.96	-12.1	29.01	0.66
-1.52	27	0.92	-11.93	29.01	0.7
-1.36	27	0.85	-11.76	29.01	0.72
-1.2	27	0.78	-11.59	29.01	0.81
-1.04	27	0.73	-11.42	29.01	0.86
-0.88	27	0.65	-11.25	29.01	0.82
-0.72	27	0.63	-11.08	29.01	0.83
-0.56	27	0.6	-10.91	29.01	0.81
-0.4	27	0.58	-10.74	29.01	0.75
-0.24	27	0.55	-10.58	29.01	0.75
-0.08	27	0.49	-10.41	29.01	0.72
0.08	27	0.39	-10.24	29.01	0.73
0.24	27	0.31	-10.07	29.01	0.75
0.4	27	0.36	-9.9	29.01	0.7
0.56	27	0.36	-9.73	29.01	0.64
0.72	27	0.31	-9.56	29.01	0.61
0.88	27	0.3	-9.39	29.01	0.56
1.04	27	0.28	-9.22	29.01	0.56
1.2	27	0.27	-9.05	29.01	0.55
1.36	27	0.36	-8.88	29.01	0.53
1.52	27	0.34	-8.71	29.01	0.56
1.68	27	0.34	-8.54	29.01	0.6
1.84	27	0.36	-8.37	29.01	0.65
2	27	0.42	-8.2	29.01	0.69
2.15	27	0.34	-8.03	29.01	0.73
2.31	27	0.35	-7.86	29.01	0.75
2.47	27	0.32	-7.69	29.01	0.79
2.63	27	0.3	-7.52	29.01	0.8
2.79	27	0.2	-7.35	29.01	0.82
2.95	27	0.15	-7.18	29.01	0.84
3.11	27	0.08	-7.01	29.01	0.87
3.27	27	0.15	-6.84	29.01	0.81
3.43	27	0.27	-6.67	29.01	0.78
3.59	27	0.33	-6.5	29.01	0.82
3.75	27	0.39	-6.33	29.01	0.81
3.91	27	0.47	-6.16	29.01	0.76
4.07	27	0.5	-6	29.01	0.72
4.23	27	0.52	-5.83	29.01	0.7
4.39	27	0.52	-5.66	29.01	0.64
4.55	27	0.52	-5.49	29.01	0.73
4.71	27	0.53	-5.32	29.01	0.8
4.87	27	0.6	-5.15	29.01	0.89
5.03	27	0.63	-4.98	29.01	0.92
5.19	27	0.68	-4.81	29.01	0.98
5.35	27	0.75	-4.64	29.01	1.04
5.51	27	0.74	-4.47	29.01	1.09
5.67	27	0.7	-4.3	29.01	1.03
5.83	27	0.65	-4.13	29.01	0.98
5.99	27	0.6	-3.96	29.01	0.9
6.14	27	0.57	-3.79	29.01	0.84
6.3	27	0.55	-3.62	29.01	0.82
6.46	27	0.52	-3.45	29.01	0.82
6.62	27	0.58	-3.28	29.01	0.73
6.78	27	0.66	-3.11	29.01	0.8
6.94	27	0.72	-2.94	29.01	0.86
7.1	27	0.77	-2.77	29.01	0.87
7.26	27	0.82	-2.6	29.01	0.9
7.42	27	0.76	-2.43	29.01	0.92
7.58	27	0.73	-2.26	29.01	0.91
7.74	27	0.84	-2.09	29.01	0.86
7.9	27	0.88	-1.92	29.01	0.84
8.06	27	0.88	-1.75	29.01	0.93
8.22	27	0.94	-1.59	29.01	0.97
8.38	27	1	-1.42	29.01	1.04
8.54	27	1.01	-1.25	29.01	1.1
8.7	27	1.12	-1.08	29.01	1.19
8.86	27	1.16	-0.91	29.01	1.28
9.02	27	1.15	-0.74	29.01	1.22
9.18	27	1.03	-0.57	29.01	1.12
9.34	27	1.03	-0.4	29.01	1.05
9.5	27	1.07	-0.23	29.01	1.09
-3.68	26	1.32	-14.18	28.01	0.42
-3.52	26	1.3	-14.01	28.01	0.43
-3.36	26	1.34	-13.83	28.01	0.5
-3.21	26	1.32	-13.66	28.01	0.46
-3.05	26	1.27	-13.49	28.01	0.47
-2.89	26	1.21	-13.31	28.01	0.48
-2.73	26	1.19	-13.14	28.01	0.51
-2.57	26	1.2	-12.96	28.01	0.5
-2.41	26	1.15	-12.79	28.01	0.46
-2.25	26	1.15	-12.62	28.01	0.48
-2.1	26	1.1	-12.44	28.01	0.41
-1.94	26	1.02	-12.27	28.01	0.43
-1.78	26	1.01	-12.1	28.01	0.49
-1.62	26	0.95	-11.92	28.01	0.51
-1.46	26	0.94	-11.75	28.01	0.57
-1.3	26	0.9	-11.57	28.01	0.62
-1.14	26	0.91	-11.4	28.01	0.61
-0.98	26	0.88	-11.23	28.01	0.61
-0.83	26	0.81	-11.05	28.01	0.65
-0.67	26	0.73	-10.88	28.01	0.69
-0.51	26	0.64	-10.71	28.01	0.71
-0.35	26	0.63	-10.53	28.01	0.71
-0.19	26	0.56	-10.36	28.01	0.73
-0.03	26	0.5	-10.18	28.01	0.73
0.13	26	0.4	-10.01	28.01	0.69
0.28	26	0.5	-9.84	28.01	0.67
0.44	26	0.43	-9.66	28.01	0.61
0.6	26	0.44	-9.49	28.01	0.6
0.76	26	0.46	-9.32	28.01	0.57
0.92	26	0.46	-9.14	28.01	0.55
1.08	26	0.49	-8.97	28.01	0.58
1.24	26	0.48	-8.8	28.01	0.53
1.4	26	0.45	-8.62	28.01	0.52
1.55	26	0.48	-8.45	28.01	0.47
1.71	26	0.45	-8.27	28.01	0.49
1.87	26	0.45	-8.1	28.01	0.58
2.03	26	0.47	-7.93	28.01	0.64
2.19	26	0.45	-7.75	28.01	0.7
2.35	26	0.42	-7.58	28.01	0.74
2.51	26	0.43	-7.41	28.01	0.79
2.67	26	0.36	-7.23	28.01	0.82
2.82	26	0.3	-7.06	28.01	0.84
2.98	26	0.17	-6.88	28.01	0.84
3.14	26	0.11	-6.71	28.01	0.83
3.3	26	0.21	-6.54	28.01	0.85
3.46	26	0.29	-6.36	28.01	0.85
3.62	26	0.37	-6.19	28.01	0.85
3.78	26	0.47	-6.02	28.01	0.8
3.93	26	0.5	-5.84	28.01	0.75
4.09	26	0.58	-5.67	28.01	0.7
4.25	26	0.57	-5.49	28.01	0.71
4.41	26	0.57	-5.32	28.01	0.77
4.57	26	0.63	-5.15	28.01	0.83
4.73	26	0.69	-4.97	28.01	0.9
4.89	26	0.74	-4.8	28.01	0.97
5.05	26	0.81	-4.63	28.01	1.01
5.2	26	0.78	-4.45	28.01	1.04
5.36	26	0.69	-4.28	28.01	0.97
5.52	26	0.63	-4.1	28.01	0.89
5.68	26	0.56	-3.93	28.01	0.85
5.84	26	0.54	-3.76	28.01	0.78
6	26	0.52	-3.58	28.01	0.75
6.16	26	0.51	-3.41	28.01	0.7
6.32	26	0.59	-3.24	28.01	0.73
6.47	26	0.65	-3.06	28.01	0.82
6.63	26	0.65	-2.89	28.01	0.87
6.79	26	0.72	-2.72	28.01	0.87
6.95	26	0.74	-2.54	28.01	0.89
7.11	26	0.7	-2.37	28.01	0.89
7.27	26	0.77	-2.19	28.01	0.83
7.43	26	0.81	-2.02	28.01	0.83
7.58	26	0.85	-1.85	28.01	0.91
7.74	26	0.93	-1.67	28.01	0.96
7.9	26	1.03	-1.5	28.01	1.03
8.06	26	1.15	-1.33	28.01	1.11
8.22	26	1.12	-1.15	28.01	1.21
8.38	26	1.12	-0.98	28.01	1.26
8.54	26	1.13	-0.8	28.01	1.14
8.7	26	1	-0.63	28.01	0.96
8.85	26	1.01	-0.46	28.01	0.99
9.01	26	1.05	-0.28	28.01	1.08
-3.91	25	1.32	-14.52	27.01	0.36
-3.76	25	1.36	-14.34	27.01	0.38
-3.6	25	1.38	-14.16	27.01	0.44
-3.44	25	1.38	-13.99	27.01	0.47
-3.29	25	1.35	-13.81	27.01	0.51
-3.13	25	1.33	-13.63	27.01	0.53
-2.98	25	1.33	-13.46	27.01	0.57
-2.82	25	1.32	-13.28	27.01	0.61
-2.66	25	1.25	-13.1	27.01	0.61
-2.51	25	1.23	-12.93	27.01	0.58
-2.35	25	1.14	-12.75	27.01	0.62
-2.19	25	1.12	-12.57	27.01	0.6
-2.04	25	1.09	-12.4	27.01	0.58
-1.88	25	1.06	-12.22	27.01	0.54
-1.72	25	1.03	-12.04	27.01	0.57
-1.57	25	0.96	-11.87	27.01	0.55
-1.41	25	0.93	-11.69	27.01	0.5
-1.25	25	0.86	-11.51	27.01	0.46
-1.1	25	0.84	-11.34	27.01	0.51
-0.94	25	0.81	-11.16	27.01	0.55
-0.78	25	0.77	-10.98	27.01	0.59
-0.63	25	0.77	-10.81	27.01	0.61
-0.47	25	0.72	-10.63	27.01	0.6
-0.31	25	0.7	-10.45	27.01	0.6
-0.16	25	0.62	-10.28	27.01	0.59
0	25	0.47	-10.1	27.01	0.57
0.16	25	0.49	-9.92	27.01	0.54
0.31	25	0.51	-9.74	27.01	0.56
0.47	25	0.52	-9.57	27.01	0.57
0.63	25	0.53	-9.39	27.01	0.54
0.78	25	0.54	-9.21	27.01	0.53
0.94	25	0.52	-9.04	27.01	0.53
1.1	25	0.54	-8.86	27.01	0.51
1.25	25	0.56	-8.68	27.01	0.53
1.41	25	0.52	-8.51	27.01	0.49
1.57	25	0.52	-8.33	27.01	0.49
1.72	25	0.53	-8.15	27.01	0.49
1.88	25	0.54	-7.98	27.01	0.49
2.04	25	0.53	-7.8	27.01	0.46
2.19	25	0.51	-7.62	27.01	0.52
2.35	25	0.47	-7.45	27.01	0.61
2.51	25	0.45	-7.27	27.01	0.65
2.66	25	0.41	-7.09	27.01	0.72
2.82	25	0.32	-6.92	27.01	0.77
2.98	25	0.21	-6.74	27.01	0.78
3.13	25	0.13	-6.56	27.01	0.8
3.29	25	0.2	-6.39	27.01	0.84
3.44	25	0.3	-6.21	27.01	0.84
3.6	25	0.38	-6.03	27.01	0.86
3.76	25	0.47	-5.86	27.01	0.83
3.91	25	0.55	-5.68	27.01	0.82
4.07	25	0.59	-5.5	27.01	0.74
4.23	25	0.64	-5.33	27.01	0.78
4.38	25	0.73	-5.15	27.01	0.82
4.54	25	0.73	-4.97	27.01	0.87
4.7	25	0.82	-4.8	27.01	0.94
4.85	25	0.8	-4.62	27.01	0.98
5.01	25	0.75	-4.44	27.01	1.01
5.17	25	0.62	-4.27	27.01	0.95
5.32	25	0.55	-4.09	27.01	0.88
5.48	25	0.57	-3.91	27.01	0.82
5.64	25	0.57	-3.74	27.01	0.77
5.79	25	0.53	-3.56	27.01	0.76
5.95	25	0.68	-3.38	27.01	0.75
6.11	25	0.73	-3.21	27.01	0.73
6.26	25	0.75	-3.03	27.01	0.74
6.42	25	0.77	-2.85	27.01	0.78
6.58	25	0.71	-2.67	27.01	0.81
6.73	25	0.68	-2.5	27.01	0.81
6.89	25	0.76	-2.32	27.01	0.8
7.05	25	0.8	-2.14	27.01	0.79
7.2	25	0.84	-1.97	27.01	0.89
7.36	25	0.95	-1.79	27.01	0.9
7.52	25	1.06	-1.61	27.01	0.96
7.67	25	1.1	-1.44	27.01	1.07
7.83	25	1.1	-1.26	27.01	1.17
7.99	25	1.12	-1.08	27.01	1.22
8.14	25	1.08	-0.91	27.01	1.12
8.3	25	0.95	-0.73	27.01	1
8.46	25	1	-0.55	27.01	0.97
8.61	25	1.06	-0.38	27.01	1.03
-4.22	24	1.24	-14.85	26.01	0.33
-4.07	24	1.26	-14.67	26.01	0.38
-3.91	24	1.31	-14.49	26.01	0.45
-3.76	24	1.33	-14.31	26.01	0.49
-3.6	24	1.33	-14.13	26.01	0.54
-3.45	24	1.35	-13.95	26.01	0.57
-3.3	24	1.37	-13.77	26.01	0.59
-3.14	24	1.39	-13.59	26.01	0.64
-2.99	24	1.34	-13.41	26.01	0.65
-2.84	24	1.38	-13.23	26.01	0.6
-2.68	24	1.33	-13.05	26.01	0.55
-2.53	24	1.28	-12.87	26.01	0.57
-2.37	24	1.22	-12.7	26.01	0.58
-2.22	24	1.19	-12.52	26.01	0.6
-2.07	24	1.17	-12.34	26.01	0.65
-1.91	24	1.17	-12.16	26.01	0.65
-1.76	24	1.16	-11.98	26.01	0.66
-1.6	24	1.12	-11.8	26.01	0.7
-1.45	24	1.11	-11.62	26.01	0.59
-1.3	24	1.07	-11.44	26.01	0.64
-1.14	24	1.01	-11.26	26.01	0.59
-0.99	24	0.9	-11.08	26.01	0.54
-0.83	24	0.83	-10.9	26.01	0.56
-0.68	24	0.84	-10.72	26.01	0.58
-0.53	24	0.81	-10.54	26.01	0.57
-0.37	24	0.75	-10.36	26.01	0.55
-0.22	24	0.69	-10.18	26.01	0.56
-0.06	24	0.62	-10.01	26.01	0.54
0.09	24	0.53	-9.83	26.01	0.57
0.24	24	0.53	-9.65	26.01	0.55
0.4	24	0.57	-9.47	26.01	0.56
0.55	24	0.57	-9.29	26.01	0.59
0.71	24	0.62	-9.11	26.01	0.6
0.86	24	0.61	-8.93	26.01	0.6
1.01	24	0.63	-8.75	26.01	0.6
1.17	24	0.61	-8.57	26.01	0.64
1.32	24	0.6	-8.39	26.01	0.71
1.47	24	0.6	-8.21	26.01	0.67
1.63	24	0.58	-8.03	26.01	0.68
1.78	24	0.58	-7.85	26.01	0.63
1.94	24	0.57	-7.67	26.01	0.57
2.09	24	0.56	-7.49	26.01	0.51
2.24	24	0.58	-7.32	26.01	0.44
2.4	24	0.53	-7.14	26.01	0.5
2.55	24	0.51	-6.96	26.01	0.63
2.71	24	0.41	-6.78	26.01	0.67
2.86	24	0.34	-6.6	26.01	0.73
3.01	24	0.26	-6.42	26.01	0.8
3.17	24	0.14	-6.24	26.01	0.84
3.32	24	0.27	-6.06	26.01	0.86
3.48	24	0.34	-5.88	26.01	0.86
3.63	24	0.45	-5.7	26.01	0.85
3.78	24	0.53	-5.52	26.01	0.85
3.94	24	0.62	-5.34	26.01	0.82
4.09	24	0.68	-5.16	26.01	0.83
4.25	24	0.7	-4.98	26.01	0.87
4.4	24	0.77	-4.8	26.01	0.9
4.55	24	0.79	-4.63	26.01	0.98
4.71	24	0.74	-4.45	26.01	1.04
4.86	24	0.63	-4.27	26.01	1
5.02	24	0.59	-4.09	26.01	0.86
5.17	24	0.55	-3.91	26.01	0.77
5.32	24	0.48	-3.73	26.01	0.7
5.48	24	0.48	-3.55	26.01	0.69
5.63	24	0.65	-3.37	26.01	0.69
5.79	24	0.69	-3.19	26.01	0.75
5.94	24	0.69	-3.01	26.01	0.78
6.09	24	0.62	-2.83	26.01	0.82
6.25	24	0.69	-2.65	26.01	0.79
6.4	24	0.78	-2.47	26.01	0.83
6.55	24	0.83	-2.29	26.01	0.77
6.71	24	0.85	-2.11	26.01	0.87
6.86	24	0.84	-1.94	26.01	0.89
7.02	24	0.93	-1.76	26.01	0.93
7.17	24	1.05	-1.58	26.01	1
7.32	24	1.06	-1.4	26.01	1.14
7.48	24	1.03	-1.22	26.01	1.19
7.63	24	1.04	-1.04	26.01	1.11
7.79	24	1.02	-0.86	26.01	1.03
7.94	24	0.97	-0.68	26.01	0.88
8.09	24	1.02	-0.5	26.01	1
-4.51	23	1.18	-15.07	25.01	0.34
-4.36	23	1.16	-14.89	25.01	0.44
-4.2	23	1.25	-14.7	25.01	0.52
-4.05	23	1.29	-14.52	25.01	0.56
-3.9	23	1.31	-14.34	25.01	0.56
-3.75	23	1.32	-14.16	25.01	0.52
-3.6	23	1.36	-13.98	25.01	0.59
-3.44	23	1.34	-13.8	25.01	0.54
-3.29	23	1.31	-13.62	25.01	0.56
-3.14	23	1.32	-13.44	25.01	0.59
-2.99	23	1.28	-13.26	25.01	0.68
-2.84	23	1.27	-13.07	25.01	0.67
-2.68	23	1.27	-12.89	25.01	0.69
-2.53	23	1.3	-12.71	25.01	0.7
-2.38	23	1.31	-12.53	25.01	0.73
-2.23	23	1.29	-12.35	25.01	0.72
-2.08	23	1.21	-12.17	25.01	0.71
-1.93	23	1.16	-11.99	25.01	0.66
-1.77	23	1.13	-11.81	25.01	0.54
-1.62	23	1.16	-11.62	25.01	0.61
-1.47	23	1.15	-11.44	25.01	0.61
-1.32	23	1.1	-11.26	25.01	0.66
-1.17	23	1.04	-11.08	25.01	0.63
-1.01	23	0.95	-10.9	25.01	0.59
-0.86	23	0.91	-10.72	25.01	0.54
-0.71	23	0.85	-10.54	25.01	0.57
-0.56	23	0.82	-10.36	25.01	0.55
-0.41	23	0.79	-10.18	25.01	0.59
-0.25	23	0.81	-9.99	25.01	0.61
-0.1	23	0.76	-9.81	25.01	0.68
0.05	23	0.66	-9.63	25.01	0.64
0.2	23	0.57	-9.45	25.01	0.65
0.35	23	0.58	-9.27	25.01	0.69
0.5	23	0.61	-9.09	25.01	0.65
0.66	23	0.63	-8.91	25.01	0.71
0.81	23	0.67	-8.73	25.01	0.7
0.96	23	0.69	-8.55	25.01	0.69
1.11	23	0.64	-8.36	25.01	0.72
1.26	23	0.64	-8.18	25.01	0.75
1.42	23	0.62	-8	25.01	0.76
1.57	23	0.61	-7.82	25.01	0.73
1.72	23	0.61	-7.64	25.01	0.67
1.87	23	0.63	-7.46	25.01	0.67
2.02	23	0.61	-7.28	25.01	0.61
2.18	23	0.6	-7.1	25.01	0.54
2.33	23	0.58	-6.91	25.01	0.44
2.48	23	0.57	-6.73	25.01	0.47
2.63	23	0.49	-6.55	25.01	0.6
2.78	23	0.39	-6.37	25.01	0.68
2.93	23	0.3	-6.19	25.01	0.77
3.09	23	0.18	-6.01	25.01	0.84
3.24	23	0.23	-5.83	25.01	0.89
3.39	23	0.34	-5.65	25.01	0.91
3.54	23	0.45	-5.47	25.01	0.91
3.69	23	0.53	-5.28	25.01	0.88
3.85	23	0.64	-5.1	25.01	0.87
4	23	0.72	-4.92	25.01	0.86
4.15	23	0.78	-4.74	25.01	0.89
4.3	23	0.78	-4.56	25.01	0.95
4.45	23	0.73	-4.38	25.01	1.01
4.61	23	0.64	-4.2	25.01	0.94
4.76	23	0.58	-4.02	25.01	0.8
4.91	23	0.5	-3.84	25.01	0.71
5.06	23	0.45	-3.65	25.01	0.67
5.21	23	0.54	-3.47	25.01	0.66
5.36	23	0.64	-3.29	25.01	0.72
5.52	23	0.6	-3.11	25.01	0.77
5.67	23	0.54	-2.93	25.01	0.76
5.82	23	0.58	-2.75	25.01	0.79
5.97	23	0.77	-2.57	25.01	0.81
6.12	23	0.82	-2.39	25.01	0.74
6.28	23	0.86	-2.2	25.01	0.84
6.43	23	0.94	-2.02	25.01	0.87
6.58	23	0.92	-1.84	25.01	0.93
6.73	23	0.99	-1.66	25.01	1.03
6.88	23	0.97	-1.48	25.01	1.14
7.04	23	1	-1.3	25.01	1.14
7.19	23	1.04	-1.12	25.01	1.06
7.34	23	0.96	-0.94	25.01	0.95
7.49	23	0.94	-0.76	25.01	0.88
7.64	23	0.96	-0.57	25.01	0.97
-4.65	22	1.07	-15.32	24.01	0.36
-4.5	22	1.08	-15.14	24.01	0.39
-4.35	22	1.12	-14.95	24.01	0.43
-4.2	22	1.17	-14.77	24.01	0.48
-4.05	22	1.21	-14.58	24.01	0.52
-3.9	22	1.21	-14.4	24.01	0.53
-3.75	22	1.23	-14.22	24.01	0.58
-3.6	22	1.3	-14.03	24.01	0.62
-3.45	22	1.3	-13.85	24.01	0.66
-3.31	22	1.34	-13.67	24.01	0.7
-3.16	22	1.32	-13.48	24.01	0.72
-3.01	22	1.34	-13.3	24.01	0.74
-2.86	22	1.33	-13.11	24.01	0.76
-2.71	22	1.33	-12.93	24.01	0.74
-2.56	22	1.27	-12.75	24.01	0.72
-2.41	22	1.28	-12.56	24.01	0.71
-2.26	22	1.28	-12.38	24.01	0.69
-2.11	22	1.24	-12.2	24.01	0.67
-1.96	22	1.17	-12.01	24.01	0.69
-1.82	22	1.12	-11.83	24.01	0.7
-1.67	22	1.09	-11.64	24.01	0.69
-1.52	22	1.09	-11.46	24.01	0.7
-1.37	22	1.11	-11.28	24.01	0.7
-1.22	22	1.11	-11.09	24.01	0.7
-1.07	22	1.08	-10.91	24.01	0.67
-0.92	22	1.05	-10.73	24.01	0.62
-0.77	22	1.02	-10.54	24.01	0.6
-0.62	22	0.97	-10.36	24.01	0.62
-0.47	22	0.9	-10.17	24.01	0.67
-0.32	22	0.84	-9.99	24.01	0.69
-0.18	22	0.8	-9.81	24.01	0.71
-0.03	22	0.73	-9.62	24.01	0.73
0.12	22	0.67	-9.44	24.01	0.76
0.27	22	0.59	-9.26	24.01	0.75
0.42	22	0.6	-9.07	24.01	0.76
0.57	22	0.64	-8.89	24.01	0.79
0.72	22	0.66	-8.7	24.01	0.79
0.87	22	0.66	-8.52	24.01	0.77
1.02	22	0.64	-8.34	24.01	0.77
1.17	22	0.67	-8.15	24.01	0.76
1.31	22	0.72	-7.97	24.01	0.82
1.46	22	0.72	-7.79	24.01	0.85
1.61	22	0.7	-7.6	24.01	0.8
1.76	22	0.69	-7.42	24.01	0.79
1.91	22	0.71	-7.23	24.01	0.77
2.06	22	0.68	-7.05	24.01	0.67
2.21	22	0.66	-6.87	24.01	0.57
2.36	22	0.59	-6.68	24.01	0.52
2.51	22	0.56	-6.5	24.01	0.48
2.66	22	0.46	-6.32	24.01	0.47
2.81	22	0.34	-6.13	24.01	0.62
2.95	22	0.28	-5.95	24.01	0.72
3.1	22	0.18	-5.76	24.01	0.77
3.25	22	0.27	-5.58	24.01	0.84
3.4	22	0.35	-5.4	24.01	0.89
3.55	22	0.52	-5.21	24.01	0.94
3.7	22	0.58	-5.03	24.01	0.99
3.85	22	0.66	-4.85	24.01	0.98
4	22	0.7	-4.66	24.01	1
4.15	22	0.74	-4.48	24.01	0.98
4.3	22	0.67	-4.29	24.01	1.03
4.44	22	0.57	-4.11	24.01	0.92
4.59	22	0.5	-3.93	24.01	0.76
4.74	22	0.4	-3.74	24.01	0.68
4.89	22	0.3	-3.56	24.01	0.66
5.04	22	0.56	-3.38	24.01	0.68
5.19	22	0.53	-3.19	24.01	0.74
5.34	22	0.46	-3.01	24.01	0.74
5.49	22	0.68	-2.82	24.01	0.76
5.64	22	0.78	-2.64	24.01	0.75
5.79	22	0.82	-2.46	24.01	0.7
5.94	22	0.81	-2.27	24.01	0.8
6.08	22	0.9	-2.09	24.01	0.85
6.23	22	0.98	-1.91	24.01	0.91
6.38	22	1	-1.72	24.01	1.03
6.53	22	1.02	-1.54	24.01	1.14
6.68	22	0.99	-1.35	24.01	1.06
6.83	22	0.99	-1.17	24.01	1
6.98	22	0.99	-0.99	24.01	0.88
7.13	22	1.01	-0.8	24.01	0.84
7.28	22	1.01	-0.62	24.01	0.92
-4.77	21	0.95	-15.47	23.01	0.38
-4.63	21	0.99	-15.29	23.01	0.43
-4.48	21	1.06	-15.1	23.01	0.52
-4.34	21	1.09	-14.92	23.01	0.53
-4.2	21	1.1	-14.73	23.01	0.6
-4.05	21	1.12	-14.55	23.01	0.6
-3.91	21	1.14	-14.36	23.01	0.66
-3.77	21	1.16	-14.18	23.01	0.63
-3.62	21	1.19	-14	23.01	0.69
-3.48	21	1.21	-13.81	23.01	0.69
-3.34	21	1.18	-13.63	23.01	0.61
-3.19	21	1.18	-13.44	23.01	0.7
-3.05	21	1.2	-13.26	23.01	0.68
-2.9	21	1.27	-13.08	23.01	0.69
-2.76	21	1.31	-12.89	23.01	0.72
-2.62	21	1.26	-12.71	23.01	0.74
-2.47	21	1.27	-12.52	23.01	0.79
-2.33	21	1.21	-12.34	23.01	0.8
-2.19	21	1.26	-12.16	23.01	0.82
-2.04	21	1.25	-11.97	23.01	0.84
-1.9	21	1.21	-11.79	23.01	0.82
-1.75	21	1.18	-11.6	23.01	0.83
-1.61	21	1.2	-11.42	23.01	0.83
-1.47	21	1.08	-11.24	23.01	0.8
-1.32	21	1.09	-11.05	23.01	0.78
-1.18	21	1.1	-10.87	23.01	0.79
-1.04	21	1.12	-10.68	23.01	0.77
-0.89	21	1.09	-10.5	23.01	0.74
-0.75	21	1.06	-10.31	23.01	0.7
-0.61	21	1.06	-10.13	23.01	0.65
-0.46	21	1.02	-9.95	23.01	0.75
-0.32	21	1.01	-9.76	23.01	0.76
-0.17	21	0.93	-9.58	23.01	0.82
-0.03	21	0.86	-9.39	23.01	0.8
0.11	21	0.76	-9.21	23.01	0.87
0.26	21	0.7	-9.03	23.01	0.9
0.4	21	0.71	-8.84	23.01	0.91
0.54	21	0.73	-8.66	23.01	0.89
0.69	21	0.75	-8.47	23.01	0.88
0.83	21	0.77	-8.29	23.01	0.88
0.98	21	0.76	-8.11	23.01	0.89
1.12	21	0.76	-7.92	23.01	0.88
1.26	21	0.76	-7.74	23.01	0.88
1.41	21	0.76	-7.55	23.01	0.88
1.55	21	0.76	-7.37	23.01	0.88
1.69	21	0.75	-7.19	23.01	0.82
1.84	21	0.78	-7	23.01	0.77
1.98	21	0.75	-6.82	23.01	0.77
2.12	21	0.68	-6.63	23.01	0.71
2.27	21	0.67	-6.45	23.01	0.63
2.41	21	0.62	-6.27	23.01	0.51
2.56	21	0.55	-6.08	23.01	0.43
2.7	21	0.44	-5.9	23.01	0.51
2.84	21	0.33	-5.71	23.01	0.67
2.99	21	0.2	-5.53	23.01	0.76
3.13	21	0.35	-5.34	23.01	0.85
3.27	21	0.41	-5.16	23.01	0.92
3.42	21	0.51	-4.98	23.01	0.97
3.56	21	0.65	-4.79	23.01	1.01
3.7	21	0.74	-4.61	23.01	1
3.85	21	0.74	-4.42	23.01	1.02
3.99	21	0.61	-4.24	23.01	1.03
4.14	21	0.46	-4.06	23.01	0.95
4.28	21	0.32	-3.87	23.01	0.77
4.42	21	0.32	-3.69	23.01	0.65
4.57	21	0.44	-3.5	23.01	0.64
4.71	21	0.41	-3.32	23.01	0.66
4.85	21	0.43	-3.14	23.01	0.71
5	21	0.62	-2.95	23.01	0.75
5.14	21	0.73	-2.77	23.01	0.72
5.29	21	0.87	-2.58	23.01	0.65
5.43	21	0.95	-2.4	23.01	0.78
5.57	21	0.93	-2.22	23.01	0.84
5.72	21	0.95	-2.03	23.01	0.9
5.86	21	0.95	-1.85	23.01	1.02
6	21	0.95	-1.66	23.01	1.12
6.15	21	0.94	-1.48	23.01	1.02
6.29	21	0.94	-1.3	23.01	0.96
6.43	21	0.94	-1.11	23.01	0.88
6.58	21	0.81	-0.93	23.01	0.8
6.72	21	0.86	-0.74	23.01	0.89
-4.9	20	0.84	-15.51	22.01	0.35
-4.76	20	0.9	-15.33	22.01	0.42
-4.61	20	0.98	-15.15	22.01	0.46
-4.47	20	1.01	-14.96	22.01	0.5
-4.33	20	1.05	-14.78	22.01	0.52
-4.19	20	1.09	-14.6	22.01	0.55
-4.05	20	1.14	-14.41	22.01	0.61
-3.91	20	1.21	-14.23	22.01	0.61
-3.77	20	1.18	-14.05	22.01	0.65
-3.63	20	1.16	-13.86	22.01	0.67
-3.49	20	1.17	-13.68	22.01	0.71
-3.34	20	1.13	-13.49	22.01	0.79
-3.2	20	1.16	-13.31	22.01	0.75
-3.06	20	1.12	-13.13	22.01	0.77
-2.92	20	1.16	-12.94	22.01	0.77
-2.78	20	1.22	-12.76	22.01	0.83
-2.64	20	1.19	-12.58	22.01	0.84
-2.5	20	1.26	-12.39	22.01	0.83
-2.36	20	1.28	-12.21	22.01	0.83
-2.22	20	1.22	-12.03	22.01	0.83
-2.08	20	1.19	-11.84	22.01	0.83
-1.93	20	1.24	-11.66	22.01	0.82
-1.79	20	1.19	-11.48	22.01	0.82
-1.65	20	1.16	-11.29	22.01	0.82
-1.51	20	1.08	-11.11	22.01	0.84
-1.37	20	0.95	-10.93	22.01	0.86
-1.23	20	0.99	-10.74	22.01	0.84
-1.09	20	1.01	-10.56	22.01	0.83
-0.95	20	1.03	-10.38	22.01	0.87
-0.81	20	1.03	-10.19	22.01	0.8
-0.67	20	1.03	-10.01	22.01	0.76
-0.52	20	1.03	-9.83	22.01	0.67
-0.38	20	1.02	-9.64	22.01	0.76
-0.24	20	0.99	-9.46	22.01	0.81
-0.1	20	0.93	-9.27	22.01	0.85
0.04	20	0.87	-9.09	22.01	0.85
0.18	20	0.79	-8.91	22.01	0.86
0.32	20	0.68	-8.72	22.01	0.89
0.46	20	0.69	-8.54	22.01	0.88
0.6	20	0.72	-8.36	22.01	0.88
0.74	20	0.78	-8.17	22.01	0.85
0.89	20	0.79	-7.99	22.01	0.83
1.03	20	0.8	-7.81	22.01	0.83
1.17	20	0.81	-7.62	22.01	0.85
1.31	20	0.84	-7.44	22.01	0.83
1.45	20	0.8	-7.26	22.01	0.85
1.59	20	0.81	-7.07	22.01	0.86
1.73	20	0.79	-6.89	22.01	0.82
1.87	20	0.78	-6.71	22.01	0.84
2.01	20	0.78	-6.52	22.01	0.81
2.16	20	0.72	-6.34	22.01	0.67
2.3	20	0.68	-6.16	22.01	0.6
2.44	20	0.6	-5.97	22.01	0.55
2.58	20	0.49	-5.79	22.01	0.45
2.72	20	0.38	-5.6	22.01	0.55
[truncated: 1,808 more rows]

## Sheet: A.grandis-M4-fresh
x fw	y fw	z fw	x hw	y hw	z hw
-3.6	0.01	0.71	-3.68	0.01	0.57
-3.56	0.01	0.71	-3.63	0.01	0.57
-3.51	0.01	0.71	-3.59	0.01	0.57
-3.47	0.01	0.7	-3.54	0.01	0.58
-3.42	0.01	0.7	-3.49	0.01	0.58
-3.38	0.01	0.7	-3.45	0.01	0.58
-3.33	0.01	0.7	-3.4	0.01	0.57
-3.29	0.01	0.69	-3.36	0.01	0.56
-3.24	0.01	0.7	-3.31	0.01	0.55
-3.2	0.01	0.69	-3.26	0.01	0.54
-3.15	0.01	0.68	-3.22	0.01	0.53
-3.11	0.01	0.68	-3.17	0.01	0.52
-3.06	0.01	0.67	-3.13	0.01	0.51
-3.02	0.01	0.66	-3.08	0.01	0.5
-2.97	0.01	0.65	-3.03	0.01	0.46
-2.93	0.01	0.64	-2.99	0.01	0.37
-2.88	0.01	0.63	-2.94	0.01	0.28
-2.84	0.01	0.56	-2.9	0.01	0.24
-2.79	0.01	0.46	-2.85	0.01	0.21
-2.75	0.01	0.37	-2.8	0.01	0.18
-2.7	0.01	0.28	-2.76	0.01	0.14
-2.66	0.01	0.19	-2.71	0.01	0.1
-2.61	0.01	0.1	-2.67	0.01	0.07
-2.57	0.01	0.08	-2.62	0.01	0.04
-2.52	0.01	0.09	-2.57	0.01	0
-2.48	0.01	0.09	-2.53	0.01	-0.04
-2.43	0.01	0.1	-2.48	0.01	-0.07
-2.39	0.01	0.11	-2.44	0.01	-0.05
-2.34	0.01	0.12	-2.39	0.01	-0.03
-2.3	0.01	0.13	-2.34	0.01	-0.01
-2.25	0.01	0.13	-2.3	0.01	0
-2.21	0.01	0.13	-2.25	0.01	0.02
-2.16	0.01	0.12	-2.21	0.01	0.03
-2.12	0.01	0.12	-2.16	0.01	0.06
-2.07	0.01	0.11	-2.11	0.01	0.07
-2.03	0.01	0.1	-2.07	0.01	0.09
-1.98	0.01	0.11	-2.02	0.01	0.12
-1.94	0.01	0.12	-1.98	0.01	0.13
-1.89	0.01	0.11	-1.93	0.01	0.15
-1.85	0.01	0.12	-1.88	0.01	0.17
-1.8	0.01	0.13	-1.84	0.01	0.19
-1.76	0.01	0.14	-1.79	0.01	0.21
-1.71	0.01	0.15	-1.75	0.01	0.22
-1.67	0.01	0.15	-1.7	0.01	0.24
-1.62	0.01	0.16	-1.65	0.01	0.26
-1.58	0.01	0.19	-1.61	0.01	0.28
-1.53	0.01	0.23	-1.56	0.01	0.3
-1.49	0.01	0.27	-1.52	0.01	0.31
-1.44	0.01	0.31	-1.47	0.01	0.34
-1.4	0.01	0.34	-1.42	0.01	0.36
-1.35	0.01	0.37	-1.38	0.01	0.37
-1.31	0.01	0.39	-1.33	0.01	0.39
-1.27	0.01	0.21	-1.29	0.01	0.41
-1.22	0.01	0.07	-1.24	0.01	0.4
-1.18	0.01	0.07	-1.19	0.01	0.34
-1.13	0.01	0.09	-1.15	0.01	0.28
-1.09	0.01	0.13	-1.1	0.01	0.22
-1.04	0.01	0.15	-1.06	0.01	0.16
-1	0.01	0.11	-1.01	0.01	0.1
-0.95	0.01	0.05	-0.96	0.01	0.07
-0.91	0.01	0.01	-0.92	0.01	0.08
-0.86	0.01	0.01	-0.87	0.01	0.09
-0.82	0.01	0	-0.83	0.01	0.09
-0.77	0.01	0	-0.78	0.01	0.11
-0.73	0.01	0.02	-0.73	0.01	0.11
-0.68	0.01	0.56	-0.69	0.01	0.12
-0.64	0.01	0.5	-0.64	0.01	0.13
-0.59	0.01	0.41	-0.6	0.01	0.14
-0.55	0.01	0.33	-0.55	0.01	0.38
-0.5	0.01	0.26	-0.5	0.01	0.52
-0.46	0.01	0.18	-0.46	0.01	0.49
-0.41	0.01	0.11	-0.41	0.01	0.47
-0.37	0.01	0.03	-0.37	0.01	0.43
-0.32	0.01	0.01	-0.32	0.01	0.39
-0.28	0.01	0	-0.27	0.01	0.32
-0.23	0.01	0.01	-0.23	0.01	0.27
-0.19	0.01	0.01	-0.18	0.01	0.2
-0.14	0.01	0.01	-0.14	0.01	0.16
-0.1	0.01	0.01	-0.09	0.01	0.11
-0.05	0.01	0.02	-0.04	0.01	0.05
-0.01	0.01	0.01	0	0.01	0.01
-4.61	0.51	0.81	-4.5	0.51	0.47
-4.55	0.51	0.81	-4.44	0.51	0.48
-4.49	0.51	0.81	-4.39	0.51	0.5
-4.44	0.51	0.8	-4.33	0.51	0.51
-4.38	0.51	0.8	-4.27	0.51	0.53
-4.32	0.51	0.8	-4.21	0.51	0.55
-4.26	0.51	0.79	-4.16	0.51	0.57
-4.21	0.51	0.79	-4.1	0.51	0.58
-4.15	0.51	0.78	-4.04	0.51	0.6
-4.09	0.51	0.78	-3.98	0.51	0.6
-4.03	0.51	0.78	-3.93	0.51	0.6
-3.98	0.51	0.77	-3.87	0.51	0.61
-3.92	0.51	0.77	-3.81	0.51	0.61
-3.86	0.51	0.77	-3.75	0.51	0.61
-3.8	0.51	0.76	-3.7	0.51	0.62
-3.74	0.51	0.76	-3.64	0.51	0.62
-3.69	0.51	0.76	-3.58	0.51	0.62
-3.63	0.51	0.76	-3.53	0.51	0.63
-3.57	0.51	0.76	-3.47	0.51	0.63
-3.51	0.51	0.77	-3.41	0.51	0.63
-3.46	0.51	0.77	-3.35	0.51	0.64
-3.4	0.51	0.77	-3.3	0.51	0.64
-3.34	0.51	0.77	-3.24	0.51	0.59
-3.28	0.51	0.78	-3.18	0.51	0.52
-3.22	0.51	0.78	-3.12	0.51	0.46
-3.17	0.51	0.78	-3.07	0.51	0.4
-3.11	0.51	0.78	-3.01	0.51	0.33
-3.05	0.51	0.79	-2.95	0.51	0.25
-2.99	0.51	0.78	-2.89	0.51	0.2
-2.94	0.51	0.7	-2.84	0.51	0.12
-2.88	0.51	0.61	-2.78	0.51	0.05
-2.82	0.51	0.53	-2.72	0.51	-0.01
-2.76	0.51	0.44	-2.67	0.51	-0.03
-2.71	0.51	0.35	-2.61	0.51	-0.01
-2.65	0.51	0.27	-2.55	0.51	0.01
-2.59	0.51	0.18	-2.49	0.51	0.04
-2.53	0.51	0.09	-2.44	0.51	0.06
-2.47	0.51	0.09	-2.38	0.51	0.08
-2.42	0.51	0.11	-2.32	0.51	0.11
-2.36	0.51	0.13	-2.26	0.51	0.13
-2.3	0.51	0.15	-2.21	0.51	0.15
-2.24	0.51	0.17	-2.15	0.51	0.18
-2.19	0.51	0.19	-2.09	0.51	0.2
-2.13	0.51	0.21	-2.04	0.51	0.22
-2.07	0.51	0.23	-1.98	0.51	0.25
-2.01	0.51	0.25	-1.92	0.51	0.27
-1.95	0.51	0.27	-1.86	0.51	0.3
-1.9	0.51	0.29	-1.81	0.51	0.32
-1.84	0.51	0.32	-1.75	0.51	0.34
-1.78	0.51	0.34	-1.69	0.51	0.37
-1.72	0.51	0.37	-1.63	0.51	0.39
-1.67	0.51	0.39	-1.58	0.51	0.41
-1.61	0.51	0.41	-1.52	0.51	0.42
-1.55	0.51	0.43	-1.46	0.51	0.32
-1.49	0.51	0.45	-1.4	0.51	0.2
-1.44	0.51	0.44	-1.35	0.51	0.1
-1.38	0.51	0.35	-1.29	0.51	-0.02
-1.32	0.51	0.26	-1.23	0.51	-0.13
-1.26	0.51	0.17	-1.18	0.51	-0.19
-1.2	0.51	0.08	-1.12	0.51	-0.19
-1.15	0.51	-0.01	-1.06	0.51	-0.19
-1.09	0.51	-0.04	-1	0.51	-0.19
-1.03	0.51	-0.04	-0.95	0.51	-0.2
-0.97	0.51	-0.04	-0.89	0.51	-0.2
-0.92	0.51	-0.03	-0.83	0.51	-0.19
-0.86	0.51	-0.04	-0.77	0.51	-0.2
-0.8	0.51	-0.03	-0.72	0.51	-0.2
-0.74	0.51	-0.04	-0.66	0.51	-0.2
-0.69	0.51	-0.03	-0.6	0.51	-0.19
-0.63	0.51	-0.02	-0.54	0.51	-0.2
-0.57	0.51	0.43	-0.49	0.51	-0.2
-0.51	0.51	0.37	-0.43	0.51	0.06
-0.45	0.51	0.31	-0.37	0.51	0.3
-0.4	0.51	0.24	-0.32	0.51	0.26
-0.34	0.51	0.2	-0.26	0.51	0.22
-0.28	0.51	0.18	-0.2	0.51	0.18
-0.22	0.51	0.18	-0.14	0.51	0.13
-0.17	0.51	0.18	-0.09	0.51	0.08
-0.11	0.51	0.17	-0.03	0.51	0.02
-0.05	0.51	0.16	0.03	0.51	-0.02
0.01	0.51	0.15	0.09	0.51	-0.07
-4.74	1.01	0.91	-5.5	1.01	0.48
-4.68	1.01	0.9	-5.43	1.01	0.5
-4.62	1.01	0.91	-5.36	1.01	0.52
-4.55	1.01	0.91	-5.29	1.01	0.54
-4.49	1.01	0.91	-5.22	1.01	0.55
-4.43	1.01	0.91	-5.15	1.01	0.57
-4.37	1.01	0.91	-5.08	1.01	0.59
-4.31	1.01	0.91	-5.01	1.01	0.6
-4.24	1.01	0.91	-4.93	1.01	0.62
-4.18	1.01	0.91	-4.86	1.01	0.63
-4.12	1.01	0.91	-4.79	1.01	0.64
-4.06	1.01	0.91	-4.72	1.01	0.65
-4	1.01	0.91	-4.65	1.01	0.66
-3.93	1.01	0.91	-4.58	1.01	0.67
-3.87	1.01	0.91	-4.51	1.01	0.68
-3.81	1.01	0.91	-4.44	1.01	0.69
-3.75	1.01	0.91	-4.37	1.01	0.69
-3.69	1.01	0.89	-4.3	1.01	0.71
-3.62	1.01	0.88	-4.23	1.01	0.71
-3.56	1.01	0.87	-4.16	1.01	0.73
-3.5	1.01	0.87	-4.09	1.01	0.73
-3.44	1.01	0.85	-4.02	1.01	0.74
-3.38	1.01	0.85	-3.95	1.01	0.75
-3.31	1.01	0.84	-3.88	1.01	0.76
-3.25	1.01	0.83	-3.81	1.01	0.77
-3.19	1.01	0.83	-3.74	1.01	0.78
-3.13	1.01	0.77	-3.66	1.01	0.79
-3.07	1.01	0.66	-3.59	1.01	0.77
-3	1.01	0.56	-3.52	1.01	0.69
-2.94	1.01	0.44	-3.45	1.01	0.63
-2.88	1.01	0.34	-3.38	1.01	0.56
-2.82	1.01	0.27	-3.31	1.01	0.48
-2.76	1.01	0.26	-3.24	1.01	0.42
-2.69	1.01	0.24	-3.17	1.01	0.35
-2.63	1.01	0.23	-3.1	1.01	0.28
-2.57	1.01	0.21	-3.03	1.01	0.2
-2.51	1.01	0.19	-2.96	1.01	0.14
-2.45	1.01	0.17	-2.89	1.01	0.07
-2.38	1.01	0.15	-2.82	1.01	0.01
-2.32	1.01	0.14	-2.75	1.01	0.03
-2.26	1.01	0.12	-2.68	1.01	0.04
-2.2	1.01	0.11	-2.61	1.01	0.07
-2.14	1.01	0.09	-2.54	1.01	0.09
-2.07	1.01	0.08	-2.46	1.01	0.1
-2.01	1.01	0.05	-2.39	1.01	0.12
-1.95	1.01	0.04	-2.32	1.01	0.14
-1.89	1.01	0.02	-2.25	1.01	0.16
-1.83	1.01	0	-2.18	1.01	0.18
-1.76	1.01	-0.02	-2.11	1.01	0.2
-1.7	1.01	0.14	-2.04	1.01	0.21
-1.64	1.01	0.38	-1.97	1.01	0.23
-1.58	1.01	0.4	-1.9	1.01	0.24
-1.52	1.01	0.34	-1.83	1.01	0.26
-1.45	1.01	0.27	-1.76	1.01	0.28
-1.39	1.01	0.2	-1.69	1.01	0.18
-1.33	1.01	0.13	-1.62	1.01	0.03
-1.27	1.01	0.06	-1.55	1.01	-0.1
-1.21	1.01	0.01	-1.48	1.01	-0.23
-1.14	1.01	0.02	-1.41	1.01	-0.38
-1.08	1.01	0.02	-1.34	1.01	-0.5
-1.02	1.01	0.02	-1.26	1.01	-0.5
-0.96	1.01	0.02	-1.19	1.01	-0.51
-0.9	1.01	0.03	-1.12	1.01	-0.51
-0.83	1.01	0.03	-1.05	1.01	-0.5
-0.77	1.01	0.02	-0.98	1.01	-0.5
-0.71	1.01	0.03	-0.91	1.01	-0.5
-0.65	1.01	0.03	-0.84	1.01	-0.49
-0.59	1.01	0.24	-0.77	1.01	-0.5
-0.52	1.01	0.4	-0.7	1.01	-0.5
-0.46	1.01	0.29	-0.63	1.01	-0.49
-0.4	1.01	0.18	-0.56	1.01	-0.49
-0.34	1.01	0.07	-0.49	1.01	-0.48
-0.28	1.01	0.03	-0.42	1.01	-0.48
-0.21	1.01	0.05	-0.35	1.01	-0.48
-0.15	1.01	0.07	-0.28	1.01	-0.46
-0.09	1.01	0.09	-0.21	1.01	-0.24
-0.03	1.01	0.09	-0.14	1.01	-0.09
0.03	1.01	0.07	-0.06	1.01	-0.16
0.1	1.01	0.05	0.01	1.01	-0.23
0.16	1.01	0.02	0.08	1.01	-0.3
0.22	1.01	0	0.15	1.01	-0.37
-5.13	1.51	0.96	-10.1	1.51	0.41
-5.07	1.51	0.96	-9.98	1.51	0.48
-5	1.51	0.96	-9.85	1.51	0.5
-4.94	1.51	0.95	-9.72	1.51	0.51
-4.87	1.51	0.95	-9.59	1.51	0.54
-4.81	1.51	0.95	-9.46	1.51	0.57
-4.74	1.51	0.93	-9.33	1.51	0.59
-4.68	1.51	0.93	-9.2	1.51	0.6
-4.61	1.51	0.92	-9.07	1.51	0.6
-4.55	1.51	0.9	-8.94	1.51	0.62
-4.48	1.51	0.89	-8.81	1.51	0.63
-4.41	1.51	0.88	-8.68	1.51	0.62
-4.35	1.51	0.87	-8.55	1.51	0.63
-4.28	1.51	0.85	-8.43	1.51	0.63
-4.22	1.51	0.84	-8.3	1.51	0.64
-4.15	1.51	0.82	-8.17	1.51	0.65
-4.09	1.51	0.81	-8.04	1.51	0.65
-4.02	1.51	0.8	-7.91	1.51	0.66
-3.96	1.51	0.78	-7.78	1.51	0.67
-3.89	1.51	0.77	-7.65	1.51	0.67
-3.83	1.51	0.76	-7.52	1.51	0.68
-3.76	1.51	0.75	-7.39	1.51	0.68
-3.7	1.51	0.73	-7.26	1.51	0.69
-3.63	1.51	0.71	-7.13	1.51	0.7
-3.57	1.51	0.66	-7	1.51	0.7
-3.5	1.51	0.61	-6.87	1.51	0.71
-3.44	1.51	0.55	-6.75	1.51	0.71
-3.37	1.51	0.5	-6.62	1.51	0.72
-3.31	1.51	0.45	-6.49	1.51	0.73
-3.24	1.51	0.4	-6.36	1.51	0.72
-3.18	1.51	0.35	-6.23	1.51	0.7
-3.11	1.51	0.29	-6.1	1.51	0.68
-3.05	1.51	0.24	-5.97	1.51	0.68
-2.98	1.51	0.19	-5.84	1.51	0.66
-2.92	1.51	0.13	-5.71	1.51	0.64
-2.85	1.51	0.08	-5.58	1.51	0.64
-2.79	1.51	0.06	-5.45	1.51	0.62
-2.72	1.51	0.08	-5.32	1.51	0.61
-2.66	1.51	0.11	-5.2	1.51	0.59
-2.59	1.51	0.14	-5.07	1.51	0.57
-2.53	1.51	0.16	-4.94	1.51	0.57
-2.46	1.51	0.19	-4.81	1.51	0.55
-2.4	1.51	0.21	-4.68	1.51	0.54
-2.33	1.51	0.23	-4.55	1.51	0.58
-2.27	1.51	0.26	-4.42	1.51	0.61
-2.2	1.51	0.28	-4.29	1.51	0.63
-2.14	1.51	0.3	-4.16	1.51	0.66
-2.07	1.51	0.32	-4.03	1.51	0.69
-2.01	1.51	0.35	-3.9	1.51	0.72
-1.94	1.51	0.37	-3.77	1.51	0.75
-1.88	1.51	0.39	-3.64	1.51	0.78
-1.81	1.51	0.41	-3.52	1.51	0.81
-1.75	1.51	0.43	-3.39	1.51	0.57
-1.68	1.51	0.45	-3.26	1.51	0.27
-1.62	1.51	0.47	-3.13	1.51	-0.03
-1.55	1.51	0.47	-3	1.51	-0.01
-1.49	1.51	0.41	-2.87	1.51	0.03
-1.42	1.51	0.21	-2.74	1.51	0.09
-1.35	1.51	0.09	-2.61	1.51	0.13
-1.29	1.51	-0.04	-2.48	1.51	0.18
-1.22	1.51	-0.16	-2.35	1.51	0.22
-1.16	1.51	-0.19	-2.22	1.51	0.27
-1.09	1.51	-0.19	-2.09	1.51	0.32
-1.03	1.51	-0.19	-1.96	1.51	0.37
-0.96	1.51	-0.19	-1.84	1.51	0.41
-0.9	1.51	-0.2	-1.71	1.51	0.44
-0.83	1.51	-0.19	-1.58	1.51	0.14
-0.77	1.51	-0.19	-1.45	1.51	-0.17
-0.7	1.51	-0.2	-1.32	1.51	-0.48
-0.64	1.51	-0.2	-1.19	1.51	-0.64
-0.57	1.51	-0.2	-1.06	1.51	-0.6
-0.51	1.51	-0.2	-0.93	1.51	-0.58
-0.44	1.51	-0.19	-0.8	1.51	-0.55
-0.38	1.51	0.23	-0.67	1.51	-0.52
-0.31	1.51	0.29	-0.54	1.51	-0.5
-0.25	1.51	0.26	-0.41	1.51	-0.47
-0.18	1.51	0.23	-0.29	1.51	-0.45
-0.12	1.51	0.19	-0.16	1.51	-0.41
-0.05	1.51	0.15	-0.03	1.51	-0.09
0.01	1.51	0.11	0.1	1.51	-0.23
0.08	1.51	0.08	0.23	1.51	-0.37
-5.35	2.01	1	-11.96	2.01	0.25
-5.28	2.01	1.02	-11.8	2.01	0.24
-5.21	2.01	1.01	-11.65	2.01	0.24
-5.14	2.01	1.02	-11.5	2.01	0.28
-5.07	2.01	1.02	-11.35	2.01	0.35
-5	2.01	1.03	-11.2	2.01	0.42
-4.93	2.01	1.03	-11.04	2.01	0.47
-4.86	2.01	1.04	-10.89	2.01	0.53
-4.79	2.01	1.04	-10.74	2.01	0.55
-4.72	2.01	1.05	-10.59	2.01	0.54
-4.66	2.01	1.05	-10.43	2.01	0.57
-4.59	2.01	1.05	-10.28	2.01	0.59
-4.52	2.01	1.03	-10.13	2.01	0.59
-4.45	2.01	1.02	-9.98	2.01	0.62
-4.38	2.01	1.01	-9.83	2.01	0.61
-4.31	2.01	1	-9.67	2.01	0.62
-4.24	2.01	0.99	-9.52	2.01	0.61
-4.17	2.01	0.97	-9.37	2.01	0.62
-4.1	2.01	0.95	-9.22	2.01	0.65
-4.03	2.01	0.94	-9.06	2.01	0.69
-3.96	2.01	0.93	-8.91	2.01	0.71
-3.89	2.01	0.92	-8.76	2.01	0.72
-3.82	2.01	0.9	-8.61	2.01	0.72
-3.75	2.01	0.89	-8.46	2.01	0.7
-3.68	2.01	0.88	-8.3	2.01	0.71
-3.61	2.01	0.83	-8.15	2.01	0.72
-3.54	2.01	0.77	-8	2.01	0.73
-3.47	2.01	0.71	-7.85	2.01	0.73
-3.4	2.01	0.64	-7.69	2.01	0.74
-3.33	2.01	0.58	-7.54	2.01	0.76
-3.26	2.01	0.51	-7.39	2.01	0.77
-3.19	2.01	0.44	-7.24	2.01	0.77
-3.12	2.01	0.38	-7.09	2.01	0.79
-3.05	2.01	0.31	-6.93	2.01	0.79
-2.98	2.01	0.24	-6.78	2.01	0.8
-2.91	2.01	0.25	-6.63	2.01	0.8
-2.84	2.01	0.26	-6.48	2.01	0.81
-2.78	2.01	0.27	-6.32	2.01	0.82
-2.71	2.01	0.28	-6.17	2.01	0.83
-2.64	2.01	0.29	-6.02	2.01	0.83
-2.57	2.01	0.31	-5.87	2.01	0.83
-2.5	2.01	0.32	-5.72	2.01	0.84
-2.43	2.01	0.33	-5.56	2.01	0.84
-2.36	2.01	0.34	-5.41	2.01	0.85
-2.29	2.01	0.35	-5.26	2.01	0.85
-2.22	2.01	0.36	-5.11	2.01	0.84
-2.15	2.01	0.38	-4.95	2.01	0.83
-2.08	2.01	0.39	-4.8	2.01	0.84
-2.01	2.01	0.4	-4.65	2.01	0.84
-1.94	2.01	0.42	-4.5	2.01	0.83
-1.87	2.01	0.43	-4.35	2.01	0.82
-1.8	2.01	0.45	-4.19	2.01	0.83
-1.73	2.01	0.46	-4.04	2.01	0.83
-1.66	2.01	0.37	-3.89	2.01	0.83
-1.59	2.01	0.26	-3.74	2.01	0.66
-1.52	2.01	0.16	-3.58	2.01	0.47
-1.45	2.01	0.05	-3.43	2.01	0.28
-1.38	2.01	-0.05	-3.28	2.01	0.09
-1.31	2.01	-0.15	-3.13	2.01	0.15
-1.24	2.01	-0.22	-2.98	2.01	0.21
-1.17	2.01	-0.21	-2.82	2.01	0.27
-1.1	2.01	-0.2	-2.67	2.01	0.32
-1.03	2.01	-0.2	-2.52	2.01	0.38
-0.96	2.01	-0.19	-2.37	2.01	0.44
-0.9	2.01	-0.19	-2.21	2.01	0.5
-0.83	2.01	-0.18	-2.06	2.01	0.56
-0.76	2.01	-0.19	-1.91	2.01	0.63
-0.69	2.01	-0.19	-1.76	2.01	0.38
-0.62	2.01	-0.18	-1.61	2.01	0.09
-0.55	2.01	-0.18	-1.45	2.01	-0.2
-0.48	2.01	-0.18	-1.3	2.01	-0.48
-0.41	2.01	-0.18	-1.15	2.01	-0.49
-0.34	2.01	-0.17	-1	2.01	-0.47
-0.27	2.01	-0.18	-0.84	2.01	-0.45
-0.2	2.01	-0.18	-0.69	2.01	-0.43
-0.13	2.01	-0.18	-0.54	2.01	-0.41
-0.06	2.01	0.13	-0.39	2.01	-0.39
0.01	2.01	0.25	-0.24	2.01	-0.37
0.08	2.01	0.19	-0.08	2.01	-0.35
0.15	2.01	0.14	0.07	2.01	-0.33
0.22	2.01	0.08	0.22	2.01	-0.31
-5.68	2.51	1.09	-12.43	2.51	0.59
-5.61	2.51	1.09	-12.27	2.51	0.62
-5.54	2.51	1.1	-12.11	2.51	0.66
-5.46	2.51	1.1	-11.95	2.51	0.7
-5.39	2.51	1.1	-11.79	2.51	0.75
-5.32	2.51	1.1	-11.63	2.51	0.81
-5.24	2.51	1.1	-11.48	2.51	0.87
-5.17	2.51	1.11	-11.32	2.51	0.96
-5.09	2.51	1.11	-11.16	2.51	1.02
-5.02	2.51	1.12	-11	2.51	0.96
-4.95	2.51	1.13	-10.84	2.51	0.97
-4.87	2.51	1.14	-10.68	2.51	0.99
-4.8	2.51	1.16	-10.53	2.51	1.01
-4.73	2.51	1.19	-10.37	2.51	1.02
-4.65	2.51	1.2	-10.21	2.51	1.04
-4.58	2.51	1.17	-10.05	2.51	1.06
-4.51	2.51	1.17	-9.89	2.51	1.06
-4.43	2.51	1.16	-9.73	2.51	1.07
-4.36	2.51	1.17	-9.58	2.51	1.12
-4.28	2.51	1.13	-9.42	2.51	1.08
-4.21	2.51	1.12	-9.26	2.51	1.06
-4.14	2.51	1.09	-9.1	2.51	1.02
-4.06	2.51	1.08	-8.94	2.51	1.05
-3.99	2.51	1.08	-8.78	2.51	1.04
-3.92	2.51	1.06	-8.62	2.51	1.04
-3.84	2.51	1.05	-8.47	2.51	1.05
-3.77	2.51	1.05	-8.31	2.51	1.04
-3.69	2.51	1.04	-8.15	2.51	1.07
-3.62	2.51	1.01	-7.99	2.51	1.06
-3.55	2.51	0.93	-7.83	2.51	1.07
-3.47	2.51	0.86	-7.67	2.51	1.09
-3.4	2.51	0.79	-7.52	2.51	1.08
-3.33	2.51	0.71	-7.36	2.51	1.09
-3.25	2.51	0.63	-7.2	2.51	1.09
-3.18	2.51	0.56	-7.04	2.51	1.09
-3.11	2.51	0.49	-6.88	2.51	1.14
-3.03	2.51	0.41	-6.72	2.51	1.07
-2.96	2.51	0.34	-6.57	2.51	1.07
-2.88	2.51	0.33	-6.41	2.51	1.07
-2.81	2.51	0.34	-6.25	2.51	1.07
-2.74	2.51	0.35	-6.09	2.51	1.06
-2.66	2.51	0.37	-5.93	2.51	1.06
-2.59	2.51	0.38	-5.77	2.51	1.05
-2.52	2.51	0.39	-5.62	2.51	1.05
-2.44	2.51	0.4	-5.46	2.51	1.05
-2.37	2.51	0.42	-5.3	2.51	1.04
-2.3	2.51	0.44	-5.14	2.51	1.04
-2.22	2.51	0.45	-4.98	2.51	1.04
-2.15	2.51	0.46	-4.82	2.51	1.03
-2.07	2.51	0.47	-4.66	2.51	1.01
-2	2.51	0.5	-4.51	2.51	0.99
-1.93	2.51	0.51	-4.35	2.51	0.97
-1.85	2.51	0.52	-4.19	2.51	0.96
-1.78	2.51	0.53	-4.03	2.51	0.94
-1.71	2.51	0.55	-3.87	2.51	0.92
-1.63	2.51	0.49	-3.71	2.51	0.76
-1.56	2.51	0.37	-3.56	2.51	0.59
-1.48	2.51	0.24	-3.4	2.51	0.42
-1.41	2.51	0.12	-3.24	2.51	0.25
-1.34	2.51	0	-3.08	2.51	0.26
-1.26	2.51	-0.05	-2.92	2.51	0.32
-1.19	2.51	-0.06	-2.76	2.51	0.39
-1.12	2.51	-0.04	-2.61	2.51	0.45
-1.04	2.51	-0.05	-2.45	2.51	0.52
-0.97	2.51	-0.05	-2.29	2.51	0.65
-0.9	2.51	-0.05	-2.13	2.51	0.69
-0.82	2.51	-0.04	-1.97	2.51	0.71
-0.75	2.51	-0.04	-1.81	2.51	0.75
-0.67	2.51	-0.04	-1.66	2.51	0.44
-0.6	2.51	-0.03	-1.5	2.51	0.14
-0.53	2.51	-0.03	-1.34	2.51	-0.17
-0.45	2.51	-0.03	-1.18	2.51	-0.37
-0.38	2.51	-0.03	-1.02	2.51	-0.33
-0.31	2.51	-0.02	-0.86	2.51	-0.3
-0.23	2.51	-0.02	-0.7	2.51	-0.27
-0.16	2.51	-0.02	-0.55	2.51	-0.24
-0.08	2.51	-0.02	-0.39	2.51	-0.21
-0.01	2.51	0	-0.23	2.51	-0.18
0.06	2.51	0.17	-0.07	2.51	-0.15
0.14	2.51	0.11	0.09	2.51	-0.12
0.21	2.51	0.04	0.25	2.51	-0.08
-5.84	3.01	1.22	-12.71	3.01	0.84
-5.76	3.01	1.2	-12.55	3.01	0.79
-5.68	3.01	1.23	-12.39	3.01	0.84
-5.6	3.01	1.24	-12.23	3.01	0.95
-5.52	3.01	1.26	-12.06	3.01	1.01
-5.44	3.01	1.27	-11.9	3.01	1.06
-5.36	3.01	1.27	-11.74	3.01	1.11
-5.28	3.01	1.3	-11.58	3.01	1.16
-5.2	3.01	1.29	-11.42	3.01	1.14
-5.12	3.01	1.28	-11.26	3.01	1.15
-5.04	3.01	1.27	-11.1	3.01	1.16
-4.96	3.01	1.26	-10.94	3.01	1.17
-4.88	3.01	1.25	-10.78	3.01	1.18
-4.8	3.01	1.24	-10.61	3.01	1.21
-4.72	3.01	1.24	-10.45	3.01	1.2
-4.64	3.01	1.24	-10.29	3.01	1.23
-4.56	3.01	1.23	-10.13	3.01	1.24
-4.48	3.01	1.23	-9.97	3.01	1.24
-4.4	3.01	1.23	-9.81	3.01	1.24
-4.32	3.01	1.22	-9.65	3.01	1.27
-4.24	3.01	1.22	-9.49	3.01	1.34
-4.16	3.01	1.21	-9.32	3.01	1.34
-4.09	3.01	1.2	-9.16	3.01	1.34
-4.01	3.01	1.19	-9	3.01	1.34
-3.93	3.01	1.19	-8.84	3.01	1.34
-3.85	3.01	1.19	-8.68	3.01	1.34
-3.77	3.01	1.19	-8.52	3.01	1.34
-3.69	3.01	1.17	-8.36	3.01	1.32
-3.61	3.01	1.12	-8.2	3.01	1.32
-3.53	3.01	1.06	-8.03	3.01	1.33
-3.45	3.01	0.98	-7.87	3.01	1.32
-3.37	3.01	0.89	-7.71	3.01	1.33
-3.29	3.01	0.77	-7.55	3.01	1.31
-3.21	3.01	0.68	-7.39	3.01	1.32
-3.13	3.01	0.59	-7.23	3.01	1.31
-3.05	3.01	0.51	-7.07	3.01	1.32
-2.97	3.01	0.43	-6.91	3.01	1.29
-2.89	3.01	0.38	-6.74	3.01	1.33
-2.81	3.01	0.4	-6.58	3.01	1.32
-2.73	3.01	0.41	-6.42	3.01	1.32
-2.65	3.01	0.44	-6.26	3.01	1.23
-2.57	3.01	0.45	-6.1	3.01	1.29
-2.49	3.01	0.48	-5.94	3.01	1.27
-2.41	3.01	0.49	-5.78	3.01	1.31
-2.33	3.01	0.51	-5.62	3.01	1.31
-2.25	3.01	0.52	-5.46	3.01	1.28
-2.17	3.01	0.54	-5.29	3.01	1.31
-2.09	3.01	0.56	-5.13	3.01	1.25
-2.01	3.01	0.57	-4.97	3.01	1.24
-1.93	3.01	0.6	-4.81	3.01	1.23
-1.85	3.01	0.61	-4.65	3.01	1.19
-1.77	3.01	0.63	-4.49	3.01	1.18
-1.69	3.01	0.64	-4.33	3.01	1.15
-1.61	3.01	0.6	-4.17	3.01	1.15
-1.53	3.01	0.46	-4	3.01	1.16
-1.45	3.01	0.31	-3.84	3.01	1.2
-1.37	3.01	0.16	-3.68	3.01	1.06
-1.29	3.01	0.01	-3.52	3.01	0.71
-1.21	3.01	-0.13	-3.36	3.01	0.51
-1.13	3.01	-0.13	-3.2	3.01	0.35
-1.06	3.01	-0.14	-3.04	3.01	0.4
-0.98	3.01	-0.14	-2.88	3.01	0.46
-0.9	3.01	-0.16	-2.71	3.01	0.5
-0.82	3.01	-0.16	-2.55	3.01	0.58
-0.74	3.01	-0.16	-2.39	3.01	0.69
-0.66	3.01	-0.17	-2.23	3.01	0.72
-0.58	3.01	-0.17	-2.07	3.01	0.79
-0.5	3.01	-0.18	-1.91	3.01	0.76
-0.42	3.01	-0.18	-1.75	3.01	0.77
-0.34	3.01	-0.19	-1.59	3.01	0.45
-0.26	3.01	-0.2	-1.42	3.01	0.16
-0.18	3.01	-0.2	-1.26	3.01	-0.14
-0.1	3.01	-0.15	-1.1	3.01	-0.22
-0.02	3.01	-0.14	-0.94	3.01	-0.19
0.06	3.01	-0.16	-0.78	3.01	-0.16
0.14	3.01	-0.13	-0.62	3.01	-0.13
0.22	3.01	-0.12	-0.46	3.01	-0.1
0.3	3.01	-0.15	-0.3	3.01	-0.04
0.38	3.01	-0.15	-0.14	3.01	0.02
0.46	3.01	-0.15	0.03	3.01	0.01
0.54	3.01	-0.15	0.19	3.01	0.09
-6.04	3.51	1.3	-12.9	3.51	0.98
-5.96	3.51	1.3	-12.73	3.51	0.97
-5.88	3.51	1.32	-12.57	3.51	1
-5.8	3.51	1.33	-12.4	3.51	1.07
-5.72	3.51	1.36	-12.24	3.51	1.14
-5.64	3.51	1.38	-12.08	3.51	1.21
-5.56	3.51	1.39	-11.91	3.51	1.22
-5.47	3.51	1.36	-11.75	3.51	1.23
-5.39	3.51	1.36	-11.58	3.51	1.23
-5.31	3.51	1.38	-11.42	3.51	1.3
-5.23	3.51	1.39	-11.26	3.51	1.33
-5.15	3.51	1.4	-11.09	3.51	1.34
-5.07	3.51	1.36	-10.93	3.51	1.3
-4.99	3.51	1.35	-10.76	3.51	1.24
-4.91	3.51	1.36	-10.6	3.51	1.17
-4.83	3.51	1.41	-10.44	3.51	1.25
-4.75	3.51	1.4	-10.27	3.51	1.28
-4.66	3.51	1.39	-10.11	3.51	1.27
-4.58	3.51	1.37	-9.94	3.51	1.23
-4.5	3.51	1.36	-9.78	3.51	1.23
-4.42	3.51	1.36	-9.62	3.51	1.23
-4.34	3.51	1.35	-9.45	3.51	1.28
-4.26	3.51	1.34	-9.29	3.51	1.31
-4.18	3.51	1.34	-9.12	3.51	1.33
-4.1	3.51	1.33	-8.96	3.51	1.35
-4.02	3.51	1.29	-8.8	3.51	1.37
-3.94	3.51	1.29	-8.63	3.51	1.39
-3.85	3.51	1.3	-8.47	3.51	1.41
-3.77	3.51	1.3	-8.3	3.51	1.43
-3.69	3.51	1.19	-8.14	3.51	1.45
-3.61	3.51	1.18	-7.97	3.51	1.45
-3.53	3.51	1.09	-7.81	3.51	1.45
-3.45	3.51	1.02	-7.65	3.51	1.42
-3.37	3.51	0.94	-7.48	3.51	1.43
-3.29	3.51	0.86	-7.32	3.51	1.43
-3.21	3.51	0.76	-7.15	3.51	1.41
-3.13	3.51	0.67	-6.99	3.51	1.42
-3.05	3.51	0.53	-6.83	3.51	1.41
-2.96	3.51	0.47	-6.66	3.51	1.47
-2.88	3.51	0.48	-6.5	3.51	1.4
-2.8	3.51	0.52	-6.33	3.51	1.39
-2.72	3.51	0.55	-6.17	3.51	1.38
-2.64	3.51	0.6	-6.01	3.51	1.39
-2.56	3.51	0.63	-5.84	3.51	1.39
-2.48	3.51	0.66	-5.68	3.51	1.39
-2.4	3.51	0.69	-5.51	3.51	1.33
-2.32	3.51	0.7	-5.35	3.51	1.39
-2.24	3.51	0.71	-5.19	3.51	1.37
-2.15	3.51	0.74	-5.02	3.51	1.35
-2.07	3.51	0.76	-4.86	3.51	1.36
-1.99	3.51	0.78	-4.69	3.51	1.32
-1.91	3.51	0.8	-4.53	3.51	1.31
-1.83	3.51	0.8	-4.37	3.51	1.29
-1.75	3.51	0.81	-4.2	3.51	1.29
-1.67	3.51	0.84	-4.04	3.51	1.3
-1.59	3.51	0.74	-3.87	3.51	1.24
-1.51	3.51	0.59	-3.71	3.51	1.1
-1.43	3.51	0.44	-3.55	3.51	0.69
-1.34	3.51	0.29	-3.38	3.51	0.45
-1.26	3.51	0.15	-3.22	3.51	0.38
-1.18	3.51	0.11	-3.05	3.51	0.43
-1.1	3.51	0.09	-2.89	3.51	0.5
-1.02	3.51	0.07	-2.73	3.51	0.61
-0.94	3.51	0.06	-2.56	3.51	0.67
-0.86	3.51	0.06	-2.4	3.51	0.76
-0.78	3.51	0.05	-2.23	3.51	0.81
-0.7	3.51	0.04	-2.07	3.51	0.84
-0.62	3.51	0.04	-1.91	3.51	0.81
-0.54	3.51	0.04	-1.74	3.51	0.84
-0.45	3.51	0.04	-1.58	3.51	0.36
-0.37	3.51	0.03	-1.41	3.51	0.09
-0.29	3.51	0.04	-1.25	3.51	-0.13
-0.21	3.51	0.08	-1.09	3.51	-0.11
-0.13	3.51	0.08	-0.92	3.51	-0.09
-0.05	3.51	0.08	-0.76	3.51	-0.06
0.03	3.51	0.08	-0.59	3.51	-0.04
0.11	3.51	0.08	-0.43	3.51	-0.02
0.19	3.51	0.06	-0.27	3.51	0
0.27	3.51	0.06	-0.1	3.51	0.01
0.36	3.51	0.06	0.06	3.51	0.06
0.44	3.51	0.07	0.23	3.51	0.04
-6.19	4.01	1.36	-13.12	4.01	1.22
-6.11	4.01	1.37	-12.96	4.01	1.24
-6.02	4.01	1.39	-12.79	4.01	1.3
-5.94	4.01	1.43	-12.62	4.01	1.32
-5.86	4.01	1.44	-12.45	4.01	1.35
-5.77	4.01	1.44	-12.29	4.01	1.37
-5.69	4.01	1.45	-12.12	4.01	1.38
-5.6	4.01	1.46	-11.95	4.01	1.4
-5.52	4.01	1.46	-11.78	4.01	1.42
-5.44	4.01	1.47	-11.62	4.01	1.43
-5.35	4.01	1.45	-11.45	4.01	1.45
-5.27	4.01	1.47	-11.28	4.01	1.47
-5.18	4.01	1.42	-11.11	4.01	1.45
-5.1	4.01	1.4	-10.95	4.01	1.44
-5.02	4.01	1.44	-10.78	4.01	1.43
-4.93	4.01	1.44	-10.61	4.01	1.46
-4.85	4.01	1.44	-10.44	4.01	1.47
-4.77	4.01	1.44	-10.28	4.01	1.48
-4.68	4.01	1.44	-10.11	4.01	1.49
-4.6	4.01	1.44	-9.94	4.01	1.48
-4.51	4.01	1.43	-9.77	4.01	1.49
-4.43	4.01	1.41	-9.61	4.01	1.52
-4.35	4.01	1.4	-9.44	4.01	1.55
-4.26	4.01	1.4	-9.27	4.01	1.56
-4.18	4.01	1.38	-9.1	4.01	1.58
-4.09	4.01	1.39	-8.94	4.01	1.56
-4.01	4.01	1.34	-8.77	4.01	1.51
-3.93	4.01	1.37	-8.6	4.01	1.49
-3.84	4.01	1.35	-8.43	4.01	1.45
-3.76	4.01	1.33	-8.27	4.01	1.37
-3.68	4.01	1.26	-8.1	4.01	1.43
-3.59	4.01	1.19	-7.93	4.01	1.43
-3.51	4.01	1.13	-7.76	4.01	1.42
-3.42	4.01	1.04	-7.6	4.01	1.39
-3.34	4.01	0.97	-7.43	4.01	1.41
-3.26	4.01	0.88	-7.26	4.01	1.36
-3.17	4.01	0.82	-7.09	4.01	1.42
-3.09	4.01	0.59	-6.93	4.01	1.41
-3	4.01	0.57	-6.76	4.01	1.41
-2.92	4.01	0.5	-6.59	4.01	1.39
-2.84	4.01	0.53	-6.43	4.01	1.38
-2.75	4.01	0.63	-6.26	4.01	1.41
-2.67	4.01	0.66	-6.09	4.01	1.4
-2.58	4.01	0.69	-5.92	4.01	1.4
-2.5	4.01	0.71	-5.76	4.01	1.39
-2.42	4.01	0.75	-5.59	4.01	1.37
-2.33	4.01	0.76	-5.42	4.01	1.4
-2.25	4.01	0.79	-5.25	4.01	1.4
-2.17	4.01	0.8	-5.09	4.01	1.37
-2.08	4.01	0.81	-4.92	4.01	1.35
-2	4.01	0.84	-4.75	4.01	1.36
-1.91	4.01	0.86	-4.58	4.01	1.36
-1.83	4.01	0.87	-4.42	4.01	1.36
-1.75	4.01	0.86	-4.25	4.01	1.35
-1.66	4.01	0.93	-4.08	4.01	1.27
-1.58	4.01	0.93	-3.91	4.01	1.06
-1.49	4.01	0.79	-3.75	4.01	0.87
-1.41	4.01	0.55	-3.58	4.01	0.65
-1.33	4.01	0.38	-3.41	4.01	0.33
-1.24	4.01	0.22	-3.24	4.01	0.41
-1.16	4.01	0.11	-3.08	4.01	0.51
-1.08	4.01	0.14	-2.91	4.01	0.59
-0.99	4.01	0.13	-2.74	4.01	0.71
-0.91	4.01	0.12	-2.57	4.01	0.78
-0.82	4.01	0.14	-2.41	4.01	0.78
-0.74	4.01	0.15	-2.24	4.01	0.85
-0.66	4.01	0.16	-2.07	4.01	0.9
-0.57	4.01	0.17	-1.9	4.01	0.9
-0.49	4.01	0.16	-1.74	4.01	0.66
-0.4	4.01	0.16	-1.57	4.01	0.36
-0.32	4.01	0.15	-1.4	4.01	0.04
-0.24	4.01	0.15	-1.23	4.01	0
-0.15	4.01	0.15	-1.07	4.01	0.02
-0.07	4.01	0.13	-0.9	4.01	0.04
0.02	4.01	0.15	-0.73	4.01	0.09
0.1	4.01	0.13	-0.56	4.01	0.13
0.18	4.01	0.07	-0.4	4.01	0.14
0.27	4.01	0.07	-0.23	4.01	0.11
0.35	4.01	0.06	-0.06	4.01	0.13
0.43	4.01	0.07	0.11	4.01	0.15
0.52	4.01	0.09	0.27	4.01	0.17
-6.38	4.51	1.44	-13.39	4.51	1.38
-6.29	4.51	1.46	-13.22	4.51	1.39
-6.2	4.51	1.47	-13.05	4.51	1.41
-6.12	4.51	1.52	-12.88	4.51	1.43
-6.03	4.51	1.52	-12.71	4.51	1.45
-5.94	4.51	1.51	-12.54	4.51	1.48
-5.85	4.51	1.51	-12.37	4.51	1.51
-5.76	4.51	1.52	-12.2	4.51	1.52
-5.68	4.51	1.52	-12.03	4.51	1.54
-5.59	4.51	1.53	-11.86	4.51	1.53
-5.5	4.51	1.53	-11.69	4.51	1.56
-5.41	4.51	1.53	-11.52	4.51	1.58
-5.32	4.51	1.53	-11.35	4.51	1.56
-5.23	4.51	1.54	-11.18	4.51	1.57
-5.15	4.51	1.55	-11.01	4.51	1.58
-5.06	4.51	1.53	-10.84	4.51	1.6
-4.97	4.51	1.52	-10.67	4.51	1.61
-4.88	4.51	1.51	-10.5	4.51	1.62
-4.79	4.51	1.49	-10.33	4.51	1.6
-4.71	4.51	1.47	-10.16	4.51	1.57
-4.62	4.51	1.45	-9.99	4.51	1.59
-4.53	4.51	1.44	-9.82	4.51	1.6
-4.44	4.51	1.43	-9.65	4.51	1.61
-4.35	4.51	1.4	-9.48	4.51	1.62
-4.26	4.51	1.4	-9.31	4.51	1.63
-4.18	4.51	1.39	-9.14	4.51	1.62
-4.09	4.51	1.39	-8.97	4.51	1.64
-4	4.51	1.37	-8.8	4.51	1.63
-3.91	4.51	1.33	-8.63	4.51	1.6
-3.82	4.51	1.33	-8.45	4.51	1.57
-3.73	4.51	1.28	-8.28	4.51	1.49
-3.65	4.51	1.18	-8.11	4.51	1.53
-3.56	4.51	1.09	-7.94	4.51	1.5
-3.47	4.51	1	-7.77	4.51	1.49
-3.38	4.51	0.89	-7.6	4.51	1.48
-3.29	4.51	0.8	-7.43	4.51	1.49
-3.21	4.51	0.7	-7.26	4.51	1.47
-3.12	4.51	0.56	-7.09	4.51	1.47
-3.03	4.51	0.51	-6.92	4.51	1.45
-2.94	4.51	0.53	-6.75	4.51	1.45
-2.85	4.51	0.63	-6.58	4.51	1.46
-2.76	4.51	0.69	-6.41	4.51	1.44
-2.68	4.51	0.73	-6.24	4.51	1.45
-2.59	4.51	0.75	-6.07	4.51	1.42
-2.5	4.51	0.78	-5.9	4.51	1.36
-2.41	4.51	0.79	-5.73	4.51	1.31
-2.32	4.51	0.82	-5.56	4.51	1.37
-2.24	4.51	0.84	-5.39	4.51	1.38
-2.15	4.51	0.87	-5.22	4.51	1.38
-2.06	4.51	0.91	-5.05	4.51	1.41
-1.97	4.51	0.92	-4.88	4.51	1.4
-1.88	4.51	0.93	-4.71	4.51	1.42
-1.79	4.51	0.91	-4.54	4.51	1.46
-1.71	4.51	0.94	-4.37	4.51	1.38
-1.62	4.51	0.82	-4.2	4.51	1.32
-1.53	4.51	0.63	-4.03	4.51	1.23
-1.44	4.51	0.43	-3.86	4.51	1.06
-1.35	4.51	0.25	-3.69	4.51	0.86
-1.26	4.51	0.13	-3.52	4.51	0.5
-1.18	4.51	0.11	-3.35	4.51	0.45
-1.09	4.51	0.11	-3.18	4.51	0.52
-1	4.51	0.1	-3.01	4.51	0.62
-0.91	4.51	0.09	-2.84	4.51	0.72
-0.82	4.51	0.09	-2.67	4.51	0.77
-0.74	4.51	0.08	-2.5	4.51	0.85
-0.65	4.51	0.08	-2.33	4.51	0.89
-0.56	4.51	0.06	-2.16	4.51	0.94
-0.47	4.51	0.07	-1.99	4.51	0.93
-0.38	4.51	0.08	-1.82	4.51	0.99
-0.29	4.51	0.08	-1.65	4.51	0.72
-0.21	4.51	0.08	-1.47	4.51	0.34
-0.12	4.51	0.08	-1.3	4.51	0.07
-0.03	4.51	0.1	-1.13	4.51	0.02
0.06	4.51	0.11	-0.96	4.51	0.02
0.15	4.51	0.1	-0.79	4.51	0.03
0.23	4.51	0.1	-0.62	4.51	0.06
0.32	4.51	0.07	-0.45	4.51	0.09
0.41	4.51	0.11	-0.28	4.51	0.13
0.5	4.51	0.14	-0.11	4.51	0.1
0.59	4.51	0.13	0.06	4.51	0.13
0.68	4.51	0.14	0.23	4.51	0.12
-6.61	5.01	1.5	-13.6	5.01	1.43
-6.52	5.01	1.47	-13.43	5.01	1.45
-6.43	5.01	1.51	-13.26	5.01	1.5
-6.34	5.01	1.52	-13.08	5.01	1.57
-6.25	5.01	1.53	-12.91	5.01	1.63
-6.16	5.01	1.54	-12.74	5.01	1.57
-6.07	5.01	1.54	-12.56	5.01	1.57
-5.97	5.01	1.57	-12.39	5.01	1.57
-5.88	5.01	1.57	-12.22	5.01	1.57
-5.79	5.01	1.61	-12.04	5.01	1.59
-5.7	5.01	1.61	-11.87	5.01	1.59
-5.61	5.01	1.6	-11.7	5.01	1.6
-5.52	5.01	1.58	-11.53	5.01	1.62
-5.43	5.01	1.54	-11.35	5.01	1.64
-5.34	5.01	1.54	-11.18	5.01	1.61
-5.24	5.01	1.54	-11.01	5.01	1.62
-5.15	5.01	1.52	-10.83	5.01	1.67
-5.06	5.01	1.5	-10.66	5.01	1.74
-4.97	5.01	1.47	-10.49	5.01	1.76
-4.88	5.01	1.46	-10.31	5.01	1.75
-4.79	5.01	1.46	-10.14	5.01	1.72
-4.7	5.01	1.44	-9.97	5.01	1.69
-4.6	5.01	1.45	-9.79	5.01	1.69
-4.51	5.01	1.47	-9.62	5.01	1.68
-4.42	5.01	1.48	-9.45	5.01	1.71
-4.33	5.01	1.47	-9.28	5.01	1.71
-4.24	5.01	1.48	-9.1	5.01	1.71
-4.15	5.01	1.47	-8.93	5.01	1.7
-4.06	5.01	1.42	-8.76	5.01	1.68
-3.96	5.01	1.39	-8.58	5.01	1.63
-3.87	5.01	1.36	-8.41	5.01	1.6
-3.78	5.01	1.29	-8.24	5.01	1.56
-3.69	5.01	1.26	-8.06	5.01	1.45
-3.6	5.01	1.18	-7.89	5.01	1.53
-3.51	5.01	1.1	-7.72	5.01	1.51
-3.42	5.01	1.02	-7.55	5.01	1.51
-3.32	5.01	0.95	-7.37	5.01	1.43
-3.23	5.01	0.78	-7.2	5.01	1.41
-3.14	5.01	0.63	-7.03	5.01	1.41
-3.05	5.01	0.6	-6.85	5.01	1.4
-2.96	5.01	0.65	-6.68	5.01	1.42
-2.87	5.01	0.69	-6.51	5.01	1.44
-2.78	5.01	0.74	-6.33	5.01	1.43
-2.69	5.01	0.78	-6.16	5.01	1.41
-2.59	5.01	0.8	-5.99	5.01	1.35
-2.5	5.01	0.83	-5.81	5.01	1.35
-2.41	5.01	0.87	-5.64	5.01	1.34
-2.32	5.01	0.89	-5.47	5.01	1.36
-2.23	5.01	0.92	-5.3	5.01	1.38
-2.14	5.01	0.95	-5.12	5.01	1.45
-2.05	5.01	0.97	-4.95	5.01	1.5
-1.95	5.01	0.98	-4.78	5.01	1.5
-1.86	5.01	0.96	-4.6	5.01	1.46
-1.77	5.01	0.98	-4.43	5.01	1.4
-1.68	5.01	1	-4.26	5.01	1.38
-1.59	5.01	1.02	-4.08	5.01	1.25
-1.5	5.01	0.85	-3.91	5.01	0.95
-1.41	5.01	0.55	-3.74	5.01	0.78
-1.31	5.01	0.32	-3.56	5.01	0.41
-1.22	5.01	0.21	-3.39	5.01	0.47
-1.13	5.01	0.22	-3.22	5.01	0.55
-1.04	5.01	0.18	-3.05	5.01	0.7
-0.95	5.01	0.17	-2.87	5.01	0.77
-0.86	5.01	0.16	-2.7	5.01	0.82
-0.77	5.01	0.17	-2.53	5.01	0.87
-0.67	5.01	0.17	-2.35	5.01	0.92
-0.58	5.01	0.16	-2.18	5.01	0.99
-0.49	5.01	0.18	-2.01	5.01	0.96
-0.4	5.01	0.17	-1.83	5.01	1.03
-0.31	5.01	0.17	-1.66	5.01	0.77
-0.22	5.01	0.18	-1.49	5.01	0.45
-0.13	5.01	0.19	-1.32	5.01	0.21
-0.04	5.01	0.23	-1.14	5.01	0.12
0.06	5.01	0.2	-0.97	5.01	0.13
0.15	5.01	0.21	-0.8	5.01	0.16
0.24	5.01	0.21	-0.62	5.01	0.23
0.33	5.01	0.2	-0.45	5.01	0.22
0.42	5.01	0.17	-0.28	5.01	0.22
0.51	5.01	0.18	-0.1	5.01	0.22
0.6	5.01	0.17	0.07	5.01	0.24
0.7	5.01	0.14	0.24	5.01	0.26
-6.75	5.51	1.56	-13.85	5.5	1.56
-6.66	5.51	1.57	-13.67	5.5	1.58
-6.57	5.51	1.6	-13.49	5.5	1.61
-6.47	5.51	1.64	-13.32	5.5	1.63
-6.38	5.51	1.65	-13.14	5.5	1.65
-6.29	5.51	1.66	-12.96	5.5	1.67
-6.19	5.51	1.67	-12.79	5.5	1.69
-6.1	5.51	1.68	-12.61	5.5	1.7
-6.01	5.51	1.69	-12.43	5.5	1.72
-5.91	5.51	1.7	-12.26	5.5	1.72
-5.82	5.51	1.7	-12.08	5.5	1.73
-5.73	5.51	1.65	-11.9	5.5	1.72
-5.63	5.51	1.63	-11.73	5.5	1.74
-5.54	5.51	1.62	-11.55	5.5	1.78
-5.44	5.51	1.62	-11.37	5.5	1.78
-5.35	5.51	1.62	-11.2	5.5	1.8
-5.26	5.51	1.6	-11.02	5.5	1.81
-5.16	5.51	1.57	-10.85	5.5	1.83
-5.07	5.51	1.56	-10.67	5.5	1.79
-4.98	5.51	1.53	-10.49	5.5	1.77
-4.88	5.51	1.52	-10.32	5.5	1.77
-4.79	5.51	1.5	-10.14	5.5	1.74
-4.7	5.51	1.49	-9.96	5.5	1.76
-4.6	5.51	1.48	-9.79	5.5	1.77
-4.51	5.51	1.48	-9.61	5.5	1.76
-4.42	5.51	1.47	-9.43	5.5	1.77
-4.32	5.51	1.46	-9.26	5.5	1.77
-4.23	5.51	1.45	-9.08	5.5	1.78
-4.14	5.51	1.45	-8.9	5.5	1.8
-4.04	5.51	1.44	-8.73	5.5	1.75
-3.95	5.51	1.37	-8.55	5.5	1.68
-3.86	5.51	1.29	-8.37	5.5	1.65
-3.76	5.51	1.21	-8.2	5.5	1.64
-3.67	5.51	1.13	-8.02	5.5	1.6
-3.57	5.51	1.06	-7.84	5.5	1.58
-3.48	5.51	0.97	-7.67	5.5	1.54
-3.39	5.51	0.85	-7.49	5.5	1.52
-3.29	5.51	0.73	-7.31	5.5	1.49
-3.2	5.51	0.61	-7.14	5.5	1.48
-3.11	5.51	0.57	-6.96	5.5	1.49
-3.01	5.51	0.6	-6.78	5.5	1.47
-2.92	5.51	0.66	-6.61	5.5	1.48
-2.83	5.51	0.72	-6.43	5.5	1.46
-2.73	5.51	0.76	-6.25	5.5	1.47
-2.64	5.51	0.8	-6.08	5.5	1.47
-2.55	5.51	0.81	-5.9	5.5	1.49
-2.45	5.51	0.87	-5.72	5.5	1.49
-2.36	5.51	0.89	-5.55	5.5	1.52
-2.27	5.51	0.91	-5.37	5.5	1.53
-2.17	5.51	0.92	-5.19	5.5	1.54
-2.08	5.51	0.94	-5.02	5.5	1.54
-1.99	5.51	0.94	-4.84	5.5	1.55
-1.89	5.51	0.92	-4.67	5.5	1.53
-1.8	5.51	0.94	-4.49	5.5	1.49
-1.7	5.51	0.96	-4.31	5.5	1.32
-1.61	5.51	0.88	-4.14	5.5	1.19
-1.52	5.51	0.69	-3.96	5.5	1.06
-1.42	5.51	0.53	-3.78	5.5	0.88
-1.33	5.51	0.37	-3.61	5.5	0.56
-1.24	5.51	0.21	-3.43	5.5	0.61
-1.14	5.51	0.16	-3.25	5.5	0.7
-1.05	5.51	0.15	-3.08	5.5	0.81
-0.96	5.51	0.14	-2.9	5.5	0.84
-0.86	5.51	0.11	-2.72	5.5	0.86
-0.77	5.51	0.11	-2.55	5.5	0.89
-0.68	5.51	0.11	-2.37	5.5	0.91
-0.58	5.51	0.12	-2.19	5.5	0.92
-0.49	5.51	0.12	-2.02	5.5	0.99
-0.4	5.51	0.12	-1.84	5.5	1.05
-0.3	5.51	0.13	-1.66	5.5	0.81
-0.21	5.51	0.13	-1.49	5.5	0.48
-0.12	5.51	0.14	-1.31	5.5	0.19
-0.02	5.51	0.15	-1.13	5.5	0.04
0.07	5.51	0.17	-0.96	5.5	0.09
0.17	5.51	0.17	-0.78	5.5	0.07
0.26	5.51	0.18	-0.6	5.5	0.08
0.35	5.51	0.16	-0.43	5.5	0.1
0.45	5.51	0.15	-0.25	5.5	0.11
0.54	5.51	0.16	-0.07	5.5	0.12
0.63	5.51	0.19	0.1	5.5	0.14
0.73	5.51	0.16	0.28	5.5	0.21
-6.92	6.01	1.63	-13.97	6	1.67
-6.82	6.01	1.63	-13.8	6	1.66
-6.73	6.01	1.66	-13.62	6	1.74
-6.63	6.01	1.67	-13.44	6	1.76
-6.54	6.01	1.68	-13.26	6	1.77
-6.44	6.01	1.69	-13.08	6	1.74
-6.35	6.01	1.69	-12.91	6	1.73
-6.25	6.01	1.68	-12.73	6	1.76
-6.16	6.01	1.68	-12.55	6	1.77
-6.06	6.01	1.67	-12.37	6	1.8
-5.97	6.01	1.68	-12.19	6	1.8
-5.87	6.01	1.7	-12.02	6	1.83
-5.78	6.01	1.73	-11.84	6	1.85
-5.68	6.01	1.74	-11.66	6	1.86
-5.59	6.01	1.74	-11.48	6	1.87
-5.5	6.01	1.72	-11.31	6	1.9
-5.4	6.01	1.7	-11.13	6	1.85
-5.31	6.01	1.68	-10.95	6	1.84
-5.21	6.01	1.66	-10.77	6	1.83
-5.12	6.01	1.65	-10.59	6	1.8
-5.02	6.01	1.67	-10.42	6	1.8
-4.93	6.01	1.66	-10.24	6	1.78
-4.83	6.01	1.66	-10.06	6	1.73
-4.74	6.01	1.64	-9.88	6	1.74
-4.64	6.01	1.64	-9.7	6	1.75
-4.55	6.01	1.64	-9.53	6	1.77
-4.45	6.01	1.57	-9.35	6	1.74
-4.36	6.01	1.56	-9.17	6	1.77
-4.26	6.01	1.56	-8.99	6	1.8
-4.17	6.01	1.57	-8.81	6	1.82
-4.07	6.01	1.45	-8.64	6	1.89
-3.98	6.01	1.38	-8.46	6	1.83
-3.88	6.01	1.35	-8.28	6	1.8
-3.79	6.01	1.3	-8.1	6	1.76
-3.69	6.01	1.22	-7.93	6	1.73
-3.6	6.01	1.21	-7.75	6	1.71
-3.5	6.01	1.11	-7.57	6	1.66
-3.41	6.01	0.92	-7.39	6	1.62
-3.31	6.01	0.78	-7.21	6	1.63
-3.22	6.01	0.7	-7.04	6	1.61
-3.12	6.01	0.67	-6.86	6	1.61
-3.03	6.01	0.72	-6.68	6	1.52
-2.94	6.01	0.76	-6.5	6	1.52
-2.84	6.01	0.82	-6.32	6	1.54
-2.75	6.01	0.84	-6.15	6	1.55
-2.65	6.01	0.9	-5.97	6	1.57
-2.56	6.01	0.93	-5.79	6	1.59
-2.46	6.01	0.99	-5.61	6	1.6
-2.37	6.01	0.91	-5.44	6	1.62
-2.27	6.01	0.78	-5.26	6	1.63
-2.18	6.01	0.66	-5.08	6	1.64
-2.08	6.01	0.58	-4.9	6	1.6
-1.99	6.01	0.73	-4.72	6	1.46
-1.89	6.01	0.72	-4.55	6	1.37
-1.8	6.01	0.79	-4.37	6	1.28
-1.7	6.01	0.86	-4.19	6	1.14
-1.61	6.01	0.93	-4.01	6	1
-1.51	6.01	0.91	-3.83	6	0.81
-1.42	6.01	0.73	-3.66	6	0.66
-1.32	6.01	0.55	-3.48	6	0.65
-1.23	6.01	0.31	-3.3	6	0.73
-1.13	6.01	0.3	-3.12	6	0.81
-1.04	6.01	0.3	-2.94	6	0.88
-0.94	6.01	0.28	-2.77	6	0.97
-0.85	6.01	0.27	-2.59	6	0.89
-0.75	6.01	0.24	-2.41	6	0.75
-0.66	6.01	0.23	-2.23	6	0.84
-0.56	6.01	0.23	-2.06	6	0.94
-0.47	6.01	0.22	-1.88	6	1.04
-0.38	6.01	0.22	-1.7	6	1.15
-0.28	6.01	0.24	-1.52	6	0.82
-0.19	6.01	0.23	-1.34	6	0.46
-0.09	6.01	0.24	-1.17	6	0.23
0	6.01	0.26	-0.99	6	0.17
0.1	6.01	0.26	-0.81	6	0.16
0.19	6.01	0.25	-0.63	6	0.16
0.29	6.01	0.21	-0.45	6	0.21
0.38	6.01	0.21	-0.28	6	0.23
0.48	6.01	0.2	-0.1	6	0.27
0.57	6.01	0.19	0.08	6	0.27
0.67	6.01	0.23	0.26	6	0.32
-7.08	6.51	1.72	-14.14	6.5	1.73
-6.99	6.51	1.73	-13.96	6.5	1.75
-6.89	6.51	1.73	-13.78	6.5	1.79
-6.79	6.51	1.74	-13.59	6.5	1.81
-6.69	6.51	1.76	-13.41	6.5	1.84
-6.59	6.51	1.79	-13.23	6.5	1.87
-6.5	6.51	1.83	-13.05	6.5	1.88
-6.4	6.51	1.82	-12.87	6.5	1.89
-6.3	6.51	1.81	-12.69	6.5	1.92
-6.2	6.51	1.8	-12.51	6.5	1.92
-6.11	6.51	1.8	-12.33	6.5	1.87
-6.01	6.51	1.8	-12.15	6.5	1.91
-5.91	6.51	1.79	-11.97	6.5	1.89
-5.81	6.51	1.82	-11.79	6.5	1.89
-5.71	6.51	1.84	-11.61	6.5	1.87
-5.62	6.51	1.81	-11.43	6.5	1.83
-5.52	6.51	1.75	-11.25	6.5	1.86
-5.42	6.51	1.74	-11.07	6.5	1.89
-5.32	6.51	1.71	-10.88	6.5	1.86
-5.23	6.51	1.69	-10.7	6.5	1.83
-5.13	6.51	1.67	-10.52	6.5	1.8
-5.03	6.51	1.66	-10.34	6.5	1.77
-4.93	6.51	1.64	-10.16	6.5	1.72
-4.83	6.51	1.66	-9.98	6.5	1.72
-4.74	6.51	1.65	-9.8	6.5	1.74
-4.64	6.51	1.63	-9.62	6.5	1.77
-4.54	6.51	1.61	-9.44	6.5	1.77
-4.44	6.51	1.56	-9.26	6.5	1.81
-4.35	6.51	1.55	-9.08	6.5	1.82
-4.25	6.51	1.56	-8.9	6.5	1.83
-4.15	6.51	1.51	-8.72	6.5	1.85
-4.05	6.51	1.39	-8.54	6.5	1.87
-3.96	6.51	1.4	-8.35	6.5	1.89
-3.86	6.51	1.33	-8.17	6.5	1.87
-3.76	6.51	1.23	-7.99	6.5	1.84
-3.66	6.51	1.12	-7.81	6.5	1.82
-3.56	6.51	1.04	-7.63	6.5	1.79
-3.47	6.51	0.84	-7.45	6.5	1.76
-3.37	6.51	0.75	-7.27	6.5	1.74
-3.27	6.51	0.66	-7.09	6.5	1.71
-3.17	6.51	0.65	-6.91	6.5	1.68
-3.08	6.51	0.76	-6.73	6.5	1.68
-2.98	6.51	0.78	-6.55	6.5	1.7
-2.88	6.51	0.85	-6.37	6.5	1.71
-2.78	6.51	0.9	-6.19	6.5	1.73
-2.68	6.51	0.95	-6.01	6.5	1.75
-2.59	6.51	0.99	-5.83	6.5	1.76
-2.49	6.51	1.05	-5.64	6.5	1.78
-2.39	6.51	1.1	-5.46	6.5	1.79
-2.29	6.51	1	-5.28	6.5	1.72
-2.2	6.51	0.87	-5.1	6.5	1.63
-2.1	6.51	0.74	-4.92	6.5	1.46
-2	6.51	0.72	-4.74	6.5	1.28
-1.9	6.51	0.84	-4.56	6.5	1.14
-1.8	6.51	1.01	-4.38	6.5	1.05
-1.71	6.51	1.07	-4.2	6.5	0.93
-1.61	6.51	1.17	-4.02	6.5	0.84
-1.51	6.51	1	-3.84	6.5	0.74
-1.41	6.51	0.81	-3.66	6.5	0.66
-1.32	6.51	0.63	-3.48	6.5	0.74
-1.22	6.51	0.44	-3.3	6.5	0.88
-1.12	6.51	0.26	-3.12	6.5	0.97
-1.02	6.51	0.22	-2.93	6.5	1.07
-0.93	6.51	0.2	-2.75	6.5	1.06
-0.83	6.51	0.18	-2.57	6.5	1
-0.73	6.51	0.17	-2.39	6.5	0.81
-0.63	6.51	0.16	-2.21	6.5	0.94
-0.53	6.51	0.17	-2.03	6.5	1.07
-0.44	6.51	0.16	-1.85	6.5	1.09
-0.34	6.51	0.16	-1.67	6.5	1.03
-0.24	6.51	0.17	-1.49	6.5	0.9
-0.14	6.51	0.18	-1.31	6.5	0.58
-0.05	6.51	0.18	-1.13	6.5	0.24
0.05	6.51	0.19	-0.95	6.5	0.28
0.15	6.51	0.21	-0.77	6.5	0.28
0.25	6.51	0.21	-0.59	6.5	0.29
0.35	6.51	0.22	-0.41	6.5	0.32
0.44	6.51	0.23	-0.22	6.5	0.38
0.54	6.51	0.22	-0.04	6.5	0.37
0.64	6.51	0.23	0.14	6.5	0.39
0.74	6.51	0.23	0.32	6.5	0.35
-7.32	7.01	1.79	-14.15	7	1.83
-7.22	7.01	1.81	-13.96	7	1.86
-7.12	7.01	1.81	-13.78	7	1.88
-7.02	7.01	1.83	-13.6	7	1.9
-6.91	7.01	1.84	-13.42	7	1.9
-6.81	7.01	1.87	-13.24	7	1.91
-6.71	7.01	1.86	-13.06	7	1.91
-6.61	7.01	1.88	-12.88	7	1.93
-6.51	7.01	1.89	-12.7	7	1.94
-6.41	7.01	1.91	-12.52	7	1.94
-6.31	7.01	1.92	-12.34	7	1.93
-6.21	7.01	1.95	-12.16	7	1.93
-6.11	7.01	1.94	-11.98	7	1.96
-6	7.01	1.92	-11.8	7	1.95
-5.9	7.01	1.88	-11.62	7	1.98
-5.8	7.01	1.85	-11.44	7	1.98
-5.7	7.01	1.84	-11.26	7	1.97
-5.6	7.01	1.83	-11.08	7	1.95
-5.5	7.01	1.82	-10.9	7	1.89
-5.4	7.01	1.82	-10.72	7	1.88
-5.3	7.01	1.8	-10.54	7	1.84
-5.2	7.01	1.8	-10.36	7	1.79
-5.1	7.01	1.76	-10.18	7	1.79
-4.99	7.01	1.71	-10	7	1.79
-4.89	7.01	1.72	-9.82	7	1.79
-4.79	7.01	1.72	-9.64	7	1.71
-4.69	7.01	1.71	-9.46	7	1.74
-4.59	7.01	1.66	-9.28	7	1.75
-4.49	7.01	1.62	-9.1	7	1.76
-4.39	7.01	1.56	-8.92	7	1.78
-4.29	7.01	1.41	-8.74	7	1.82
-4.19	7.01	1.31	-8.56	7	1.88
-4.09	7.01	1.23	-8.38	7	1.91
-3.98	7.01	1.18	-8.2	7	1.92
-3.88	7.01	1.1	-8.02	7	1.93
-3.78	7.01	1.02	-7.84	7	1.94
-3.68	7.01	0.93	-7.66	7	1.94
-3.58	7.01	0.81	-7.48	7	1.93
-3.48	7.01	0.78	-7.3	7	1.92
-3.38	7.01	0.74	-7.12	7	1.91
-3.28	7.01	0.67	-6.94	7	1.9
-3.18	7.01	0.72	-6.76	7	1.86
-3.07	7.01	0.88	-6.58	7	1.83
-2.97	7.01	0.92	-6.4	7	1.81
-2.87	7.01	0.97	-6.22	7	1.77
-2.77	7.01	1.02	-6.04	7	1.74
-2.67	7.01	1.09	-5.86	7	1.53
-2.57	7.01	1.12	-5.68	7	1.6
-2.47	7.01	1.14	-5.5	7	1.6
-2.37	7.01	1.09	-5.32	7	1.55
-2.27	7.01	0.93	-5.13	7	1.51
-2.17	7.01	0.81	-4.95	7	1.46
-2.06	7.01	0.73	-4.77	7	1.46
-1.96	7.01	0.82	-4.59	7	1.4
-1.86	7.01	0.91	-4.41	7	1.3
-1.76	7.01	0.97	-4.23	7	1.21
-1.66	7.01	1.02	-4.05	7	1.12
-1.56	7.01	1.11	-3.87	7	1.02
-1.46	7.01	1	-3.69	7	0.83
-1.36	7.01	0.82	-3.51	7	0.82
-1.26	7.01	0.64	-3.33	7	0.94
-1.16	7.01	0.47	-3.15	7	0.99
-1.05	7.01	0.32	-2.97	7	1.06
-0.95	7.01	0.33	-2.79	7	1.14
-0.85	7.01	0.31	-2.61	7	1.16
-0.75	7.01	0.31	-2.43	7	0.97
-0.65	7.01	0.28	-2.25	7	0.81
-0.55	7.01	0.28	-2.07	7	0.99
-0.45	7.01	0.28	-1.89	7	1.11
-0.35	7.01	0.27	-1.71	7	1.14
-0.25	7.01	0.24	-1.53	7	0.98
-0.14	7.01	0.28	-1.35	7	0.64
-0.04	7.01	0.31	-1.17	7	0.36
0.06	7.01	0.32	-0.99	7	0.24
0.16	7.01	0.32	-0.81	7	0.25
0.26	7.01	0.34	-0.63	7	0.25
0.36	7.01	0.32	-0.45	7	0.29
0.46	7.01	0.3	-0.27	7	0.3
0.56	7.01	0.3	-0.09	7	0.33
0.66	7.01	0.33	0.09	7	0.34
0.76	7.01	0.28	0.27	7	0.36
-7.49	7.51	1.86	-14.24	7.5	1.86
-7.39	7.51	1.86	-14.05	7.5	1.89
-7.29	7.51	1.87	-13.87	7.5	1.92
-7.18	7.51	1.92	-13.69	7.5	1.94
-7.08	7.51	1.93	-13.51	7.5	1.96
-6.98	7.51	1.93	-13.33	7.5	1.97
-6.88	7.51	1.93	-13.15	7.5	1.97
-6.77	7.51	1.92	-12.96	7.5	1.95
-6.67	7.51	1.91	-12.78	7.5	1.96
-6.57	7.51	1.91	-12.6	7.5	1.95
-6.47	7.51	1.91	-12.42	7.5	1.92
-6.36	7.51	1.91	-12.24	7.5	1.91
-6.26	7.51	1.91	-12.05	7.5	1.92
-6.16	7.51	1.91	-11.87	7.5	1.93
-6.05	7.51	1.93	-11.69	7.5	1.94
-5.95	7.51	1.88	-11.51	7.5	1.97
-5.85	7.51	1.86	-11.33	7.5	1.99
-5.75	7.51	1.86	-11.15	7.5	1.96
-5.64	7.51	1.81	-10.96	7.5	1.91
-5.54	7.51	1.81	-10.78	7.5	1.88
-5.44	7.51	1.77	-10.6	7.5	1.84
-5.34	7.51	1.77	-10.42	7.5	1.82
-5.23	7.51	1.7	-10.24	7.5	1.8
-5.13	7.51	1.64	-10.05	7.5	1.8
-5.03	7.51	1.64	-9.87	7.5	1.77
-4.92	7.51	1.6	-9.69	7.5	1.74
-4.82	7.51	1.54	-9.51	7.5	1.81
-4.72	7.51	1.48	-9.33	7.5	1.82
-4.62	7.51	1.41	-9.15	7.5	1.82
-4.51	7.51	1.37	-8.96	7.5	1.85
-4.41	7.51	1.35	-8.78	7.5	1.85
-4.31	7.51	1.34	-8.6	7.5	1.89
-4.21	7.51	1.29	-8.42	7.5	1.91
-4.1	7.51	1.26	-8.24	7.5	1.94
-4	7.51	1.26	-8.05	7.5	1.96
-3.9	7.51	1.26	-7.87	7.5	1.9
-3.79	7.51	1.22	-7.69	7.5	1.93
-3.69	7.51	1.16	-7.51	7.5	1.94
-3.59	7.51	1.09	-7.33	7.5	1.92
-3.49	7.51	0.98	-7.15	7.5	1.88
-3.38	7.51	0.86	-6.96	7.5	1.9
-3.28	7.51	0.83	-6.78	7.5	1.87
-3.18	7.51	0.83	-6.6	7.5	1.84
-3.08	7.51	0.84	-6.42	7.5	1.8
-2.97	7.51	0.91	-6.24	7.5	1.78
-2.87	7.51	0.96	-6.05	7.5	1.74
-2.77	7.51	1.03	-5.87	7.5	1.61
-2.66	7.51	1.07	-5.69	7.5	1.68
-2.56	7.51	1.14	-5.51	7.5	1.69
-2.46	7.51	1.22	-5.33	7.5	1.7
-2.36	7.51	1.17	-5.15	7.5	1.7
-2.25	7.51	0.95	-4.96	7.5	1.65
-2.15	7.51	0.78	-4.78	7.5	1.56
-2.05	7.51	0.73	-4.6	7.5	1.47
-1.95	7.51	0.85	-4.42	7.5	1.38
-1.84	7.51	0.97	-4.24	7.5	1.29
-1.74	7.51	1.04	-4.05	7.5	1.2
-1.64	7.51	1.15	-3.87	7.5	1.11
-1.53	7.51	1.13	-3.69	7.5	0.86
-1.43	7.51	0.96	-3.51	7.5	0.83
-1.33	7.51	0.79	-3.33	7.5	0.93
-1.23	7.51	0.63	-3.15	7.5	1.03
-1.12	7.51	0.45	-2.96	7.5	1.1
-1.02	7.51	0.29	-2.78	7.5	1.19
-0.92	7.51	0.28	-2.6	7.5	1.19
-0.82	7.51	0.29	-2.42	7.5	0.81
-0.71	7.51	0.27	-2.24	7.5	0.7
-0.61	7.51	0.27	-2.05	7.5	0.8
-0.51	7.51	0.27	-1.87	7.5	0.98
-0.4	7.51	0.28	-1.69	7.5	1.08
-0.3	7.51	0.27	-1.51	7.5	1.11
-0.2	7.51	0.27	-1.33	7.5	0.78
-0.1	7.51	0.27	-1.15	7.5	0.44
0.01	7.51	0.27	-0.96	7.5	0.3
0.11	7.51	0.31	-0.78	7.5	0.33
0.21	7.51	0.32	-0.6	7.5	0.34
0.31	7.51	0.27	-0.42	7.5	0.38
0.42	7.51	0.27	-0.24	7.5	0.41
0.52	7.51	0.27	-0.06	7.5	0.43
0.62	7.51	0.26	0.13	7.5	0.42
0.73	7.51	0.27	0.31	7.5	0.39
-7.67	8.01	1.91	-14.34	8	1.92
-7.56	8.01	1.91	-14.16	8	1.96
-7.46	8.01	1.93	-13.97	8	2
-7.35	8.01	1.94	-13.79	8	2.02
-7.25	8.01	1.96	-13.61	8	2.02
-7.14	8.01	1.97	-13.43	8	2.01
-7.04	8.01	1.98	-13.24	8	1.97
-6.93	8.01	1.96	-13.06	8	1.97
-6.83	8.01	1.97	-12.88	8	1.99
-6.72	8.01	1.95	-12.7	8	2.02
-6.62	8.01	1.95	-12.51	8	2.05
-6.52	8.01	1.93	-12.33	8	2.04
-6.41	8.01	1.95	-12.15	8	2.05
-6.31	8.01	1.89	-11.97	8	2.06
-6.2	8.01	1.86	-11.78	8	2.04
-6.1	8.01	1.8	-11.6	8	2.06
-5.99	8.01	1.78	-11.42	8	2.04
-5.89	8.01	1.76	-11.24	8	1.99
-5.78	8.01	1.78	-11.05	8	1.98
-5.68	8.01	1.78	-10.87	8	1.93
-5.57	8.01	1.75	-10.69	8	1.89
-5.47	8.01	1.61	-10.51	8	1.86
-5.36	8.01	1.63	-10.32	8	1.85
-5.26	8.01	1.67	-10.14	8	1.85
-5.16	8.01	1.73	-9.96	8	1.83
-5.05	8.01	1.75	-9.78	8	1.81
-4.95	8.01	1.74	-9.59	8	1.85
-4.84	8.01	1.73	-9.41	8	1.85
-4.74	8.01	1.7	-9.23	8	1.84
-4.63	8.01	1.68	-9.05	8	1.83
-4.53	8.01	1.63	-8.86	8	1.85
-4.42	8.01	1.58	-8.68	8	1.87
-4.32	8.01	1.53	-8.5	8	1.89
-4.21	8.01	1.47	-8.32	8	1.92
-4.11	8.01	1.42	-8.13	8	1.96
-4	8.01	1.36	-7.95	8	1.97
-3.9	8.01	1.27	-7.77	8	1.97
-3.79	8.01	1.23	-7.59	8	1.92
-3.69	8.01	1.2	-7.4	8	1.85
-3.59	8.01	1.15	-7.22	8	1.81
-3.48	8.01	1.07	-7.04	8	1.77
-3.38	8.01	0.93	-6.86	8	1.67
-3.27	8.01	0.88	-6.67	8	1.7
-3.17	8.01	0.87	-6.49	8	1.69
-3.06	8.01	0.93	-6.31	8	1.63
-2.96	8.01	0.99	-6.13	8	1.62
-2.85	8.01	1.03	-5.94	8	1.65
-2.75	8.01	1.08	-5.76	8	1.63
-2.64	8.01	1.13	-5.58	8	1.67
-2.54	8.01	1.16	-5.4	8	1.69
-2.43	8.01	1.15	-5.21	8	1.66
-2.33	8.01	1.03	-5.03	8	1.68
-2.22	8.01	0.9	-4.85	8	1.7
-2.12	8.01	0.78	-4.67	8	1.65
-2.02	8.01	0.82	-4.48	8	1.58
-1.91	8.01	1.01	-4.3	8	1.52
-1.81	8.01	1.08	-4.12	8	1.39
-1.7	8.01	1.13	-3.94	8	1.25
-1.6	8.01	1.14	-3.75	8	1.15
-1.49	8.01	1.04	-3.57	8	0.95
-1.39	8.01	0.85	-3.39	8	0.97
-1.28	8.01	0.66	-3.21	8	1.08
-1.18	8.01	0.47	-3.02	8	1.19
-1.07	8.01	0.44	-2.84	8	1.3
-0.97	8.01	0.41	-2.66	8	1.17
-0.86	8.01	0.35	-2.48	8	1.01
-0.76	8.01	0.33	-2.29	8	0.82
-0.66	8.01	0.33	-2.11	8	0.78
-0.55	8.01	0.32	-1.93	8	1.04
-0.45	8.01	0.29	-1.75	8	1.13
-0.34	8.01	0.29	-1.56	8	1.11
-0.24	8.01	0.29	-1.38	8	1.17
-0.13	8.01	0.25	-1.2	8	0.82
-0.03	8.01	0.3	-1.02	8	0.4
0.08	8.01	0.28	-0.83	8	0.3
0.18	8.01	0.32	-0.65	8	0.31
0.29	8.01	0.36	-0.47	8	0.31
0.39	8.01	0.35	-0.29	8	0.33
0.5	8.01	0.34	-0.1	8	0.35
0.6	8.01	0.37	0.08	8	0.38
0.71	8.01	0.32	0.26	8	0.42
-7.98	8.51	1.97	-14.43	8.5	1.99
-7.88	8.51	1.96	-14.25	8.5	2.02
-7.77	8.51	1.97	-14.06	8.5	2.07
-7.66	8.51	2.01	-13.88	8.5	2.08
-7.55	8.51	2	-13.7	8.5	2.08
-7.44	8.51	2.02	-13.51	8.5	2.09
-7.33	8.51	2.02	-13.33	8.5	2.09
-7.23	8.51	2.01	-13.15	8.5	2.11
-7.12	8.51	2.02	-12.96	8.5	2.12
-7.01	8.51	2.04	-12.78	8.5	2.1
-6.9	8.51	2.08	-12.6	8.5	2.06
-6.79	8.51	2.04	-12.41	8.5	2.07
-6.69	8.51	2	-12.23	8.5	2.02
-6.58	8.51	2.02	-12.05	8.5	2.05
-6.47	8.51	1.96	-11.86	8.5	2.04
-6.36	8.51	1.93	-11.68	8.5	2.04
-6.25	8.51	1.89	-11.5	8.5	2.05
-6.14	8.51	1.83	-11.31	8.5	2.03
-6.04	8.51	1.86	-11.13	8.5	1.97
-5.93	8.51	1.82	-10.95	8.5	1.94
-5.82	8.51	1.73	-10.76	8.5	1.89
-5.71	8.51	1.68	-10.58	8.5	1.88
-5.6	8.51	1.59	-10.4	8.5	1.88
-5.5	8.51	1.65	-10.21	8.5	1.86
-5.39	8.51	1.66	-10.03	8.5	1.86
-5.28	8.51	1.72	-9.85	8.5	1.86
-5.17	8.51	1.7	-9.66	8.5	1.85
-5.06	8.51	1.69	-9.48	8.5	1.83
-4.95	8.51	1.68	-9.3	8.5	1.86
-4.85	8.51	1.72	-9.11	8.5	1.91
-4.74	8.51	1.63	-8.93	8.5	1.94
-4.63	8.51	1.64	-8.75	8.5	1.96
-4.52	8.51	1.64	-8.56	8.5	1.98
-4.41	8.51	1.62	-8.38	8.5	2
-4.3	8.51	1.61	-8.2	8.5	2
-4.2	8.51	1.58	-8.01	8.5	1.95
-4.09	8.51	1.52	-7.83	8.5	1.89
-3.98	8.51	1.44	-7.65	8.5	1.83
-3.87	8.51	1.36	-7.46	8.5	1.79
-3.76	8.51	1.28	-7.28	8.5	1.75
-3.66	8.51	1.2	-7.1	8.5	1.65
-3.55	8.51	1.11	-6.91	8.5	1.64
-3.44	8.51	1.03	-6.73	8.5	1.62
-3.33	8.51	0.96	-6.55	8.5	1.58
-3.22	8.51	0.95	-6.36	8.5	1.52
-3.11	8.51	1	-6.18	8.5	1.57
-3.01	8.51	1.07	-6	8.5	1.59
-2.9	8.51	1.08	-5.81	8.5	1.56
-2.79	8.51	1.16	-5.63	8.5	1.64
-2.68	8.51	1.24	-5.45	8.5	1.69
-2.57	8.51	1.25	-5.26	8.5	1.71
-2.47	8.51	1.18	-5.08	8.5	1.71
-2.36	8.51	1.02	-4.9	8.5	1.76
-2.25	8.51	0.85	-4.71	8.5	1.7
-2.14	8.51	0.69	-4.53	8.5	1.72
-2.03	8.51	0.68	-4.35	8.5	1.61
-1.92	8.51	0.75	-4.16	8.5	1.48
-1.82	8.51	0.85	-3.98	8.5	1.4
-1.71	8.51	0.95	-3.79	8.5	1.25
-1.6	8.51	1.04	-3.61	8.5	1.11
-1.49	8.51	1.04	-3.43	8.5	1.03
-1.38	8.51	1.11	-3.24	8.5	1.12
-1.27	8.51	0.92	-3.06	8.5	1.19
-1.17	8.51	0.65	-2.88	8.5	1.33
-1.06	8.51	0.48	-2.69	8.5	1.24
-0.95	8.51	0.44	-2.51	8.5	1.07
-0.84	8.51	0.43	-2.33	8.5	0.79
-0.73	8.51	0.46	-2.14	8.5	0.59
-0.63	8.51	0.45	-1.96	8.5	0.65
-0.52	8.51	0.43	-1.78	8.5	0.85
-0.41	8.51	0.42	-1.59	8.5	0.99
-0.3	8.51	0.41	-1.41	8.5	1.12
-0.19	8.51	0.39	-1.23	8.5	0.95
-0.08	8.51	0.4	-1.04	8.5	0.56
0.02	8.51	0.44	-0.86	8.5	0.31
0.13	8.51	0.49	-0.68	8.5	0.38
0.24	8.51	0.48	-0.49	8.5	0.37
0.35	8.51	0.49	-0.31	8.5	0.39
0.46	8.51	0.44	-0.13	8.5	0.45
0.56	8.51	0.44	0.06	8.5	0.46
0.67	8.51	0.37	0.24	8.5	0.43
-8.17	9.01	1.98	-14.51	9	2.03
-8.06	9.01	1.99	-14.33	9	2.04
-7.95	9.01	2.03	-14.14	9	2.07
-7.83	9.01	2.06	-13.96	9	2.07
-7.72	9.01	2.05	-13.78	9	2.09
-7.61	9.01	2.05	-13.59	9	2.12
-7.5	9.01	2.05	-13.41	9	2.11
-7.39	9.01	2.06	-13.22	9	2.09
-7.28	9.01	2.05	-13.04	9	2.08
-7.17	9.01	2.06	-12.86	9	2.06
-7.06	9.01	2.03	-12.67	9	2.05
-6.95	9.01	2	-12.49	9	2.05
-6.84	9.01	1.95	-12.3	9	2.05
-6.73	9.01	1.97	-12.12	9	2.03
-6.62	9.01	1.93	-11.94	9	2.03
-6.51	9.01	1.88	-11.75	9	2.05
-6.4	9.01	1.84	-11.57	9	2.07
-6.29	9.01	1.77	-11.38	9	2.07
-6.18	9.01	1.77	-11.2	9	2.04
-6.07	9.01	1.72	-11.02	9	1.98
-5.96	9.01	1.67	-10.83	9	1.96
-5.85	9.01	1.61	-10.65	9	1.93
-5.74	9.01	1.56	-10.46	9	1.9
-5.63	9.01	1.57	-10.28	9	1.84
-5.52	9.01	1.62	-10.1	9	1.82
-5.41	9.01	1.62	-9.91	9	1.84
-5.29	9.01	1.62	-9.73	9	1.86
-5.18	9.01	1.63	-9.54	9	1.89
-5.07	9.01	1.62	-9.36	9	1.91
-4.96	9.01	1.6	-9.18	9	1.95
-4.85	9.01	1.63	-8.99	9	1.95
-4.74	9.01	1.65	-8.81	9	1.97
-4.63	9.01	1.67	-8.62	9	1.97
-4.52	9.01	1.67	-8.44	9	1.99
-4.41	9.01	1.63	-8.26	9	1.96
-4.3	9.01	1.62	-8.07	9	1.88
-4.19	9.01	1.59	-7.89	9	1.85
-4.08	9.01	1.53	-7.7	9	1.81
-3.97	9.01	1.46	-7.52	9	1.71
-3.86	9.01	1.39	-7.34	9	1.7
-3.75	9.01	1.3	-7.15	9	1.65
-3.64	9.01	1.23	-6.97	9	1.65
-3.53	9.01	1.16	-6.78	9	1.62
-3.42	9.01	1.07	-6.6	9	1.54
-3.31	9.01	0.97	-6.42	9	1.49
-3.2	9.01	0.91	-6.23	9	1.51
-3.09	9.01	1	-6.05	9	1.53
-2.98	9.01	1.04	-5.86	9	1.58
-2.87	9.01	1.1	-5.68	9	1.63
-2.76	9.01	1.16	-5.5	9	1.66
-2.64	9.01	1.23	-5.31	9	1.68
-2.53	9.01	1.22	-5.13	9	1.69
-2.42	9.01	1.09	-4.94	9	1.7
-2.31	9.01	0.94	-4.76	9	1.66
-2.2	9.01	0.8	-4.58	9	1.67
-2.09	9.01	0.66	-4.39	9	1.62
-1.98	9.01	0.67	-4.21	9	1.56
-1.87	9.01	0.9	-4.02	9	1.48
-1.76	9.01	0.99	-3.84	9	1.37
-1.65	9.01	1.07	-3.66	9	1.27
-1.54	9.01	1.08	-3.47	9	1.14
-1.43	9.01	1.08	-3.29	9	1.15
-1.32	9.01	0.95	-3.11	9	1.22
-1.21	9.01	0.63	-2.92	9	1.27
-1.1	9.01	0.38	-2.74	9	1.3
-0.99	9.01	0.34	-2.55	9	1.23
-0.88	9.01	0.32	-2.37	9	1.01
-0.77	9.01	0.32	-2.19	9	0.7
-0.66	9.01	0.32	-2	9	0.76
-0.55	9.01	0.33	-1.82	9	0.91
-0.44	9.01	0.34	-1.63	9	1.02
-0.33	9.01	0.34	-1.45	9	1.1
-0.22	9.01	0.35	-1.27	9	1.06
-0.1	9.01	0.37	-1.08	9	0.73
0.01	9.01	0.37	-0.9	9	0.42
0.12	9.01	0.38	-0.71	9	0.34
0.23	9.01	0.39	-0.53	9	0.34
0.34	9.01	0.4	-0.35	9	0.36
0.45	9.01	0.4	-0.16	9	0.38
0.56	9.01	0.43	0.02	9	0.41
0.67	9.01	0.39	0.21	9	0.42
-8.4	9.51	2	-14.57	9.5	2.04
-8.28	9.51	2	-14.38	9.5	2.08
-8.17	9.51	2.05	-14.2	9.5	2.11
-8.06	9.51	2.08	-14.01	9.5	2.13
-7.95	9.51	2.06	-13.83	9.5	2.14
-7.84	9.51	2.08	-13.64	9.5	2.13
-7.72	9.51	2.08	-13.46	9.5	2.12
-7.61	9.51	2.09	-13.27	9.5	2.1
-7.5	9.51	2.09	-13.09	9.5	2.08
-7.39	9.51	2.07	-12.9	9.5	2.07
-7.27	9.51	2.05	-12.72	9.5	2.03
-7.16	9.51	2.04	-12.53	9.5	2.07
-7.05	9.51	1.95	-12.35	9.5	2.07
-6.94	9.51	1.97	-12.16	9.5	2.09
-6.83	9.51	1.96	-11.98	9.5	2.11
-6.71	9.51	1.93	-11.79	9.5	2.11
-6.6	9.51	1.95	-11.6	9.5	2.13
-6.49	9.51	1.86	-11.42	9.5	2.1
-6.38	9.51	1.81	-11.23	9.5	2.09
-6.27	9.51	1.78	-11.05	9.5	2.07
-6.15	9.51	1.74	-10.86	9.5	2.04
-6.04	9.51	1.69	-10.68	9.5	2
-5.93	9.51	1.64	-10.49	9.5	1.97
-5.82	9.51	1.54	-10.31	9.5	1.97
-5.7	9.51	1.51	-10.12	9.5	1.97
-5.59	9.51	1.55	-9.94	9.5	1.96
-5.48	9.51	1.61	-9.75	9.5	1.92
-5.37	9.51	1.61	-9.57	9.5	1.88
-5.26	9.51	1.61	-9.38	9.5	1.9
-5.14	9.51	1.61	-9.2	9.5	1.92
-5.03	9.51	1.63	-9.01	9.5	1.96
-4.92	9.51	1.63	-8.82	9.5	2
-4.81	9.51	1.66	-8.64	9.5	2.01
-4.7	9.51	1.62	-8.45	9.5	1.97
-4.58	9.51	1.62	-8.27	9.5	1.93
-4.47	9.51	1.61	-8.08	9.5	1.85
-4.36	9.51	1.65	-7.9	9.5	1.78
-4.25	9.51	1.61	-7.71	9.5	1.75
-4.13	9.51	1.6	-7.53	9.5	1.69
-4.02	9.51	1.57	-7.34	9.5	1.6
-3.91	9.51	1.49	-7.16	9.5	1.56
-3.8	9.51	1.43	-6.97	9.5	1.55
-3.69	9.51	1.36	-6.79	9.5	1.58
-3.57	9.51	1.29	-6.6	9.5	1.47
-3.46	9.51	1.17	-6.42	9.5	1.49
-3.35	9.51	1.04	-6.23	9.5	1.55
-3.24	9.51	1.01	-6.05	9.5	1.6
-3.12	9.51	1.08	-5.86	9.5	1.61
-3.01	9.51	1.15	-5.67	9.5	1.65
-2.9	9.51	1.2	-5.49	9.5	1.68
-2.79	9.51	1.27	-5.3	9.5	1.7
-2.68	9.51	1.28	-5.12	9.5	1.7
-2.56	9.51	1.17	-4.93	9.5	1.71
-2.45	9.51	1.06	-4.75	9.5	1.73
-2.34	9.51	0.9	-4.56	9.5	1.74
-2.23	9.51	0.7	-4.38	9.5	1.69
-2.12	9.51	0.64	-4.19	9.5	1.64
-2	9.51	0.66	-4.01	9.5	1.61
-1.89	9.51	0.8	-3.82	9.5	1.49
-1.78	9.51	0.93	-3.64	9.5	1.38
-1.67	9.51	1.01	-3.45	9.5	1.23
-1.55	9.51	1.08	-3.27	9.5	1.26
-1.44	9.51	1.11	-3.08	9.5	1.38
-1.33	9.51	0.94	-2.89	9.5	1.35
-1.22	9.51	0.77	-2.71	9.5	1.25
-1.11	9.51	0.61	-2.52	9.5	1.07
-0.99	9.51	0.45	-2.34	9.5	0.92
-0.88	9.51	0.39	-2.15	9.5	0.79
-0.77	9.51	0.4	-1.97	9.5	0.75
-0.66	9.51	0.44	-1.78	9.5	0.98
-0.55	9.51	0.44	-1.6	9.5	1.1
-0.43	9.51	0.46	-1.41	9.5	1.18
-0.32	9.51	0.48	-1.23	9.5	1.12
-0.21	9.51	0.47	-1.04	9.5	0.87
-0.1	9.51	0.48	-0.86	9.5	0.57
0.02	9.51	0.51	-0.67	9.5	0.46
0.13	9.51	0.47	-0.49	9.5	0.46
0.24	9.51	0.5	-0.3	9.5	0.47
0.35	9.51	0.43	-0.11	9.5	0.48
0.46	9.51	0.47	0.07	9.5	0.52
0.58	9.51	0.44	0.26	9.5	0.47
-8.55	10.01	2.05	-14.54	10	2.09
-8.43	10.01	2.05	-14.36	10	2.13
-8.32	10.01	2.08	-14.17	10	2.14
-8.21	10.01	2.1	-13.99	10	2.14
-8.09	10.01	2.11	-13.8	10	2.16
-7.98	10.01	2.11	-13.62	10	2.17
-7.87	10.01	2.1	-13.43	10	2.16
-7.75	10.01	2.13	-13.25	10	2.15
-7.64	10.01	2.09	-13.06	10	2.14
-7.53	10.01	2.06	-12.88	10	2.14
-7.42	10.01	2.03	-12.69	10	2.14
-7.3	10.01	2.01	-12.51	10	2.08
-7.19	10.01	2	-12.32	10	2.08
-7.08	10.01	1.97	-12.14	10	2.08
-6.96	10.01	1.91	-11.95	10	2.1
-6.85	10.01	1.93	-11.77	10	2.09
-6.74	10.01	1.93	-11.58	10	2.08
-6.62	10.01	1.91	-11.4	10	2.06
-6.51	10.01	1.82	-11.21	10	2.06
-6.4	10.01	1.8	-11.03	10	2.07
-6.28	10.01	1.75	-10.84	10	2.05
-6.17	10.01	1.7	-10.66	10	2.09
-6.06	10.01	1.64	-10.47	10	2.1
-5.95	10.01	1.61	-10.29	10	2.08
-5.83	10.01	1.53	-10.1	10	2.03
-5.72	10.01	1.47	-9.92	10	2.05
-5.61	10.01	1.5	-9.73	10	2.05
-5.49	10.01	1.52	-9.55	10	2.02
-5.38	10.01	1.53	-9.36	10	2.04
-5.27	10.01	1.54	-9.18	10	2.05
-5.15	10.01	1.57	-8.99	10	2.05
-5.04	10.01	1.6	-8.81	10	2.03
-4.93	10.01	1.64	-8.62	10	2
-4.81	10.01	1.66	-8.44	10	1.94
-4.7	10.01	1.66	-8.25	10	1.85
-4.59	10.01	1.66	-8.07	10	1.74
-4.48	10.01	1.65	-7.88	10	1.7
-4.36	10.01	1.63	-7.7	10	1.7
-4.25	10.01	1.6	-7.51	10	1.68
-4.14	10.01	1.57	-7.33	10	1.61
-4.02	10.01	1.53	-7.14	10	1.59
-3.91	10.01	1.48	-6.96	10	1.56
-3.8	10.01	1.42	-6.77	10	1.52
-3.68	10.01	1.37	-6.59	10	1.44
-3.57	10.01	1.3	-6.4	10	1.46
-3.46	10.01	1.2	-6.22	10	1.51
-3.34	10.01	1.09	-6.03	10	1.54
-3.23	10.01	1.03	-5.85	10	1.57
-3.12	10.01	1.09	-5.66	10	1.61
-3.01	10.01	1.14	-5.48	10	1.65
-2.89	10.01	1.18	-5.29	10	1.63
-2.78	10.01	1.24	-5.11	10	1.66
-2.67	10.01	1.28	-4.92	10	1.64
-2.55	10.01	1.22	-4.74	10	1.7
-2.44	10.01	1.06	-4.55	10	1.71
-2.33	10.01	0.9	-4.37	10	1.72
-2.21	10.01	0.73	-4.18	10	1.66
-2.1	10.01	0.63	-4	10	1.61
-1.99	10.01	0.73	-3.81	10	1.6
-1.87	10.01	0.86	-3.63	10	1.53
-1.76	10.01	0.96	-3.44	10	1.26
-1.65	10.01	1.05	-3.26	10	1.3
-1.54	10.01	1.12	-3.07	10	1.42
-1.42	10.01	1.2	-2.89	10	1.34
-1.31	10.01	1.08	-2.7	10	1.22
-1.2	10.01	0.82	-2.52	10	1.08
-1.08	10.01	0.62	-2.33	10	0.88
-0.97	10.01	0.42	-2.15	10	0.6
-0.86	10.01	0.37	-1.96	10	0.59
-0.74	10.01	0.38	-1.78	10	0.76
-0.63	10.01	0.38	-1.59	10	0.92
-0.52	10.01	0.38	-1.41	10	1.04
-0.41	10.01	0.37	-1.22	10	1.1
-0.29	10.01	0.37	-1.04	10	1.01
-0.18	10.01	0.38	-0.85	10	0.61
-0.07	10.01	0.38	-0.67	10	0.33
0.05	10.01	0.4	-0.48	10	0.36
0.16	10.01	0.39	-0.3	10	0.38
0.27	10.01	0.43	-0.11	10	0.4
0.39	10.01	0.4	0.07	10	0.42
0.5	10.01	0.45	0.26	10	0.46
-8.74	10.51	2.06	-14.6	10.5	2.07
-8.62	10.51	2.07	-14.41	10.5	2.12
-8.51	10.51	2.09	-14.23	10.5	2.16
-8.4	10.51	2.11	-14.04	10.5	2.17
-8.28	10.51	2.11	-13.86	10.5	2.18
-8.17	10.51	2.12	-13.67	10.5	2.19
-8.05	10.51	2.11	-13.48	10.5	2.18
-7.94	10.51	2.1	-13.3	10.5	2.17
-7.82	10.51	2.04	-13.11	10.5	2.14
-7.71	10.51	2.04	-12.92	10.5	2.14
-7.59	10.51	2.03	-12.74	10.5	2.12
-7.48	10.51	2.01	-12.55	10.5	2.1
-7.36	10.51	1.97	-12.36	10.5	2.09
-7.25	10.51	1.99	-12.18	10.5	2.07
-7.13	10.51	1.95	-11.99	10.5	2.03
-7.02	10.51	1.94	-11.81	10.5	2
-6.9	10.51	1.88	-11.62	10.5	2
-6.79	10.51	1.83	-11.43	10.5	2.03
-6.67	10.51	1.85	-11.25	10.5	2.03
-6.56	10.51	1.79	-11.06	10.5	2.04
-6.44	10.51	1.73	-10.87	10.5	2.04
-6.33	10.51	1.67	-10.69	10.5	2.06
-6.21	10.51	1.63	-10.5	10.5	2.08
-6.1	10.51	1.6	-10.32	10.5	2.07
-5.98	10.51	1.56	-10.13	10.5	2.05
-5.87	10.51	1.46	-9.94	10.5	2.05
-5.75	10.51	1.44	-9.76	10.5	2.01
-5.64	10.51	1.5	-9.57	10.5	2.07
-5.52	10.51	1.52	-9.38	10.5	2.06
-5.41	10.51	1.55	-9.2	10.5	2.05
-5.29	10.51	1.56	-9.01	10.5	2.02
-5.18	10.51	1.61	-8.82	10.5	2.02
-5.06	10.51	1.63	-8.64	10.5	1.97
-4.95	10.51	1.64	-8.45	10.5	1.89
-4.83	10.51	1.6	-8.27	10.5	1.85
-4.72	10.51	1.65	-8.08	10.5	1.83
-4.6	10.51	1.66	-7.89	10.5	1.78
-4.49	10.51	1.66	-7.71	10.5	1.68
-4.37	10.51	1.68	-7.52	10.5	1.63
-4.26	10.51	1.67	-7.33	10.5	1.6
-4.14	10.51	1.62	-7.15	10.5	1.56
-4.03	10.51	1.56	-6.96	10.5	1.52
-3.91	10.51	1.54	-6.77	10.5	1.45
-3.8	10.51	1.51	-6.59	10.5	1.42
-3.68	10.51	1.43	-6.4	10.5	1.51
-3.57	10.51	1.37	-6.22	10.5	1.53
-3.45	10.51	1.29	-6.03	10.5	1.57
-3.34	10.51	1.13	-5.84	10.5	1.6
-3.22	10.51	1.16	-5.66	10.5	1.64
-3.11	10.51	1.21	-5.47	10.5	1.67
-2.99	10.51	1.24	-5.28	10.5	1.71
-2.88	10.51	1.28	-5.1	10.5	1.75
-2.76	10.51	1.3	-4.91	10.5	1.7
-2.65	10.51	1.17	-4.72	10.5	1.72
-2.53	10.51	1.03	-4.54	10.5	1.72
-2.42	10.51	0.9	-4.35	10.5	1.65
-2.3	10.51	0.77	-4.17	10.5	1.63
-2.19	10.51	0.64	-3.98	10.5	1.61
-2.07	10.51	0.67	-3.79	10.5	1.58
-1.96	10.51	0.77	-3.61	10.5	1.54
-1.84	10.51	1.01	-3.42	10.5	1.46
-1.73	10.51	1.08	-3.23	10.5	1.48
-1.61	10.51	1.18	-3.05	10.5	1.49
-1.5	10.51	1.2	-2.86	10.5	1.43
-1.38	10.51	1.17	-2.68	10.5	1.28
-1.27	10.51	0.98	-2.49	10.5	1.14
-1.15	10.51	0.79	-2.3	10.5	0.93
-1.04	10.51	0.6	-2.12	10.5	0.74
-0.92	10.51	0.4	-1.93	10.5	0.57
-0.81	10.51	0.38	-1.74	10.5	0.84
-0.69	10.51	0.39	-1.56	10.5	0.99
-0.58	10.51	0.39	-1.37	10.5	1.11
-0.46	10.51	0.39	-1.18	10.5	1.17
-0.35	10.51	0.4	-1	10.5	0.93
-0.23	10.51	0.41	-0.81	10.5	0.66
-0.12	10.51	0.42	-0.63	10.5	0.41
0	10.51	0.44	-0.44	10.5	0.48
0.11	10.51	0.46	-0.25	10.5	0.49
0.23	10.51	0.46	-0.07	10.5	0.53
0.34	10.51	0.47	0.12	10.5	0.53
0.46	10.51	0.49	0.31	10.5	0.46
-8.93	11.01	2.04	-14.59	11	2.04
-8.81	11.01	2.06	-14.4	11	2.11
-8.69	11.01	2.11	-14.22	11	2.14
-8.58	11.01	2.1	-14.03	11	2.17
-8.46	11.01	2.1	-13.85	11	2.17
-8.34	11.01	2.11	-13.66	11	2.17
-8.22	11.01	2.13	-13.47	11	2.14
-8.11	11.01	2.1	-13.29	11	2.13
-7.99	11.01	2.06	-13.1	11	2.13
-7.87	11.01	2.03	-12.92	11	2.1
-7.75	11.01	2.03	-12.73	11	2.07
-7.64	11.01	2.05	-12.54	11	2.06
-7.52	11.01	2.02	-12.36	11	2.07
-7.4	11.01	1.99	-12.17	11	2.09
-7.28	11.01	1.91	-11.98	11	2.07
-7.16	11.01	1.88	-11.8	11	2.07
-7.05	11.01	1.87	-11.61	11	2.04
-6.93	11.01	1.86	-11.43	11	1.97
-6.81	11.01	1.82	-11.24	11	1.93
-6.69	11.01	1.85	-11.05	11	1.93
-6.58	11.01	1.78	-10.87	11	1.95
-6.46	11.01	1.72	-10.68	11	1.99
-6.34	11.01	1.65	-10.5	11	1.99
-6.22	11.01	1.61	-10.31	11	1.97
-6.11	11.01	1.56	-10.12	11	1.97
-5.99	11.01	1.48	-9.94	11	1.99
-5.87	11.01	1.4	-9.75	11	1.98
-5.75	11.01	1.39	-9.57	11	2.03
-5.63	11.01	1.43	-9.38	11	2.02
-5.52	11.01	1.44	-9.19	11	2.04
-5.4	11.01	1.49	-9.01	11	1.99
-5.28	11.01	1.51	-8.82	11	1.92
-5.16	11.01	1.52	-8.64	11	1.93
-5.05	11.01	1.55	-8.45	11	1.89
-4.93	11.01	1.56	-8.26	11	1.86
-4.81	11.01	1.63	-8.08	11	1.8
-4.69	11.01	1.6	-7.89	11	1.76
-4.58	11.01	1.6	-7.71	11	1.73
-4.46	11.01	1.61	-7.52	11	1.67
-4.34	11.01	1.6	-7.33	11	1.59
-4.22	11.01	1.62	-7.15	11	1.59
-4.1	11.01	1.63	-6.96	11	1.52
-3.99	11.01	1.59	-6.77	11	1.41
-3.87	11.01	1.45	-6.59	11	1.41
-3.75	11.01	1.48	-6.4	11	1.5
-3.63	11.01	1.46	-6.22	11	1.54
-3.52	11.01	1.39	-6.03	11	1.59
-3.4	11.01	1.27	-5.84	11	1.58
-3.28	11.01	1.19	-5.66	11	1.6
-3.16	11.01	1.22	-5.47	11	1.65
-3.05	11.01	1.28	-5.29	11	1.67
-2.93	11.01	1.31	-5.1	11	1.71
-2.81	11.01	1.33	-4.91	11	1.66
-2.69	11.01	1.23	-4.73	11	1.69
-2.57	11.01	1.09	-4.54	11	1.71
-2.46	11.01	0.97	-4.36	11	1.61
-2.34	11.01	0.83	-4.17	11	1.66
-2.22	11.01	0.69	-3.98	11	1.62
-2.1	11.01	0.61	-3.8	11	1.59
-1.99	11.01	0.71	-3.61	11	1.6
-1.87	11.01	0.86	-3.43	11	1.5
-1.75	11.01	0.96	-3.24	11	1.4
-1.63	11.01	1.06	-3.05	11	1.37
-1.52	11.01	1.12	-2.87	11	1.3
-1.4	11.01	1.23	-2.68	11	1.16
-1.28	11.01	1.08	-2.5	11	0.97
-1.16	11.01	0.87	-2.31	11	0.82
-1.04	11.01	0.6	-2.12	11	0.62
-0.93	11.01	0.42	-1.94	11	0.57
-0.81	11.01	0.47	-1.75	11	0.88
-0.69	11.01	0.49	-1.56	11	1
-0.57	11.01	0.49	-1.38	11	1.12
-0.46	11.01	0.5	-1.19	11	1.13
-0.34	11.01	0.52	-1.01	11	1.05
-0.22	11.01	0.52	-0.82	11	0.85
-0.1	11.01	0.53	-0.63	11	0.4
0.01	11.01	0.52	-0.45	11	0.37
0.13	11.01	0.55	-0.26	11	0.39
0.25	11.01	0.57	-0.08	11	0.39
0.37	11.01	0.55	0.11	11	0.42
0.49	11.01	0.52	0.3	11	0.44
-9.05	11.51	2.06	-14.57	11.5	2.07
-8.94	11.51	2.08	-14.39	11.5	2.1
-8.82	11.51	2.08	-14.2	11.5	2.12
-8.7	11.51	2.09	-14.02	11.5	2.14
-8.58	11.51	2.08	-13.83	11.5	2.13
-8.46	11.51	2.06	-13.64	11.5	2.12
-8.34	11.51	2.08	-13.46	11.5	2.12
-8.23	11.51	2.05	-13.27	11.5	2.1
-8.11	11.51	2.05	-13.09	11.5	2.08
-7.99	11.51	2.04	-12.9	11.5	2.08
-7.87	11.51	2.01	-12.71	11.5	2.09
-7.75	11.51	2	-12.53	11.5	2.09
-7.64	11.51	1.94	-12.34	11.5	2.09
-7.52	11.51	1.89	-12.15	11.5	2.08
-7.4	11.51	1.84	-11.97	11.5	2.02
-7.28	11.51	1.81	-11.78	11.5	1.99
-7.16	11.51	1.78	-11.6	11.5	1.99
-7.04	11.51	1.8	-11.41	11.5	1.95
-6.93	11.51	1.78	-11.22	11.5	1.94
-6.81	11.51	1.78	-11.04	11.5	1.97
-6.69	11.51	1.73	-10.85	11.5	1.97
-6.57	11.51	1.69	-10.66	11.5	1.93
-6.45	11.51	1.64	-10.48	11.5	1.89
-6.33	11.51	1.58	-10.29	11.5	1.86
-6.22	11.51	1.51	-10.11	11.5	1.9
-6.1	11.51	1.47	-9.92	11.5	1.93
-5.98	11.51	1.39	-9.73	11.5	1.95
-5.86	11.51	1.36	-9.55	11.5	1.95
-5.74	11.51	1.38	-9.36	11.5	1.97
-5.63	11.51	1.41	-9.18	11.5	1.96
-5.51	11.51	1.45	-8.99	11.5	1.95
-5.39	11.51	1.48	-8.8	11.5	1.91
-5.27	11.51	1.53	-8.62	11.5	1.87
-5.15	11.51	1.52	-8.43	11.5	1.84
-5.03	11.51	1.55	-8.24	11.5	1.8
-4.92	11.51	1.55	-8.06	11.5	1.78
-4.8	11.51	1.54	-7.87	11.5	1.73
-4.68	11.51	1.56	-7.69	11.5	1.72
-4.56	11.51	1.54	-7.5	11.5	1.68
-4.44	11.51	1.52	-7.31	11.5	1.56
-4.33	11.51	1.53	-7.13	11.5	1.51
-4.21	11.51	1.51	-6.94	11.5	1.43
-4.09	11.51	1.52	-6.75	11.5	1.35
-3.97	11.51	1.52	-6.57	11.5	1.41
-3.85	11.51	1.51	-6.38	11.5	1.47
-3.73	11.51	1.47	-6.2	11.5	1.51
-3.62	11.51	1.43	-6.01	11.5	1.55
-3.5	11.51	1.39	-5.82	11.5	1.57
-3.38	11.51	1.32	-5.64	11.5	1.57
-3.26	11.51	1.29	-5.45	11.5	1.59
-3.14	11.51	1.29	-5.27	11.5	1.61
-3.02	11.51	1.32	-5.08	11.5	1.61
-2.91	11.51	1.27	-4.89	11.5	1.62
-2.79	11.51	1.17	-4.71	11.5	1.64
-2.67	11.51	1.05	-4.52	11.5	1.57
-2.55	11.51	0.94	-4.33	11.5	1.56
-2.43	11.51	0.81	-4.15	11.5	1.49
-2.32	11.51	0.64	-3.96	11.5	1.42
-2.2	11.51	0.54	-3.78	11.5	1.38
-2.08	11.51	0.64	-3.59	11.5	1.37
-1.96	11.51	0.85	-3.4	11.5	1.38
-1.84	11.51	0.97	-3.22	11.5	1.39
-1.72	11.51	1.07	-3.03	11.5	1.35
-1.61	11.51	1.14	-2.84	11.5	1.24
-1.49	11.51	1.15	-2.66	11.5	1.1
-1.37	11.51	1.11	-2.47	11.5	0.93
-1.25	11.51	0.9	-2.29	11.5	0.76
-1.13	11.51	0.69	-2.1	11.5	0.55
-1.02	11.51	0.48	-1.91	11.5	0.5
-0.9	11.51	0.37	-1.73	11.5	0.7
-0.78	11.51	0.39	-1.54	11.5	0.84
-0.66	11.51	0.41	-1.35	11.5	0.98
-0.54	11.51	0.4	-1.17	11.5	1.08
-0.42	11.51	0.41	-0.98	11.5	1.11
-0.31	11.51	0.41	-0.8	11.5	0.79
-0.19	11.51	0.43	-0.61	11.5	0.5
-0.07	11.51	0.45	-0.42	11.5	0.47
0.05	11.51	0.47	-0.24	11.5	0.49
0.17	11.51	0.49	-0.05	11.5	0.47
0.29	11.51	0.49	0.13	11.5	0.52
0.4	11.51	0.48	0.32	11.5	0.46
-9.25	12.01	1.99	-14.65	12	2.01
-9.13	12.01	2.01	-14.46	12	2.07
-9.01	12.01	2.02	-14.27	12	2.1
-8.89	12.01	2.04	-14.09	12	2.11
-8.77	12.01	2.07	-13.9	12	2.12
-8.66	12.01	1.99	-13.71	12	2.1
-8.54	12.01	2	-13.53	12	2.08
-8.42	12.01	2.01	-13.34	12	2.07
-8.3	12.01	2	-13.15	12	2.08
-8.18	12.01	1.96	-12.97	12	2.09
-8.06	12.01	1.97	-12.78	12	2.07
-7.94	12.01	2	-12.59	12	2.08
-7.82	12.01	1.98	-12.41	12	2.09
-7.7	12.01	1.92	-12.22	12	2.08
-7.58	12.01	1.91	-12.03	12	2.06
-7.46	12.01	1.9	-11.85	12	2.03
-7.34	12.01	1.86	-11.66	12	2.01
-7.22	12.01	1.82	-11.47	12	1.97
-7.1	12.01	1.78	-11.29	12	1.95
-6.98	12.01	1.77	-11.1	12	1.95
-6.86	12.01	1.75	-10.91	12	1.93
-6.74	12.01	1.73	-10.73	12	1.98
-6.62	12.01	1.67	-10.54	12	1.94
-6.5	12.01	1.61	-10.35	12	1.93
-6.38	12.01	1.55	-10.17	12	1.92
-6.26	12.01	1.49	-9.98	12	1.94
-6.14	12.01	1.44	-9.79	12	1.96
-6.02	12.01	1.34	-9.61	12	1.95
-5.9	12.01	1.32	-9.42	12	1.95
-5.78	12.01	1.38	-9.23	12	1.9
-5.67	12.01	1.39	-9.05	12	1.92
-5.55	12.01	1.43	-8.86	12	1.86
-5.43	12.01	1.45	-8.67	12	1.82
-5.31	12.01	1.48	-8.49	12	1.75
-5.19	12.01	1.49	-8.3	12	1.71
-5.07	12.01	1.49	-8.11	12	1.67
-4.95	12.01	1.51	-7.93	12	1.64
-4.83	12.01	1.52	-7.74	12	1.6
-4.71	12.01	1.52	-7.55	12	1.53
-4.59	12.01	1.52	-7.37	12	1.5
-4.47	12.01	1.51	-7.18	12	1.45
-4.35	12.01	1.51	-6.99	12	1.28
-4.23	12.01	1.56	-6.81	12	1.31
-4.11	12.01	1.52	-6.62	12	1.36
-3.99	12.01	1.48	-6.43	12	1.39
-3.87	12.01	1.44	-6.25	12	1.48
-3.75	12.01	1.4	-6.06	12	1.51
-3.63	12.01	1.4	-5.87	12	1.53
-3.51	12.01	1.42	-5.69	12	1.5
-3.39	12.01	1.36	-5.5	12	1.49
-3.27	12.01	1.32	-5.31	12	1.54
-3.15	12.01	1.31	-5.13	12	1.52
-3.03	12.01	1.26	-4.94	12	1.53
-2.91	12.01	1.21	-4.75	12	1.55
-2.8	12.01	1.06	-4.57	12	1.53
[truncated: 5,858 more rows]

## Sheet: A.grandis-M5-fresh
x fw	y fw	z fw	x hw	y hw	z hw
-4.68	0.03	1.17	-3.45	0	0.21
-4.62	0.03	1.13	-3.41	0	0.17
-4.56	0.03	1.12	-3.37	0	0.16
-4.51	0.03	1.11	-3.32	0	0.14
-4.45	0.03	1.11	-3.28	0	0.13
-4.39	0.03	1.1	-3.24	0	0.11
-4.33	0.03	1.11	-3.19	0	0.1
-4.27	0.03	1.1	-3.15	0	0.08
-4.21	0.03	1.1	-3.11	0	0.07
-4.15	0.03	1.1	-3.07	0	0.06
-4.1	0.03	1.09	-3.02	0	0.04
-4.04	0.03	1.09	-2.98	0	0.03
-3.98	0.03	1.09	-2.94	0	0.01
-3.92	0.03	1.08	-2.89	0	0
-3.86	0.03	1.07	-2.85	0	-0.01
-3.8	0.03	1.06	-2.81	0	-0.01
-3.74	0.03	1.08	-2.76	0	-0.02
-3.69	0.03	1.07	-2.72	0	-0.02
-3.63	0.03	1.05	-2.68	0	-0.03
-3.57	0.03	1	-2.63	0	-0.03
-3.51	0.03	0.94	-2.59	0	-0.03
-3.45	0.03	0.88	-2.55	0	-0.03
-3.39	0.03	0.83	-2.5	0	-0.03
-3.34	0.03	0.72	-2.46	0	-0.03
-3.28	0.03	0.6	-2.42	0	-0.03
-3.22	0.03	0.48	-2.37	0	-0.03
-3.16	0.03	0.37	-2.33	0	-0.03
-3.1	0.03	0.28	-2.29	0	-0.03
-3.04	0.03	0.3	-2.24	0	-0.03
-2.98	0.03	0.34	-2.2	0	-0.02
-2.93	0.03	0.38	-2.16	0	-0.03
-2.87	0.03	0.42	-2.11	0	-0.02
-2.81	0.03	0.45	-2.07	0	-0.02
-2.75	0.03	0.49	-2.03	0	-0.01
-2.69	0.03	0.52	-1.98	0	-0.02
-2.63	0.03	0.55	-1.94	0	-0.01
-2.58	0.03	0.59	-1.9	0	0.01
-2.52	0.03	0.62	-1.85	0	0.03
-2.46	0.03	0.65	-1.81	0	0.06
-2.4	0.03	0.69	-1.77	0	0.08
-2.34	0.03	0.72	-1.72	0	0.1
-2.28	0.03	0.74	-1.68	0	0.12
-2.22	0.03	0.78	-1.64	0	0.14
-2.17	0.03	0.81	-1.59	0	0.17
-2.11	0.03	0.8	-1.55	0	0.19
-2.05	0.03	0.81	-1.51	0	0.21
-1.99	0.03	0.75	-1.46	0	0.23
-1.93	0.03	0.67	-1.42	0	0.26
-1.87	0.03	0.6	-1.38	0	0.29
-1.81	0.03	0.53	-1.33	0	0.33
-1.76	0.03	0.44	-1.29	0	0.35
-1.7	0.03	0.36	-1.25	0	0.38
-1.64	0.03	0.29	-1.2	0	0.42
-1.58	0.03	0.21	-1.16	0	0.45
-1.52	0.03	0.13	-1.12	0	0.41
-1.46	0.03	0.09	-1.08	0	0.33
-1.41	0.03	0.08	-1.03	0	0.27
-1.35	0.03	0.08	-0.99	0	0.2
-1.29	0.03	0.09	-0.95	0	0.13
-1.23	0.03	0.08	-0.9	0	0.06
-1.17	0.03	0.07	-0.86	0	0
-1.11	0.03	0.07	-0.82	0	-0.07
-1.05	0.03	0.06	-0.77	0	-0.14
-1	0.03	0.06	-0.73	0	-0.21
-0.94	0.03	0.06	-0.69	0	-0.26
-0.88	0.03	0.05	-0.64	0	-0.27
-0.82	0.03	0.04	-0.6	0	-0.26
-0.76	0.03	0.04	-0.56	0	-0.25
-0.7	0.03	0.04	-0.51	0	-0.25
-0.64	0.03	0.15	-0.47	0	-0.25
-0.59	0.03	0.39	-0.43	0	-0.24
-0.53	0.03	0.39	-0.38	0	-0.23
-0.47	0.03	0.4	-0.34	0	-0.21
-0.41	0.03	0.39	-0.3	0	-0.2
-0.35	0.03	0.39	-0.25	0	-0.19
-0.29	0.03	0.35	-0.21	0	-0.18
-0.24	0.03	0.32	-0.17	0	-0.16
-0.18	0.03	0.28	-0.12	0	-0.15
-0.12	0.03	0.24	-0.08	0	-0.12
-0.06	0.03	0.14	-0.04	0	-0.04
0	0.03	0.1	0.01	0	-0.01
-4.82	0.53	1.23	-4.32	0.5	0.01
-4.76	0.53	1.21	-4.26	0.5	0
-4.7	0.53	1.2	-4.2	0.5	-0.01
-4.64	0.53	1.2	-4.14	0.5	0
-4.57	0.53	1.19	-4.08	0.5	-0.04
-4.51	0.53	1.19	-4.02	0.5	-0.07
-4.45	0.53	1.18	-3.96	0.5	-0.08
-4.39	0.53	1.18	-3.9	0.5	-0.07
-4.33	0.53	1.2	-3.85	0.5	-0.06
-4.26	0.53	1.21	-3.79	0.5	-0.06
-4.2	0.53	1.2	-3.73	0.5	-0.05
-4.14	0.53	1.18	-3.67	0.5	-0.03
-4.08	0.53	1.18	-3.61	0.5	-0.02
-4.01	0.53	1.17	-3.55	0.5	-0.01
-3.95	0.53	1.17	-3.49	0.5	0
-3.89	0.53	1.17	-3.43	0.5	0
-3.83	0.53	1.18	-3.37	0.5	-0.02
-3.77	0.53	1.15	-3.31	0.5	-0.02
-3.7	0.53	1.12	-3.25	0.5	-0.03
-3.64	0.53	1.08	-3.19	0.5	-0.04
-3.58	0.53	1.03	-3.13	0.5	-0.05
-3.52	0.53	0.97	-3.07	0.5	-0.06
-3.46	0.53	0.91	-3.01	0.5	-0.1
-3.39	0.53	0.84	-2.96	0.5	-0.13
-3.33	0.53	0.77	-2.9	0.5	-0.17
-3.27	0.53	0.65	-2.84	0.5	-0.21
-3.21	0.53	0.53	-2.78	0.5	-0.22
-3.14	0.53	0.41	-2.72	0.5	-0.28
-3.08	0.53	0.44	-2.66	0.5	-0.32
-3.02	0.53	0.46	-2.6	0.5	-0.35
-2.96	0.53	0.49	-2.54	0.5	-0.36
-2.9	0.53	0.52	-2.48	0.5	-0.34
-2.83	0.53	0.56	-2.42	0.5	-0.31
-2.77	0.53	0.61	-2.36	0.5	-0.28
-2.71	0.53	0.64	-2.3	0.5	-0.26
-2.65	0.53	0.69	-2.24	0.5	-0.22
-2.58	0.53	0.72	-2.18	0.5	-0.2
-2.52	0.53	0.75	-2.13	0.5	-0.17
-2.46	0.53	0.8	-2.07	0.5	-0.13
-2.4	0.53	0.83	-2.01	0.5	-0.08
-2.34	0.53	0.87	-1.95	0.5	-0.04
-2.27	0.53	0.91	-1.89	0.5	0
-2.21	0.53	0.95	-1.83	0.5	0.04
-2.15	0.53	0.95	-1.77	0.5	0.09
-2.09	0.53	0.89	-1.71	0.5	0.13
-2.02	0.53	0.82	-1.65	0.5	0.17
-1.96	0.53	0.74	-1.59	0.5	0.21
-1.9	0.53	0.67	-1.53	0.5	0.26
-1.84	0.53	0.59	-1.47	0.5	0.32
-1.78	0.53	0.52	-1.41	0.5	0.36
-1.71	0.53	0.42	-1.35	0.5	0.31
-1.65	0.53	0.33	-1.29	0.5	0.28
-1.59	0.53	0.23	-1.24	0.5	0.24
-1.53	0.53	0.16	-1.18	0.5	0.21
-1.47	0.53	0.16	-1.12	0.5	0.17
-1.4	0.53	0.16	-1.06	0.5	0.1
-1.34	0.53	0.16	-1	0.5	-0.02
-1.28	0.53	0.16	-0.94	0.5	-0.14
-1.22	0.53	0.15	-0.88	0.5	-0.26
-1.15	0.53	0.14	-0.82	0.5	-0.38
-1.09	0.53	0.12	-0.76	0.5	-0.46
-1.03	0.53	0.1	-0.7	0.5	-0.46
-0.97	0.53	0.1	-0.64	0.5	-0.46
-0.91	0.53	0.08	-0.58	0.5	-0.45
-0.84	0.53	0.07	-0.52	0.5	-0.45
-0.78	0.53	0.05	-0.46	0.5	-0.45
-0.72	0.53	0.04	-0.4	0.5	-0.45
-0.66	0.53	0.03	-0.35	0.5	-0.44
-0.59	0.53	0.02	-0.29	0.5	-0.44
-0.53	0.53	0.03	-0.23	0.5	-0.44
-0.47	0.53	0.12	-0.17	0.5	-0.43
-0.41	0.53	0.2	-0.11	0.5	-0.42
-0.35	0.53	0.3	-0.05	0.5	-0.41
-0.28	0.53	0.34	0.01	0.5	-0.41
-0.22	0.53	0.39	0.07	0.5	-0.4
-0.16	0.53	0.42	0.13	0.5	-0.39
-0.1	0.53	0.37	0.19	0.5	-0.38
-0.03	0.53	0.33	0.25	0.5	-0.37
0.03	0.53	0.33	0.31	0.5	-0.36
0.09	0.53	0.31	0.37	0.5	-0.36
0.15	0.53	0.28	0.43	0.5	-0.32
-5.51	1.03	1.24	-4.52	1	0.08
-5.44	1.03	1.23	-4.46	1	0.09
-5.37	1.03	1.24	-4.4	1	0.1
-5.3	1.03	1.24	-4.33	1	0.14
-5.22	1.03	1.23	-4.27	1	0.14
-5.15	1.03	1.26	-4.21	1	0.16
-5.08	1.03	1.26	-4.15	1	0.17
-5	1.03	1.24	-4.08	1	0.19
-4.93	1.03	1.24	-4.02	1	0.18
-4.86	1.03	1.23	-3.96	1	0.17
-4.78	1.03	1.23	-3.9	1	0.18
-4.71	1.03	1.22	-3.84	1	0.2
-4.64	1.03	1.22	-3.77	1	0.21
-4.57	1.03	1.23	-3.71	1	0.18
-4.49	1.03	1.23	-3.65	1	0.16
-4.42	1.03	1.22	-3.59	1	0.13
-4.35	1.03	1.21	-3.52	1	0.11
-4.27	1.03	1.21	-3.46	1	0.08
-4.2	1.03	1.21	-3.4	1	0.06
-4.13	1.03	1.22	-3.34	1	0.03
-4.05	1.03	1.24	-3.27	1	0.01
-3.98	1.03	1.29	-3.21	1	-0.02
-3.91	1.03	1.26	-3.15	1	-0.05
-3.84	1.03	1.22	-3.09	1	-0.09
-3.76	1.03	1.2	-3.02	1	-0.12
-3.69	1.03	1.17	-2.96	1	-0.15
-3.62	1.03	1.13	-2.9	1	-0.19
-3.54	1.03	1.02	-2.84	1	-0.22
-3.47	1.03	0.92	-2.77	1	-0.25
-3.4	1.03	0.81	-2.71	1	-0.29
-3.32	1.03	0.72	-2.65	1	-0.33
-3.25	1.03	0.64	-2.59	1	-0.37
-3.18	1.03	0.51	-2.52	1	-0.31
-3.11	1.03	0.53	-2.46	1	-0.25
-3.03	1.03	0.56	-2.4	1	-0.19
-2.96	1.03	0.6	-2.34	1	-0.13
-2.89	1.03	0.64	-2.27	1	-0.08
-2.81	1.03	0.68	-2.21	1	-0.03
-2.74	1.03	0.71	-2.15	1	0.01
-2.67	1.03	0.74	-2.09	1	0.06
-2.6	1.03	0.77	-2.02	1	0.11
-2.52	1.03	0.83	-1.96	1	0.16
-2.45	1.03	0.87	-1.9	1	0.21
-2.38	1.03	0.9	-1.84	1	0.26
-2.3	1.03	0.96	-1.77	1	0.3
-2.23	1.03	0.97	-1.71	1	0.34
-2.16	1.03	0.94	-1.65	1	0.4
-2.08	1.03	0.92	-1.59	1	0.44
-2.01	1.03	0.85	-1.52	1	0.49
-1.94	1.03	0.73	-1.46	1	0.48
-1.87	1.03	0.61	-1.4	1	0.43
-1.79	1.03	0.49	-1.34	1	0.37
-1.72	1.03	0.34	-1.27	1	0.32
-1.65	1.03	0.18	-1.21	1	0.27
-1.57	1.03	0.1	-1.15	1	0.19
-1.5	1.03	0.08	-1.09	1	0.11
-1.43	1.03	0.07	-1.02	1	0.02
-1.35	1.03	0.05	-0.96	1	-0.06
-1.28	1.03	0.05	-0.9	1	-0.15
-1.21	1.03	0.03	-0.84	1	-0.23
-1.14	1.03	0.02	-0.77	1	-0.32
-1.06	1.03	0.01	-0.71	1	-0.37
-0.99	1.03	0	-0.65	1	-0.36
-0.92	1.03	-0.01	-0.59	1	-0.33
-0.84	1.03	-0.01	-0.53	1	-0.32
-0.77	1.03	-0.02	-0.46	1	-0.31
-0.7	1.03	-0.03	-0.4	1	-0.28
-0.62	1.03	-0.04	-0.34	1	-0.28
-0.55	1.03	-0.04	-0.28	1	-0.27
-0.48	1.03	-0.05	-0.21	1	-0.27
-0.41	1.03	-0.02	-0.15	1	-0.27
-0.33	1.03	0.06	-0.09	1	-0.27
-0.26	1.03	0.11	-0.03	1	-0.26
-0.19	1.03	0.2	0.04	1	-0.26
-0.11	1.03	0.15	0.1	1	-0.26
-0.04	1.03	0.09	0.16	1	-0.26
0.03	1.03	0.05	0.22	1	-0.25
0.11	1.03	-0.01	0.29	1	-0.24
0.18	1.03	-0.07	0.35	1	-0.23
0.25	1.03	-0.14	0.41	1	-0.21
0.32	1.03	-0.2	0.47	1	-0.19
-5.75	1.53	1.26	-11.46	1.5	-1.64
-5.67	1.53	1.24	-11.31	1.5	-1.59
-5.6	1.53	1.26	-11.16	1.5	-1.54
-5.52	1.53	1.27	-11.01	1.5	-1.48
-5.45	1.53	1.29	-10.87	1.5	-1.43
-5.37	1.53	1.32	-10.72	1.5	-1.38
-5.3	1.53	1.34	-10.57	1.5	-1.36
-5.22	1.53	1.33	-10.42	1.5	-1.33
-5.15	1.53	1.29	-10.27	1.5	-1.3
-5.07	1.53	1.3	-10.12	1.5	-1.28
-5	1.53	1.31	-9.97	1.5	-1.25
-4.93	1.53	1.31	-9.82	1.5	-1.21
-4.85	1.53	1.31	-9.67	1.5	-1.18
-4.78	1.53	1.31	-9.52	1.5	-1.14
-4.7	1.53	1.3	-9.37	1.5	-1.11
-4.63	1.53	1.26	-9.22	1.5	-1.07
-4.55	1.53	1.26	-9.07	1.5	-1.03
-4.48	1.53	1.26	-8.92	1.5	-0.99
-4.4	1.53	1.28	-8.77	1.5	-0.95
-4.33	1.53	1.28	-8.62	1.5	-0.91
-4.25	1.53	1.29	-8.47	1.5	-0.86
-4.18	1.53	1.31	-8.32	1.5	-0.83
-4.1	1.53	1.34	-8.18	1.5	-0.79
-4.03	1.53	1.35	-8.03	1.5	-0.75
-3.95	1.53	1.32	-7.88	1.5	-0.72
-3.88	1.53	1.29	-7.73	1.5	-0.67
-3.8	1.53	1.24	-7.58	1.5	-0.59
-3.73	1.53	1.14	-7.43	1.5	-0.53
-3.65	1.53	1.08	-7.28	1.5	-0.47
-3.58	1.53	1.03	-7.13	1.5	-0.37
-3.5	1.53	0.96	-6.98	1.5	-0.34
-3.43	1.53	0.88	-6.83	1.5	-0.33
-3.35	1.53	0.79	-6.68	1.5	-0.3
-3.28	1.53	0.7	-6.53	1.5	-0.26
-3.2	1.53	0.63	-6.38	1.5	-0.22
-3.13	1.53	0.6	-6.23	1.5	-0.19
-3.05	1.53	0.7	-6.08	1.5	-0.15
-2.98	1.53	0.75	-5.93	1.5	-0.12
-2.91	1.53	0.78	-5.78	1.5	-0.09
-2.83	1.53	0.81	-5.63	1.5	-0.06
-2.76	1.53	0.84	-5.49	1.5	-0.04
-2.68	1.53	0.87	-5.34	1.5	-0.01
-2.61	1.53	0.89	-5.19	1.5	0.03
-2.53	1.53	0.91	-5.04	1.5	0.07
-2.46	1.53	0.92	-4.89	1.5	0.1
-2.38	1.53	0.98	-4.74	1.5	0.13
-2.31	1.53	1.05	-4.59	1.5	0.17
-2.23	1.53	1.06	-4.44	1.5	0.21
-2.16	1.53	1.07	-4.29	1.5	0.24
-2.08	1.53	1.05	-4.14	1.5	0.28
-2.01	1.53	0.95	-3.99	1.5	0.31
-1.93	1.53	0.86	-3.84	1.5	0.28
-1.86	1.53	0.76	-3.69	1.5	0.23
-1.78	1.53	0.64	-3.54	1.5	0.18
-1.71	1.53	0.52	-3.39	1.5	0.13
-1.63	1.53	0.39	-3.24	1.5	0.08
-1.56	1.53	0.24	-3.09	1.5	0.06
-1.48	1.53	0.2	-2.94	1.5	-0.04
-1.41	1.53	0.17	-2.8	1.5	-0.13
-1.33	1.53	0.15	-2.65	1.5	-0.11
-1.26	1.53	0.15	-2.5	1.5	-0.02
-1.18	1.53	0.13	-2.35	1.5	0.06
-1.11	1.53	0.12	-2.2	1.5	0.14
-1.03	1.53	0.11	-2.05	1.5	0.23
-0.96	1.53	0.12	-1.9	1.5	0.35
-0.89	1.53	0.1	-1.75	1.5	0.42
-0.81	1.53	0.09	-1.6	1.5	0.22
-0.74	1.53	0.08	-1.45	1.5	-0.05
-0.66	1.53	0.08	-1.3	1.5	-0.29
-0.59	1.53	0.05	-1.15	1.5	-0.54
-0.51	1.53	0.04	-1	1.5	-0.73
-0.44	1.53	0.05	-0.85	1.5	-0.76
-0.36	1.53	0.06	-0.7	1.5	-0.78
-0.29	1.53	0.07	-0.55	1.5	-0.8
-0.21	1.53	0.09	-0.4	1.5	-0.77
-0.14	1.53	0.16	-0.25	1.5	-0.72
-0.06	1.53	0.46	-0.11	1.5	-0.68
0.01	1.53	0.39	0.04	1.5	-0.64
0.09	1.53	0.33	0.19	1.5	-0.61
0.16	1.53	0.28	0.34	1.5	-0.57
0.24	1.53	0.25	0.49	1.5	-0.54
-6	2.03	1.29	-12.31	2	-1.51
-5.92	2.03	1.27	-12.16	2	-1.42
-5.84	2.03	1.29	-12	2	-1.33
-5.77	2.03	1.31	-11.84	2	-1.24
-5.69	2.03	1.34	-11.68	2	-1.19
-5.61	2.03	1.35	-11.53	2	-1.13
-5.54	2.03	1.38	-11.37	2	-1.06
-5.46	2.03	1.4	-11.21	2	-1.04
-5.38	2.03	1.43	-11.05	2	-1
-5.31	2.03	1.42	-10.89	2	-0.97
-5.23	2.03	1.4	-10.74	2	-0.94
-5.15	2.03	1.41	-10.58	2	-0.88
-5.08	2.03	1.39	-10.42	2	-0.85
-5	2.03	1.4	-10.26	2	-0.81
-4.92	2.03	1.4	-10.1	2	-0.78
-4.85	2.03	1.41	-9.95	2	-0.75
-4.77	2.03	1.41	-9.79	2	-0.74
-4.69	2.03	1.4	-9.63	2	-0.73
-4.62	2.03	1.39	-9.47	2	-0.73
-4.54	2.03	1.4	-9.31	2	-0.72
-4.46	2.03	1.4	-9.16	2	-0.71
-4.39	2.03	1.4	-9	2	-0.7
-4.31	2.03	1.41	-8.84	2	-0.69
-4.23	2.03	1.42	-8.68	2	-0.68
-4.16	2.03	1.44	-8.53	2	-0.69
-4.08	2.03	1.4	-8.37	2	-0.66
-4	2.03	1.38	-8.21	2	-0.64
-3.93	2.03	1.36	-8.05	2	-0.61
-3.85	2.03	1.3	-7.89	2	-0.58
-3.77	2.03	1.25	-7.74	2	-0.54
-3.7	2.03	1.15	-7.58	2	-0.51
-3.62	2.03	1.09	-7.42	2	-0.48
-3.54	2.03	0.99	-7.26	2	-0.46
-3.47	2.03	0.93	-7.1	2	-0.43
-3.39	2.03	0.85	-6.95	2	-0.4
-3.31	2.03	0.76	-6.79	2	-0.37
-3.24	2.03	0.72	-6.63	2	-0.33
-3.16	2.03	0.7	-6.47	2	-0.3
-3.08	2.03	0.73	-6.32	2	-0.26
-3.01	2.03	0.76	-6.16	2	-0.14
-2.93	2.03	0.81	-6	2	-0.1
-2.85	2.03	0.86	-5.84	2	-0.01
-2.78	2.03	0.9	-5.68	2	-0.02
-2.7	2.03	0.94	-5.53	2	0.04
-2.62	2.03	0.98	-5.37	2	0.09
-2.55	2.03	1.02	-5.21	2	0.15
-2.47	2.03	1.02	-5.05	2	0.2
-2.39	2.03	1.06	-4.89	2	0.25
-2.32	2.03	1.06	-4.74	2	0.3
-2.24	2.03	1.1	-4.58	2	0.36
-2.16	2.03	1.12	-4.42	2	0.41
-2.09	2.03	1.15	-4.26	2	0.46
-2.01	2.03	1.07	-4.1	2	0.52
-1.93	2.03	0.97	-3.95	2	0.57
-1.86	2.03	0.87	-3.79	2	0.61
-1.78	2.03	0.76	-3.63	2	0.5
-1.7	2.03	0.65	-3.47	2	0.37
-1.63	2.03	0.53	-3.32	2	0.25
-1.55	2.03	0.41	-3.16	2	0.14
-1.47	2.03	0.39	-3	2	-0.05
-1.4	2.03	0.4	-2.84	2	-0.15
-1.32	2.03	0.43	-2.68	2	0
-1.24	2.03	0.42	-2.53	2	0.14
-1.17	2.03	0.36	-2.37	2	0.28
-1.09	2.03	0.37	-2.21	2	0.38
-1.01	2.03	0.37	-2.05	2	0.46
-0.94	2.03	0.35	-1.89	2	0.54
-0.86	2.03	0.35	-1.74	2	0.62
-0.78	2.03	0.33	-1.58	2	0.61
-0.71	2.03	0.3	-1.42	2	0.45
-0.63	2.03	0.29	-1.26	2	0.21
-0.55	2.03	0.3	-1.1	2	-0.05
-0.48	2.03	0.31	-0.95	2	-0.24
-0.4	2.03	0.32	-0.79	2	-0.27
-0.32	2.03	0.39	-0.63	2	-0.27
-0.25	2.03	0.55	-0.47	2	-0.25
-0.17	2.03	0.62	-0.32	2	-0.22
-0.09	2.03	0.62	-0.16	2	-0.19
-0.02	2.03	0.6	0	2	-0.16
0.06	2.03	0.6	0.16	2	-0.1
0.14	2.03	0.62	0.32	2	0.07
-6.17	2.53	1.39	-12.93	2.5	-1.23
-6.09	2.53	1.37	-12.77	2.5	-1.16
-6.01	2.53	1.38	-12.61	2.5	-1.08
-5.93	2.53	1.4	-12.44	2.5	-1.02
-5.85	2.53	1.42	-12.28	2.5	-0.93
-5.77	2.53	1.42	-12.11	2.5	-0.88
-5.69	2.53	1.44	-11.95	2.5	-0.84
-5.61	2.53	1.47	-11.78	2.5	-0.76
-5.53	2.53	1.49	-11.62	2.5	-0.72
-5.46	2.53	1.48	-11.45	2.5	-0.65
-5.38	2.53	1.43	-11.29	2.5	-0.58
-5.3	2.53	1.41	-11.13	2.5	-0.54
-5.22	2.53	1.42	-10.96	2.5	-0.5
-5.14	2.53	1.43	-10.8	2.5	-0.48
-5.06	2.53	1.43	-10.63	2.5	-0.46
-4.98	2.53	1.45	-10.47	2.5	-0.4
-4.9	2.53	1.44	-10.3	2.5	-0.36
-4.82	2.53	1.45	-10.14	2.5	-0.27
-4.74	2.53	1.44	-9.97	2.5	-0.2
-4.66	2.53	1.45	-9.81	2.5	-0.19
-4.58	2.53	1.47	-9.65	2.5	-0.17
-4.5	2.53	1.47	-9.48	2.5	-0.14
-4.43	2.53	1.47	-9.32	2.5	-0.1
-4.35	2.53	1.47	-9.15	2.5	-0.11
-4.27	2.53	1.48	-8.99	2.5	-0.1
-4.19	2.53	1.49	-8.82	2.5	-0.1
-4.11	2.53	1.45	-8.66	2.5	-0.06
-4.03	2.53	1.43	-8.5	2.5	-0.04
-3.95	2.53	1.37	-8.33	2.5	-0.04
-3.87	2.53	1.31	-8.17	2.5	-0.02
-3.79	2.53	1.22	-8	2.5	0.01
-3.71	2.53	1.17	-7.84	2.5	0.01
-3.63	2.53	1.09	-7.67	2.5	0.01
-3.55	2.53	1.01	-7.51	2.5	0.03
-3.47	2.53	0.9	-7.34	2.5	0.04
-3.39	2.53	0.8	-7.18	2.5	0.07
-3.32	2.53	0.77	-7.02	2.5	0.08
-3.24	2.53	0.74	-6.85	2.5	0.06
-3.16	2.53	0.71	-6.69	2.5	0.12
-3.08	2.53	0.73	-6.52	2.5	0.1
-3	2.53	0.77	-6.36	2.5	0.11
-2.92	2.53	0.87	-6.19	2.5	0.13
-2.84	2.53	0.93	-6.03	2.5	0.13
-2.76	2.53	0.98	-5.86	2.5	0.13
-2.68	2.53	1.02	-5.7	2.5	0.13
-2.6	2.53	1.05	-5.54	2.5	0.15
-2.52	2.53	1.09	-5.37	2.5	0.17
-2.44	2.53	1.12	-5.21	2.5	0.19
-2.36	2.53	1.13	-5.04	2.5	0.19
-2.29	2.53	1.14	-4.88	2.5	0.19
-2.21	2.53	1.15	-4.71	2.5	0.24
-2.13	2.53	1.16	-4.55	2.5	0.29
-2.05	2.53	1.11	-4.38	2.5	0.33
-1.97	2.53	1.01	-4.22	2.5	0.37
-1.89	2.53	0.94	-4.06	2.5	0.42
-1.81	2.53	0.8	-3.89	2.5	0.45
-1.73	2.53	0.74	-3.73	2.5	0.37
-1.65	2.53	0.69	-3.56	2.5	0.28
-1.57	2.53	0.63	-3.4	2.5	0.23
-1.49	2.53	0.57	-3.23	2.5	0.09
-1.41	2.53	0.52	-3.07	2.5	-0.04
-1.33	2.53	0.47	-2.9	2.5	0.02
-1.25	2.53	0.44	-2.74	2.5	0.12
-1.18	2.53	0.42	-2.58	2.5	0.25
-1.1	2.53	0.42	-2.41	2.5	0.36
-1.02	2.53	0.39	-2.25	2.5	0.45
-0.94	2.53	0.39	-2.08	2.5	0.54
-0.86	2.53	0.38	-1.92	2.5	0.64
-0.78	2.53	0.37	-1.75	2.5	0.63
-0.7	2.53	0.4	-1.59	2.5	0.5
-0.62	2.53	0.35	-1.43	2.5	0.34
-0.54	2.53	0.35	-1.26	2.5	0.1
-0.46	2.53	0.34	-1.1	2.5	-0.17
-0.38	2.53	0.33	-0.93	2.5	-0.12
-0.3	2.53	0.32	-0.77	2.5	-0.07
-0.22	2.53	0.32	-0.6	2.5	-0.07
-0.15	2.53	0.37	-0.44	2.5	-0.07
-0.07	2.53	0.58	-0.27	2.5	-0.07
0.01	2.53	0.59	-0.11	2.5	-0.06
0.09	2.53	0.6	0.05	2.5	-0.04
0.17	2.53	0.59	0.22	2.5	0.17
-6.32	3.03	1.41	-13.39	3	-0.93
-6.24	3.03	1.39	-13.22	3	-0.86
-6.16	3.03	1.4	-13.05	3	-0.79
-6.08	3.03	1.44	-12.88	3	-0.72
-6	3.03	1.46	-12.71	3	-0.64
-5.91	3.03	1.45	-12.54	3	-0.57
-5.83	3.03	1.45	-12.37	3	-0.53
-5.75	3.03	1.46	-12.2	3	-0.5
-5.67	3.03	1.51	-12.03	3	-0.46
-5.58	3.03	1.53	-11.86	3	-0.43
-5.5	3.03	1.53	-11.69	3	-0.39
-5.42	3.03	1.54	-11.52	3	-0.36
-5.34	3.03	1.52	-11.35	3	-0.32
-5.25	3.03	1.53	-11.18	3	-0.29
-5.17	3.03	1.53	-11.01	3	-0.23
-5.09	3.03	1.53	-10.84	3	-0.19
-5.01	3.03	1.55	-10.67	3	-0.15
-4.92	3.03	1.56	-10.5	3	-0.11
-4.84	3.03	1.57	-10.33	3	-0.08
-4.76	3.03	1.56	-10.16	3	-0.04
-4.68	3.03	1.56	-9.99	3	0
-4.59	3.03	1.56	-9.82	3	0.03
-4.51	3.03	1.55	-9.65	3	0.07
-4.43	3.03	1.55	-9.48	3	0.11
-4.35	3.03	1.57	-9.31	3	0.13
-4.26	3.03	1.57	-9.14	3	0.12
-4.18	3.03	1.52	-8.97	3	0.16
-4.1	3.03	1.47	-8.8	3	0.18
-4.02	3.03	1.41	-8.63	3	0.21
-3.93	3.03	1.35	-8.46	3	0.24
-3.85	3.03	1.27	-8.29	3	0.31
-3.77	3.03	1.18	-8.12	3	0.35
-3.69	3.03	1.1	-7.95	3	0.39
-3.6	3.03	1.01	-7.78	3	0.42
-3.52	3.03	0.92	-7.61	3	0.44
-3.44	3.03	0.85	-7.44	3	0.44
-3.36	3.03	0.79	-7.27	3	0.43
-3.27	3.03	0.78	-7.1	3	0.43
-3.19	3.03	0.82	-6.93	3	0.42
-3.11	3.03	0.86	-6.76	3	0.5
-3.03	3.03	0.9	-6.59	3	0.52
-2.94	3.03	0.93	-6.42	3	0.54
-2.86	3.03	0.97	-6.25	3	0.55
-2.78	3.03	1.01	-6.08	3	0.59
-2.7	3.03	1.08	-5.91	3	0.64
-2.61	3.03	1.1	-5.74	3	0.7
-2.53	3.03	1.12	-5.57	3	0.72
-2.45	3.03	1.15	-5.4	3	0.74
-2.37	3.03	1.16	-5.23	3	0.76
-2.28	3.03	1.17	-5.06	3	0.79
-2.2	3.03	1.2	-4.89	3	0.83
-2.12	3.03	1.19	-4.72	3	0.78
-2.04	3.03	1.21	-4.55	3	0.79
-1.95	3.03	1.11	-4.38	3	0.9
-1.87	3.03	0.95	-4.21	3	0.76
-1.79	3.03	0.83	-4.04	3	0.66
-1.71	3.03	0.72	-3.87	3	0.55
-1.62	3.03	0.6	-3.7	3	0.4
-1.54	3.03	0.5	-3.53	3	0.24
-1.46	3.03	0.45	-3.36	3	0.05
-1.38	3.03	0.41	-3.19	3	-0.08
-1.3	3.03	0.46	-3.02	3	0.05
-1.21	3.03	0.44	-2.85	3	0.21
-1.13	3.03	0.46	-2.68	3	0.36
-1.05	3.03	0.44	-2.51	3	0.46
-0.97	3.03	0.46	-2.34	3	0.54
-0.88	3.03	0.47	-2.17	3	0.62
-0.8	3.03	0.47	-2	3	0.67
-0.72	3.03	0.46	-1.83	3	0.69
-0.64	3.03	0.46	-1.66	3	0.53
-0.55	3.03	0.46	-1.49	3	0.33
-0.47	3.03	0.47	-1.32	3	0.09
-0.39	3.03	0.48	-1.15	3	-0.08
-0.31	3.03	0.48	-0.98	3	-0.13
-0.22	3.03	0.46	-0.81	3	-0.11
-0.14	3.03	0.5	-0.64	3	-0.08
-0.06	3.03	0.5	-0.47	3	-0.05
0.02	3.03	0.67	-0.3	3	-0.02
0.11	3.03	0.69	-0.13	3	0.03
0.19	3.03	0.66	0.04	3	0.08
0.27	3.03	0.66	0.21	3	0.25
-6.51	3.53	1.5	-13.83	3.5	-0.82
-6.43	3.53	1.49	-13.66	3.5	-0.8
-6.34	3.53	1.5	-13.48	3.5	-0.72
-6.25	3.53	1.52	-13.31	3.5	-0.66
-6.17	3.53	1.54	-13.13	3.5	-0.59
-6.08	3.53	1.54	-12.95	3.5	-0.51
-6	3.53	1.56	-12.78	3.5	-0.46
-5.91	3.53	1.58	-12.6	3.5	-0.42
-5.82	3.53	1.59	-12.43	3.5	-0.37
-5.74	3.53	1.61	-12.25	3.5	-0.3
-5.65	3.53	1.63	-12.08	3.5	-0.25
-5.56	3.53	1.62	-11.9	3.5	-0.21
-5.48	3.53	1.6	-11.73	3.5	-0.16
-5.39	3.53	1.61	-11.55	3.5	-0.12
-5.31	3.53	1.62	-11.38	3.5	-0.08
-5.22	3.53	1.64	-11.2	3.5	-0.04
-5.13	3.53	1.63	-11.02	3.5	0.01
-5.05	3.53	1.64	-10.85	3.5	0.08
-4.96	3.53	1.64	-10.67	3.5	0.11
-4.88	3.53	1.63	-10.5	3.5	0.15
-4.79	3.53	1.62	-10.32	3.5	0.18
-4.7	3.53	1.62	-10.15	3.5	0.22
-4.62	3.53	1.62	-9.97	3.5	0.25
-4.53	3.53	1.62	-9.8	3.5	0.29
-4.45	3.53	1.61	-9.62	3.5	0.32
-4.36	3.53	1.62	-9.45	3.5	0.35
-4.27	3.53	1.57	-9.27	3.5	0.39
-4.19	3.53	1.56	-9.09	3.5	0.42
-4.1	3.53	1.48	-8.92	3.5	0.46
-4.02	3.53	1.43	-8.74	3.5	0.49
-3.93	3.53	1.38	-8.57	3.5	0.53
-3.84	3.53	1.32	-8.39	3.5	0.56
-3.76	3.53	1.24	-8.22	3.5	0.6
-3.67	3.53	1.16	-8.04	3.5	0.62
-3.58	3.53	1.07	-7.87	3.5	0.62
-3.5	3.53	0.99	-7.69	3.5	0.61
-3.41	3.53	0.9	-7.52	3.5	0.62
-3.33	3.53	0.87	-7.34	3.5	0.64
-3.24	3.53	0.89	-7.16	3.5	0.66
-3.15	3.53	0.91	-6.99	3.5	0.67
-3.07	3.53	0.94	-6.81	3.5	0.68
-2.98	3.53	0.99	-6.64	3.5	0.71
-2.9	3.53	1.04	-6.46	3.5	0.72
-2.81	3.53	1.09	-6.29	3.5	0.76
-2.72	3.53	1.13	-6.11	3.5	0.77
-2.64	3.53	1.18	-5.94	3.5	0.79
-2.55	3.53	1.18	-5.76	3.5	0.81
-2.47	3.53	1.2	-5.59	3.5	0.78
-2.38	3.53	1.22	-5.41	3.5	0.81
-2.29	3.53	1.24	-5.23	3.5	0.82
-2.21	3.53	1.22	-5.06	3.5	0.82
-2.12	3.53	1.22	-4.88	3.5	0.83
-2.04	3.53	1.22	-4.71	3.5	0.91
-1.95	3.53	1.14	-4.53	3.5	0.96
-1.86	3.53	1.06	-4.36	3.5	0.87
-1.78	3.53	0.96	-4.18	3.5	0.81
-1.69	3.53	0.86	-4.01	3.5	0.69
-1.6	3.53	0.75	-3.83	3.5	0.57
-1.52	3.53	0.64	-3.66	3.5	0.36
-1.43	3.53	0.55	-3.48	3.5	0.08
-1.35	3.53	0.56	-3.3	3.5	0.11
-1.26	3.53	0.57	-3.13	3.5	0.24
-1.17	3.53	0.59	-2.95	3.5	0.36
-1.09	3.53	0.58	-2.78	3.5	0.46
-1	3.53	0.58	-2.6	3.5	0.52
-0.92	3.53	0.59	-2.43	3.5	0.61
-0.83	3.53	0.59	-2.25	3.5	0.64
-0.74	3.53	0.59	-2.08	3.5	0.72
-0.66	3.53	0.59	-1.9	3.5	0.79
-0.57	3.53	0.6	-1.73	3.5	0.63
-0.49	3.53	0.61	-1.55	3.5	0.35
-0.4	3.53	0.62	-1.37	3.5	0.15
-0.31	3.53	0.61	-1.2	3.5	0.07
-0.23	3.53	0.61	-1.02	3.5	0.07
-0.14	3.53	0.61	-0.85	3.5	0.07
-0.05	3.53	0.6	-0.67	3.5	0.12
0.03	3.53	0.63	-0.5	3.5	0.18
0.12	3.53	0.73	-0.32	3.5	0.18
0.2	3.53	0.69	-0.15	3.5	0.22
0.29	3.53	0.68	0.03	3.5	0.27
0.38	3.53	0.68	0.2	3.5	0.34
-6.65	4.03	1.52	-14.02	4	-0.67
-6.57	4.03	1.51	-13.84	4	-0.59
-6.48	4.03	1.52	-13.67	4	-0.5
-6.39	4.03	1.56	-13.49	4	-0.46
-6.3	4.03	1.58	-13.31	4	-0.36
-6.21	4.03	1.59	-13.13	4	-0.31
-6.12	4.03	1.59	-12.96	4	-0.26
-6.04	4.03	1.6	-12.78	4	-0.24
-5.95	4.03	1.62	-12.6	4	-0.22
-5.86	4.03	1.64	-12.42	4	-0.16
-5.77	4.03	1.64	-12.25	4	-0.12
-5.68	4.03	1.64	-12.07	4	-0.09
-5.59	4.03	1.66	-11.89	4	-0.05
-5.51	4.03	1.66	-11.71	4	-0.01
-5.42	4.03	1.64	-11.54	4	0.02
-5.33	4.03	1.62	-11.36	4	0.06
-5.24	4.03	1.6	-11.18	4	0.09
-5.15	4.03	1.62	-11	4	0.13
-5.07	4.03	1.62	-10.83	4	0.16
-4.98	4.03	1.61	-10.65	4	0.2
-4.89	4.03	1.62	-10.47	4	0.23
-4.8	4.03	1.62	-10.29	4	0.27
-4.71	4.03	1.61	-10.12	4	0.3
-4.62	4.03	1.61	-9.94	4	0.34
-4.54	4.03	1.63	-9.76	4	0.37
-4.45	4.03	1.62	-9.58	4	0.41
-4.36	4.03	1.57	-9.41	4	0.4
-4.27	4.03	1.58	-9.23	4	0.41
-4.18	4.03	1.51	-9.05	4	0.44
-4.09	4.03	1.45	-8.87	4	0.44
-4.01	4.03	1.38	-8.7	4	0.48
-3.92	4.03	1.32	-8.52	4	0.51
-3.83	4.03	1.29	-8.34	4	0.54
-3.74	4.03	1.2	-8.16	4	0.57
-3.65	4.03	1.14	-7.99	4	0.6
-3.57	4.03	1.04	-7.81	4	0.63
-3.48	4.03	0.95	-7.63	4	0.66
-3.39	4.03	0.89	-7.45	4	0.69
-3.3	4.03	0.86	-7.28	4	0.72
-3.21	4.03	0.85	-7.1	4	0.75
-3.12	4.03	0.86	-6.92	4	0.78
-3.04	4.03	0.99	-6.75	4	0.81
-2.95	4.03	1.04	-6.57	4	0.84
-2.86	4.03	1.07	-6.39	4	0.87
-2.77	4.03	1.12	-6.21	4	0.9
-2.68	4.03	1.16	-6.04	4	0.92
-2.6	4.03	1.19	-5.86	4	0.94
-2.51	4.03	1.21	-5.68	4	0.95
-2.42	4.03	1.28	-5.5	4	0.96
-2.33	4.03	1.29	-5.33	4	0.96
-2.24	4.03	1.3	-5.15	4	0.97
-2.15	4.03	1.31	-4.97	4	0.96
-2.07	4.03	1.3	-4.79	4	0.96
-1.98	4.03	1.2	-4.62	4	0.93
-1.89	4.03	1.13	-4.44	4	0.9
-1.8	4.03	1.06	-4.26	4	0.84
-1.71	4.03	1	-4.08	4	0.73
-1.62	4.03	0.93	-3.91	4	0.54
-1.54	4.03	0.84	-3.73	4	0.34
-1.45	4.03	0.72	-3.55	4	0.2
-1.36	4.03	0.67	-3.37	4	0.21
-1.27	4.03	0.66	-3.2	4	0.32
-1.18	4.03	0.66	-3.02	4	0.43
-1.1	4.03	0.65	-2.84	4	0.53
-1.01	4.03	0.65	-2.66	4	0.63
-0.92	4.03	0.63	-2.49	4	0.71
-0.83	4.03	0.63	-2.31	4	0.78
-0.74	4.03	0.63	-2.13	4	0.85
-0.65	4.03	0.63	-1.95	4	0.77
-0.57	4.03	0.63	-1.78	4	0.54
-0.48	4.03	0.64	-1.6	4	0.29
-0.39	4.03	0.64	-1.42	4	0.13
-0.3	4.03	0.65	-1.24	4	0.05
-0.21	4.03	0.65	-1.07	4	0.07
-0.12	4.03	0.65	-0.89	4	0.13
-0.04	4.03	0.65	-0.71	4	0.19
0.05	4.03	0.65	-0.53	4	0.25
0.14	4.03	0.66	-0.36	4	0.25
0.23	4.03	0.74	-0.18	4	0.3
0.32	4.03	0.75	0	4	0.31
0.4	4.03	0.73	0.18	4	0.37
-6.81	4.53	1.54	-14.44	4.5	-0.4
-6.72	4.53	1.55	-14.26	4.5	-0.49
-6.63	4.53	1.58	-14.08	4.5	-0.39
-6.54	4.53	1.62	-13.89	4.5	-0.26
-6.45	4.53	1.63	-13.71	4.5	-0.21
-6.36	4.53	1.66	-13.53	4.5	-0.16
-6.26	4.53	1.71	-13.35	4.5	-0.12
-6.17	4.53	1.72	-13.17	4.5	-0.07
-6.08	4.53	1.73	-12.98	4.5	-0.02
-5.99	4.53	1.74	-12.8	4.5	0.02
-5.9	4.53	1.7	-12.62	4.5	0.08
-5.81	4.53	1.69	-12.44	4.5	0.12
-5.72	4.53	1.7	-12.26	4.5	0.16
-5.63	4.53	1.71	-12.07	4.5	0.2
-5.53	4.53	1.68	-11.89	4.5	0.24
-5.44	4.53	1.66	-11.71	4.5	0.28
-5.35	4.53	1.66	-11.53	4.5	0.32
-5.26	4.53	1.66	-11.34	4.5	0.36
-5.17	4.53	1.65	-11.16	4.5	0.4
-5.08	4.53	1.67	-10.98	4.5	0.43
-4.99	4.53	1.66	-10.8	4.5	0.47
-4.9	4.53	1.66	-10.62	4.5	0.47
-4.81	4.53	1.66	-10.43	4.5	0.5
-4.71	4.53	1.66	-10.25	4.5	0.52
-4.62	4.53	1.67	-10.07	4.5	0.53
-4.53	4.53	1.7	-9.89	4.5	0.54
-4.44	4.53	1.68	-9.7	4.5	0.55
-4.35	4.53	1.64	-9.52	4.5	0.56
-4.26	4.53	1.59	-9.34	4.5	0.58
-4.17	4.53	1.54	-9.16	4.5	0.6
-4.08	4.53	1.47	-8.98	4.5	0.61
-3.98	4.53	1.4	-8.79	4.5	0.66
-3.89	4.53	1.33	-8.61	4.5	0.68
-3.8	4.53	1.25	-8.43	4.5	0.7
-3.71	4.53	1.21	-8.25	4.5	0.72
-3.62	4.53	1.08	-8.07	4.5	0.74
-3.53	4.53	0.96	-7.88	4.5	0.76
-3.44	4.53	0.91	-7.7	4.5	0.79
-3.35	4.53	0.93	-7.52	4.5	0.8
-3.26	4.53	0.97	-7.34	4.5	0.84
-3.16	4.53	1.01	-7.15	4.5	0.83
-3.07	4.53	1.04	-6.97	4.5	0.86
-2.98	4.53	1.1	-6.79	4.5	0.88
-2.89	4.53	1.16	-6.61	4.5	0.89
-2.8	4.53	1.2	-6.43	4.5	0.94
-2.71	4.53	1.22	-6.24	4.5	0.95
-2.62	4.53	1.27	-6.06	4.5	0.93
-2.53	4.53	1.29	-5.88	4.5	0.99
-2.43	4.53	1.29	-5.7	4.5	1.01
-2.34	4.53	1.32	-5.51	4.5	1.01
-2.25	4.53	1.34	-5.33	4.5	1.04
-2.16	4.53	1.3	-5.15	4.5	1.07
-2.07	4.53	1.35	-4.97	4.5	1.09
-1.98	4.53	1.32	-4.79	4.5	1.02
-1.89	4.53	1.18	-4.6	4.5	1.01
-1.8	4.53	1.05	-4.42	4.5	0.9
-1.71	4.53	0.93	-4.24	4.5	0.78
-1.61	4.53	0.8	-4.06	4.5	0.65
-1.52	4.53	0.67	-3.87	4.5	0.42
-1.43	4.53	0.57	-3.69	4.5	0.13
-1.34	4.53	0.59	-3.51	4.5	0.14
-1.25	4.53	0.62	-3.33	4.5	0.28
-1.16	4.53	0.62	-3.15	4.5	0.41
-1.07	4.53	0.63	-2.96	4.5	0.51
-0.98	4.53	0.62	-2.78	4.5	0.6
-0.88	4.53	0.62	-2.6	4.5	0.71
-0.79	4.53	0.62	-2.42	4.5	0.79
-0.7	4.53	0.61	-2.24	4.5	0.84
-0.61	4.53	0.62	-2.05	4.5	0.72
-0.52	4.53	0.63	-1.87	4.5	0.5
-0.43	4.53	0.68	-1.69	4.5	0.29
-0.34	4.53	0.67	-1.51	4.5	0.1
-0.25	4.53	0.68	-1.32	4.5	-0.1
-0.16	4.53	0.69	-1.14	4.5	-0.07
-0.06	4.53	0.68	-0.96	4.5	0.01
0.03	4.53	0.71	-0.78	4.5	0.07
0.12	4.53	0.72	-0.6	4.5	0.13
0.21	4.53	0.76	-0.41	4.5	0.18
0.3	4.53	0.82	-0.23	4.5	0.22
0.39	4.53	0.79	-0.05	4.5	0.25
0.48	4.53	0.76	0.13	4.5	0.35
-7.07	5.03	1.66	-14.71	5	-0.28
-6.97	5.03	1.63	-14.53	5	-0.19
-6.87	5.03	1.67	-14.34	5	-0.1
-6.78	5.03	1.71	-14.16	5	-0.01
-6.68	5.03	1.74	-13.97	5	0.07
-6.59	5.03	1.77	-13.79	5	0.12
-6.49	5.03	1.76	-13.6	5	0.17
-6.4	5.03	1.75	-13.42	5	0.23
-6.3	5.03	1.76	-13.23	5	0.28
-6.21	5.03	1.79	-13.04	5	0.33
-6.11	5.03	1.77	-12.86	5	0.38
-6.02	5.03	1.76	-12.67	5	0.42
-5.92	5.03	1.79	-12.49	5	0.41
-5.82	5.03	1.78	-12.3	5	0.42
-5.73	5.03	1.78	-12.12	5	0.45
-5.63	5.03	1.78	-11.93	5	0.49
-5.54	5.03	1.79	-11.75	5	0.51
-5.44	5.03	1.76	-11.56	5	0.48
-5.35	5.03	1.73	-11.38	5	0.57
-5.25	5.03	1.72	-11.19	5	0.6
-5.16	5.03	1.72	-11.01	5	0.64
-5.06	5.03	1.73	-10.82	5	0.67
-4.96	5.03	1.73	-10.64	5	0.65
-4.87	5.03	1.75	-10.45	5	0.62
-4.77	5.03	1.77	-10.27	5	0.63
-4.68	5.03	1.77	-10.08	5	0.62
-4.58	5.03	1.75	-9.9	5	0.62
-4.49	5.03	1.71	-9.71	5	0.63
-4.39	5.03	1.68	-9.53	5	0.63
-4.3	5.03	1.64	-9.34	5	0.61
-4.2	5.03	1.62	-9.16	5	0.64
-4.1	5.03	1.54	-8.97	5	0.66
-4.01	5.03	1.44	-8.79	5	0.67
-3.91	5.03	1.39	-8.6	5	0.69
-3.82	5.03	1.3	-8.42	5	0.71
-3.72	5.03	1.2	-8.23	5	0.72
-3.63	5.03	1.09	-8.05	5	0.72
-3.53	5.03	0.97	-7.86	5	0.75
-3.44	5.03	0.95	-7.68	5	0.77
-3.34	5.03	0.98	-7.49	5	0.8
-3.25	5.03	1.01	-7.31	5	0.83
-3.15	5.03	1.05	-7.12	5	0.84
-3.05	5.03	1.1	-6.94	5	0.85
-2.96	5.03	1.14	-6.75	5	0.86
-2.86	5.03	1.17	-6.57	5	0.91
-2.77	5.03	1.21	-6.38	5	0.95
-2.67	5.03	1.23	-6.2	5	0.98
-2.58	5.03	1.25	-6.01	5	0.99
-2.48	5.03	1.32	-5.83	5	1
-2.39	5.03	1.35	-5.64	5	1.05
-2.29	5.03	1.38	-5.46	5	1.12
-2.19	5.03	1.39	-5.27	5	1.2
-2.1	5.03	1.38	-5.09	5	1.11
-2	5.03	1.36	-4.9	5	1.08
-1.91	5.03	1.19	-4.72	5	1.01
-1.81	5.03	1.05	-4.53	5	0.89
-1.72	5.03	0.93	-4.35	5	0.79
-1.62	5.03	0.82	-4.16	5	0.67
-1.53	5.03	0.7	-3.98	5	0.45
-1.43	5.03	0.57	-3.79	5	0.22
-1.33	5.03	0.55	-3.61	5	0.3
-1.24	5.03	0.57	-3.42	5	0.42
-1.14	5.03	0.59	-3.24	5	0.57
-1.05	5.03	0.6	-3.05	5	0.67
-0.95	5.03	0.6	-2.87	5	0.69
-0.86	5.03	0.6	-2.68	5	0.74
-0.76	5.03	0.59	-2.49	5	0.81
-0.67	5.03	0.59	-2.31	5	0.87
-0.57	5.03	0.61	-2.12	5	0.93
-0.48	5.03	0.62	-1.94	5	0.69
-0.38	5.03	0.63	-1.75	5	0.47
-0.28	5.03	0.66	-1.57	5	0.27
-0.19	5.03	0.67	-1.38	5	0.11
-0.09	5.03	0.67	-1.2	5	0.11
0	5.03	0.7	-1.01	5	0.16
0.1	5.03	0.71	-0.83	5	0.18
0.19	5.03	0.71	-0.64	5	0.23
0.29	5.03	0.76	-0.46	5	0.29
0.38	5.03	0.7	-0.27	5	0.32
0.48	5.03	0.77	-0.09	5	0.36
0.58	5.03	0.8	0.1	5	0.42
-7.22	5.53	1.68	-14.88	5.5	-0.13
-7.12	5.53	1.68	-14.69	5.5	0
-7.03	5.53	1.69	-14.51	5.5	0.1
-6.93	5.53	1.73	-14.32	5.5	0.2
-6.83	5.53	1.74	-14.13	5.5	0.22
-6.73	5.53	1.74	-13.94	5.5	0.25
-6.63	5.53	1.74	-13.76	5.5	0.29
-6.54	5.53	1.79	-13.57	5.5	0.32
-6.44	5.53	1.8	-13.38	5.5	0.35
-6.34	5.53	1.84	-13.2	5.5	0.39
-6.24	5.53	1.83	-13.01	5.5	0.42
-6.15	5.53	1.83	-12.82	5.5	0.46
-6.05	5.53	1.84	-12.63	5.5	0.49
-5.95	5.53	1.81	-12.45	5.5	0.52
-5.85	5.53	1.8	-12.26	5.5	0.56
-5.75	5.53	1.78	-12.07	5.5	0.59
-5.66	5.53	1.77	-11.88	5.5	0.62
-5.56	5.53	1.76	-11.7	5.5	0.66
-5.46	5.53	1.75	-11.51	5.5	0.69
-5.36	5.53	1.77	-11.32	5.5	0.72
-5.26	5.53	1.76	-11.14	5.5	0.76
-5.17	5.53	1.76	-10.95	5.5	0.79
-5.07	5.53	1.77	-10.76	5.5	0.81
-4.97	5.53	1.79	-10.57	5.5	0.79
-4.87	5.53	1.8	-10.39	5.5	0.8
-4.78	5.53	1.79	-10.2	5.5	0.76
-4.68	5.53	1.79	-10.01	5.5	0.7
-4.58	5.53	1.76	-9.83	5.5	0.71
-4.48	5.53	1.72	-9.64	5.5	0.7
-4.38	5.53	1.67	-9.45	5.5	0.7
-4.29	5.53	1.62	-9.26	5.5	0.71
-4.19	5.53	1.57	-9.08	5.5	0.72
-4.09	5.53	1.52	-8.89	5.5	0.74
-3.99	5.53	1.44	-8.7	5.5	0.75
-3.89	5.53	1.36	-8.52	5.5	0.78
-3.8	5.53	1.26	-8.33	5.5	0.79
-3.7	5.53	1.16	-8.14	5.5	0.82
-3.6	5.53	1.04	-7.95	5.5	0.82
-3.5	5.53	0.99	-7.77	5.5	0.84
-3.41	5.53	1.02	-7.58	5.5	0.88
-3.31	5.53	1.05	-7.39	5.5	0.89
-3.21	5.53	1.08	-7.21	5.5	0.91
-3.11	5.53	1.12	-7.02	5.5	0.94
-3.01	5.53	1.15	-6.83	5.5	0.95
-2.92	5.53	1.19	-6.64	5.5	0.95
-2.82	5.53	1.23	-6.46	5.5	0.97
-2.72	5.53	1.26	-6.27	5.5	1.02
-2.62	5.53	1.31	-6.08	5.5	1.04
-2.52	5.53	1.34	-5.9	5.5	1.1
-2.43	5.53	1.36	-5.71	5.5	1.17
-2.33	5.53	1.38	-5.52	5.5	1.26
-2.23	5.53	1.39	-5.33	5.5	1.17
-2.13	5.53	1.41	-5.15	5.5	1.14
-2.03	5.53	1.45	-4.96	5.5	1.09
-1.94	5.53	1.36	-4.77	5.5	1.01
-1.84	5.53	1.19	-4.59	5.5	0.89
-1.74	5.53	1.04	-4.4	5.5	0.75
-1.64	5.53	0.9	-4.21	5.5	0.58
-1.55	5.53	0.77	-4.02	5.5	0.35
-1.45	5.53	0.63	-3.84	5.5	0.2
-1.35	5.53	0.64	-3.65	5.5	0.31
-1.25	5.53	0.58	-3.46	5.5	0.49
-1.15	5.53	0.58	-3.28	5.5	0.61
-1.06	5.53	0.61	-3.09	5.5	0.66
-0.96	5.53	0.59	-2.9	5.5	0.66
-0.86	5.53	0.57	-2.71	5.5	0.72
-0.76	5.53	0.59	-2.53	5.5	0.79
-0.66	5.53	0.59	-2.34	5.5	0.83
-0.57	5.53	0.62	-2.15	5.5	0.87
-0.47	5.53	0.64	-1.97	5.5	0.64
-0.37	5.53	0.64	-1.78	5.5	0.41
-0.27	5.53	0.7	-1.59	5.5	0.17
-0.18	5.53	0.71	-1.4	5.5	0.04
-0.08	5.53	0.73	-1.22	5.5	0.15
0.02	5.53	0.75	-1.03	5.5	0.21
0.12	5.53	0.77	-0.84	5.5	0.24
0.22	5.53	0.79	-0.66	5.5	0.25
0.31	5.53	0.84	-0.47	5.5	0.3
0.41	5.53	0.87	-0.28	5.5	0.37
0.51	5.53	0.86	-0.09	5.5	0.43
0.61	5.53	0.82	0.09	5.5	0.43
-7.51	6.03	1.74	-15.33	6	0.11
-7.41	6.03	1.71	-15.14	6	0.09
-7.31	6.03	1.71	-14.95	6	0.11
-7.21	6.03	1.72	-14.76	6	0.18
-7.1	6.03	1.77	-14.56	6	0.27
-7	6.03	1.8	-14.37	6	0.36
-6.9	6.03	1.82	-14.18	6	0.45
-6.8	6.03	1.84	-13.99	6	0.52
-6.7	6.03	1.85	-13.79	6	0.55
-6.59	6.03	1.85	-13.6	6	0.57
-6.49	6.03	1.86	-13.41	6	0.55
-6.39	6.03	1.86	-13.22	6	0.55
-6.29	6.03	1.85	-13.03	6	0.63
-6.18	6.03	1.86	-12.83	6	0.68
-6.08	6.03	1.88	-12.64	6	0.55
-5.98	6.03	1.89	-12.45	6	0.55
-5.88	6.03	1.89	-12.26	6	0.58
-5.77	6.03	1.86	-12.07	6	0.56
-5.67	6.03	1.87	-11.87	6	0.62
-5.57	6.03	1.86	-11.68	6	0.64
-5.47	6.03	1.87	-11.49	6	0.71
-5.37	6.03	1.88	-11.3	6	0.76
-5.26	6.03	1.88	-11.1	6	0.77
-5.16	6.03	1.89	-10.91	6	0.78
-5.06	6.03	1.87	-10.72	6	0.79
-4.96	6.03	1.87	-10.53	6	0.8
-4.85	6.03	1.85	-10.34	6	0.8
-4.75	6.03	1.81	-10.14	6	0.81
-4.65	6.03	1.8	-9.95	6	0.82
-4.55	6.03	1.76	-9.76	6	0.83
-4.44	6.03	1.7	-9.57	6	0.84
-4.34	6.03	1.66	-9.38	6	0.84
-4.24	6.03	1.58	-9.18	6	0.86
-4.14	6.03	1.51	-8.99	6	0.89
-4.04	6.03	1.44	-8.8	6	0.91
-3.93	6.03	1.35	-8.61	6	0.92
-3.83	6.03	1.24	-8.41	6	0.92
-3.73	6.03	1.14	-8.22	6	0.96
-3.63	6.03	1.03	-8.03	6	1
-3.52	6.03	1.06	-7.84	6	1.05
-3.42	6.03	1.1	-7.65	6	1.06
-3.32	6.03	1.15	-7.45	6	1.08
-3.22	6.03	1.2	-7.26	6	1.1
-3.11	6.03	1.24	-7.07	6	1.11
-3.01	6.03	1.29	-6.88	6	1.13
-2.91	6.03	1.34	-6.69	6	1.15
-2.81	6.03	1.37	-6.49	6	1.16
-2.71	6.03	1.37	-6.3	6	1.18
-2.6	6.03	1.38	-6.11	6	1.2
-2.5	6.03	1.4	-5.92	6	1.21
-2.4	6.03	1.42	-5.72	6	1.23
-2.3	6.03	1.44	-5.53	6	1.22
-2.19	6.03	1.46	-5.34	6	1.15
-2.09	6.03	1.48	-5.15	6	1.07
-1.99	6.03	1.5	-4.96	6	1.04
-1.89	6.03	1.39	-4.76	6	0.89
-1.78	6.03	1.19	-4.57	6	0.76
-1.68	6.03	1.01	-4.38	6	0.59
-1.58	6.03	0.88	-4.19	6	0.31
-1.48	6.03	0.77	-4	6	0.29
-1.38	6.03	0.67	-3.8	6	0.33
-1.27	6.03	0.58	-3.61	6	0.45
-1.17	6.03	0.57	-3.42	6	0.6
-1.07	6.03	0.59	-3.23	6	0.76
-0.97	6.03	0.6	-3.03	6	0.84
-0.86	6.03	0.61	-2.84	6	0.82
-0.76	6.03	0.62	-2.65	6	0.9
-0.66	6.03	0.63	-2.46	6	0.91
-0.56	6.03	0.64	-2.27	6	0.95
-0.45	6.03	0.65	-2.07	6	0.85
-0.35	6.03	0.66	-1.88	6	0.63
-0.25	6.03	0.68	-1.69	6	0.37
-0.15	6.03	0.71	-1.5	6	0.1
-0.05	6.03	0.74	-1.31	6	0.02
0.06	6.03	0.77	-1.11	6	0.07
0.16	6.03	0.79	-0.92	6	0.17
0.26	6.03	0.82	-0.73	6	0.22
0.36	6.03	0.82	-0.54	6	0.28
0.47	6.03	0.86	-0.35	6	0.3
0.57	6.03	0.86	-0.15	6	0.36
0.67	6.03	0.86	0.04	6	0.47
-7.62	6.53	1.81	-15.51	6.5	0.26
-7.52	6.53	1.81	-15.32	6.5	0.21
-7.41	6.53	1.84	-15.12	6.5	0.28
-7.31	6.53	1.9	-14.93	6.5	0.34
-7.2	6.53	1.89	-14.73	6.5	0.48
-7.1	6.53	1.89	-14.54	6.5	0.5
-7	6.53	1.91	-14.35	6.5	0.63
-6.89	6.53	1.95	-14.15	6.5	0.63
-6.79	6.53	1.96	-13.96	6.5	0.58
-6.68	6.53	1.96	-13.76	6.5	0.58
-6.58	6.53	1.94	-13.57	6.5	0.62
-6.48	6.53	1.95	-13.38	6.5	0.71
-6.37	6.53	1.95	-13.18	6.5	0.78
-6.27	6.53	1.94	-12.99	6.5	0.79
-6.16	6.53	1.92	-12.79	6.5	0.8
-6.06	6.53	1.92	-12.6	6.5	0.8
-5.96	6.53	1.92	-12.4	6.5	0.81
-5.85	6.53	1.91	-12.21	6.5	0.82
-5.75	6.53	1.92	-12.02	6.5	0.83
-5.64	6.53	1.92	-11.82	6.5	0.79
-5.54	6.53	1.9	-11.63	6.5	0.81
-5.44	6.53	1.89	-11.43	6.5	0.86
-5.33	6.53	1.87	-11.24	6.5	0.88
-5.23	6.53	1.89	-11.04	6.5	0.89
-5.13	6.53	1.91	-10.85	6.5	0.93
-5.02	6.53	1.9	-10.66	6.5	0.94
-4.92	6.53	1.85	-10.46	6.5	1
-4.81	6.53	1.85	-10.27	6.5	1.02
-4.71	6.53	1.82	-10.07	6.5	1.03
-4.61	6.53	1.75	-9.88	6.5	1.04
-4.5	6.53	1.67	-9.68	6.5	1.05
-4.4	6.53	1.61	-9.49	6.5	1.06
-4.29	6.53	1.53	-9.3	6.5	1.07
-4.19	6.53	1.48	-9.1	6.5	1.09
-4.09	6.53	1.38	-8.91	6.5	1.1
-3.98	6.53	1.32	-8.71	6.5	1.11
-3.88	6.53	1.21	-8.52	6.5	1.12
-3.77	6.53	1.09	-8.32	6.5	1.13
-3.67	6.53	1.05	-8.13	6.5	1.14
-3.57	6.53	1.07	-7.94	6.5	1.15
-3.46	6.53	1.1	-7.74	6.5	1.17
-3.36	6.53	1.13	-7.55	6.5	1.18
-3.25	6.53	1.16	-7.35	6.5	1.19
-3.15	6.53	1.19	-7.16	6.5	1.2
-3.05	6.53	1.23	-6.96	6.5	1.21
-2.94	6.53	1.26	-6.77	6.5	1.23
-2.84	6.53	1.24	-6.58	6.5	1.24
-2.73	6.53	1.17	-6.38	6.5	1.25
-2.63	6.53	1.1	-6.19	6.5	1.26
-2.53	6.53	1.05	-5.99	6.5	1.28
-2.42	6.53	1.14	-5.8	6.5	1.26
-2.32	6.53	1.18	-5.61	6.5	1.18
-2.22	6.53	1.24	-5.41	6.5	1.08
-2.11	6.53	1.31	-5.22	6.5	0.95
-2.01	6.53	1.36	-5.02	6.5	0.91
-1.9	6.53	1.42	-4.83	6.5	0.81
-1.8	6.53	1.31	-4.63	6.5	0.7
-1.7	6.53	1.11	-4.44	6.5	0.52
-1.59	6.53	0.96	-4.25	6.5	0.34
-1.49	6.53	0.78	-4.05	6.5	0.36
-1.38	6.53	0.76	-3.86	6.5	0.54
-1.28	6.53	0.73	-3.66	6.5	0.6
-1.18	6.53	0.7	-3.47	6.5	0.66
-1.07	6.53	0.74	-3.27	6.5	0.69
-0.97	6.53	0.74	-3.08	6.5	0.53
-0.86	6.53	0.73	-2.89	6.5	0.37
-0.76	6.53	0.72	-2.69	6.5	0.32
-0.66	6.53	0.74	-2.5	6.5	0.56
-0.55	6.53	0.74	-2.3	6.5	0.7
-0.45	6.53	0.74	-2.11	6.5	0.79
-0.34	6.53	0.75	-1.91	6.5	0.64
-0.24	6.53	0.76	-1.72	6.5	0.42
-0.14	6.53	0.76	-1.53	6.5	0.2
-0.03	6.53	0.8	-1.33	6.5	0.15
0.07	6.53	0.81	-1.14	6.5	0.2
0.17	6.53	0.83	-0.94	6.5	0.24
0.28	6.53	0.87	-0.75	6.5	0.29
0.38	6.53	0.84	-0.55	6.5	0.35
0.49	6.53	0.96	-0.36	6.5	0.4
0.59	6.53	0.9	-0.17	6.5	0.45
0.69	6.53	0.89	0.03	6.5	0.47
-7.84	7.03	1.9	-15.62	7	0.55
-7.73	7.03	1.82	-15.42	7	0.55
-7.63	7.03	1.84	-15.23	7	0.54
-7.52	7.03	1.85	-15.03	7	0.63
-7.41	7.03	1.85	-14.84	7	0.69
-7.3	7.03	1.88	-14.64	7	0.65
-7.2	7.03	1.93	-14.45	7	0.65
-7.09	7.03	1.95	-14.25	7	0.68
-6.98	7.03	1.99	-14.06	7	0.69
-6.87	7.03	2	-13.86	7	0.74
-6.76	7.03	1.96	-13.67	7	0.77
-6.66	7.03	1.93	-13.47	7	0.86
-6.55	7.03	1.95	-13.28	7	0.86
-6.44	7.03	1.96	-13.09	7	0.85
-6.33	7.03	1.95	-12.89	7	0.88
-6.23	7.03	1.94	-12.7	7	0.86
-6.12	7.03	1.94	-12.5	7	0.86
-6.01	7.03	1.95	-12.31	7	0.85
-5.9	7.03	1.94	-12.11	7	0.84
-5.79	7.03	1.95	-11.92	7	0.81
-5.69	7.03	1.96	-11.72	7	0.82
-5.58	7.03	1.95	-11.53	7	0.81
-5.47	7.03	1.96	-11.33	7	0.86
-5.36	7.03	1.97	-11.14	7	0.88
-5.26	7.03	1.97	-10.94	7	0.88
-5.15	7.03	1.95	-10.75	7	0.9
-5.04	7.03	1.9	-10.55	7	1.01
-4.93	7.03	1.88	-10.36	7	1.08
-4.82	7.03	1.87	-10.16	7	1.11
-4.72	7.03	1.84	-9.97	7	1.12
-4.61	7.03	1.78	-9.77	7	1.11
-4.5	7.03	1.71	-9.58	7	1.1
-4.39	7.03	1.65	-9.39	7	1.09
-4.29	7.03	1.58	-9.19	7	1.09
-4.18	7.03	1.49	-9	7	1.08
-4.07	7.03	1.42	-8.8	7	1.07
-3.96	7.03	1.37	-8.61	7	1.06
-3.85	7.03	1.23	-8.41	7	1.06
-3.75	7.03	1.12	-8.22	7	1.06
-3.64	7.03	1.05	-8.02	7	1.08
-3.53	7.03	1.08	-7.83	7	1.12
-3.42	7.03	1.16	-7.63	7	1.16
-3.32	7.03	1.23	-7.44	7	1.18
-3.21	7.03	1.28	-7.24	7	1.21
-3.1	7.03	1.35	-7.05	7	1.18
-2.99	7.03	1.39	-6.85	7	1.23
-2.89	7.03	1.42	-6.66	7	1.26
-2.78	7.03	1.4	-6.46	7	1.29
-2.67	7.03	1.36	-6.27	7	1.33
-2.56	7.03	1.29	-6.07	7	1.26
-2.45	7.03	1.17	-5.88	7	1.22
-2.35	7.03	1.13	-5.69	7	1.13
-2.24	7.03	1.32	-5.49	7	1.02
-2.13	7.03	1.52	-5.3	7	0.95
-2.02	7.03	1.55	-5.1	7	0.85
-1.92	7.03	1.62	-4.91	7	0.7
-1.81	7.03	1.52	-4.71	7	0.63
-1.7	7.03	1.33	-4.52	7	0.56
-1.59	7.03	1.15	-4.32	7	0.42
-1.48	7.03	0.99	-4.13	7	0.38
-1.38	7.03	0.86	-3.93	7	0.49
-1.27	7.03	0.73	-3.74	7	0.62
-1.16	7.03	0.62	-3.54	7	0.76
-1.05	7.03	0.69	-3.35	7	0.85
-0.95	7.03	0.69	-3.15	7	0.79
-0.84	7.03	0.7	-2.96	7	0.65
-0.73	7.03	0.71	-2.76	7	0.57
-0.62	7.03	0.72	-2.57	7	0.92
-0.51	7.03	0.72	-2.37	7	0.97
-0.41	7.03	0.73	-2.18	7	1.05
-0.3	7.03	0.76	-1.98	7	0.84
-0.19	7.03	0.77	-1.79	7	0.63
-0.08	7.03	0.79	-1.6	7	0.37
0.02	7.03	0.82	-1.4	7	0.19
0.13	7.03	0.84	-1.21	7	0.24
0.24	7.03	0.86	-1.01	7	0.26
0.35	7.03	0.89	-0.82	7	0.27
0.46	7.03	0.91	-0.62	7	0.32
0.56	7.03	0.99	-0.43	7	0.37
0.67	7.03	0.96	-0.23	7	0.4
0.78	7.03	0.97	-0.04	7	0.45
-7.96	7.53	2	-15.88	7.5	0.64
-7.85	7.53	1.96	-15.69	7.5	0.66
-7.74	7.53	1.97	-15.49	7.5	0.69
-7.63	7.53	2.01	-15.29	7.5	0.68
-7.52	7.53	2.02	-15.09	7.5	0.76
-7.41	7.53	2.03	-14.9	7.5	0.78
-7.3	7.53	2.03	-14.7	7.5	0.77
-7.19	7.53	2.05	-14.5	7.5	0.79
-7.08	7.53	2.05	-14.3	7.5	0.8
-6.97	7.53	2.07	-14.11	7.5	0.84
-6.86	7.53	2.08	-13.91	7.5	0.85
-6.76	7.53	2.1	-13.71	7.5	0.84
-6.65	7.53	2.1	-13.51	7.5	0.86
-6.54	7.53	2.08	-13.31	7.5	0.89
-6.43	7.53	2.09	-13.12	7.5	0.95
-6.32	7.53	2.1	-12.92	7.5	0.98
-6.21	7.53	2.1	-12.72	7.5	0.93
-6.1	7.53	2.09	-12.52	7.5	0.89
-5.99	7.53	2.09	-12.33	7.5	0.86
-5.88	7.53	2.08	-12.13	7.5	0.86
-5.77	7.53	2.07	-11.93	7.5	0.86
-5.66	7.53	2.06	-11.73	7.5	0.86
-5.55	7.53	2.06	-11.54	7.5	0.87
-5.44	7.53	2.05	-11.34	7.5	0.89
-5.33	7.53	2.02	-11.14	7.5	0.91
-5.23	7.53	2	-10.94	7.5	0.94
-5.12	7.53	1.94	-10.75	7.5	0.99
-5.01	7.53	1.88	-10.55	7.5	1.04
-4.9	7.53	1.84	-10.35	7.5	1.1
-4.79	7.53	1.78	-10.15	7.5	1.16
-4.68	7.53	1.73	-9.96	7.5	1.19
-4.57	7.53	1.69	-9.76	7.5	1.23
-4.46	7.53	1.65	-9.56	7.5	1.24
-4.35	7.53	1.59	-9.36	7.5	1.25
-4.24	7.53	1.53	-9.17	7.5	1.26
-4.13	7.53	1.43	-8.97	7.5	1.27
-4.02	7.53	1.35	-8.77	7.5	1.28
-3.91	7.53	1.27	-8.57	7.5	1.29
-3.8	7.53	1.18	-8.38	7.5	1.3
-3.7	7.53	1.1	-8.18	7.5	1.31
-3.59	7.53	1.13	-7.98	7.5	1.32
-3.48	7.53	1.17	-7.78	7.5	1.37
-3.37	7.53	1.24	-7.59	7.5	1.38
-3.26	7.53	1.29	-7.39	7.5	1.4
-3.15	7.53	1.37	-7.19	7.5	1.38
-3.04	7.53	1.43	-6.99	7.5	1.37
-2.93	7.53	1.5	-6.79	7.5	1.32
-2.82	7.53	1.55	-6.6	7.5	1.21
-2.71	7.53	1.55	-6.4	7.5	1.22
-2.6	7.53	1.49	-6.2	7.5	1.18
-2.49	7.53	1.33	-6	7.5	1.07
-2.38	7.53	1.27	-5.81	7.5	0.98
-2.27	7.53	1.4	-5.61	7.5	0.91
-2.16	7.53	1.49	-5.41	7.5	0.96
-2.06	7.53	1.54	-5.21	7.5	0.91
-1.95	7.53	1.57	-5.02	7.5	0.85
-1.84	7.53	1.62	-4.82	7.5	0.8
-1.73	7.53	1.59	-4.62	7.5	0.74
-1.62	7.53	1.42	-4.42	7.5	0.59
-1.51	7.53	1.27	-4.23	7.5	0.42
-1.4	7.53	1.12	-4.03	7.5	0.56
-1.29	7.53	0.97	-3.83	7.5	0.69
-1.18	7.53	0.83	-3.63	7.5	0.79
-1.07	7.53	0.74	-3.44	7.5	0.9
-0.96	7.53	0.75	-3.24	7.5	0.92
-0.85	7.53	0.81	-3.04	7.5	0.65
-0.74	7.53	0.79	-2.84	7.5	0.59
-0.63	7.53	0.79	-2.65	7.5	0.82
-0.53	7.53	0.79	-2.45	7.5	0.92
-0.42	7.53	0.79	-2.25	7.5	0.96
-0.31	7.53	0.82	-2.05	7.5	0.88
-0.2	7.53	0.83	-1.86	7.5	0.68
-0.09	7.53	0.84	-1.66	7.5	0.41
0.02	7.53	0.85	-1.46	7.5	0.13
0.13	7.53	0.86	-1.26	7.5	0.17
0.24	7.53	0.89	-1.07	7.5	0.23
0.35	7.53	0.9	-0.87	7.5	0.27
0.46	7.53	0.92	-0.67	7.5	0.31
0.57	7.53	1	-0.47	7.5	0.36
0.68	7.53	0.94	-0.27	7.5	0.41
0.79	7.53	0.95	-0.08	7.5	0.48
-8.17	8.03	2.01	-15.9	8	0.78
-8.06	8.03	1.99	-15.7	8	0.78
-7.95	8.03	2.01	-15.51	8	0.81
-7.84	8.03	2.05	-15.31	8	0.87
-7.73	8.03	2.07	-15.11	8	0.93
-7.62	8.03	2.09	-14.91	8	0.92
-7.51	8.03	2.16	-14.72	8	0.9
-7.39	8.03	2.19	-14.52	8	0.92
-7.28	8.03	2.22	-14.32	8	0.94
-7.17	8.03	2.21	-14.13	8	0.97
-7.06	8.03	2.19	-13.93	8	1.01
-6.95	8.03	2.19	-13.73	8	1.03
-6.84	8.03	2.19	-13.53	8	1.04
-6.73	8.03	2.18	-13.34	8	1.05
-6.62	8.03	2.17	-13.14	8	1.03
-6.5	8.03	2.15	-12.94	8	1.01
-6.39	8.03	2.13	-12.74	8	0.95
-6.28	8.03	2.11	-12.55	8	0.93
-6.17	8.03	2.1	-12.35	8	0.91
-6.06	8.03	2.09	-12.15	8	0.9
-5.95	8.03	2.08	-11.96	8	0.91
-5.84	8.03	2.07	-11.76	8	0.92
-5.72	8.03	2.05	-11.56	8	0.96
-5.61	8.03	2.06	-11.36	8	0.98
-5.5	8.03	2.05	-11.17	8	1
-5.39	8.03	2	-10.97	8	1
-5.28	8.03	1.94	-10.77	8	1.05
-5.17	8.03	1.88	-10.58	8	1.09
-5.06	8.03	1.82	-10.38	8	1.11
-4.95	8.03	1.77	-10.18	8	1.17
-4.83	8.03	1.68	-9.98	8	1.23
-4.72	8.03	1.59	-9.79	8	1.27
-4.61	8.03	1.56	-9.59	8	1.33
-4.5	8.03	1.52	-9.39	8	1.36
-4.39	8.03	1.49	-9.2	8	1.36
-4.28	8.03	1.45	-9	8	1.37
-4.17	8.03	1.41	-8.8	8	1.37
-4.06	8.03	1.4	-8.6	8	1.36
-3.94	8.03	1.38	-8.41	8	1.33
-3.83	8.03	1.27	-8.21	8	1.32
-3.72	8.03	1.23	-8.01	8	1.28
-3.61	8.03	1.26	-7.82	8	1.26
-3.5	8.03	1.3	-7.62	8	1.24
-3.39	8.03	1.35	-7.42	8	1.26
-3.28	8.03	1.4	-7.22	8	1.23
-3.17	8.03	1.44	-7.03	8	1.26
-3.05	8.03	1.49	-6.83	8	1.23
-2.94	8.03	1.54	-6.63	8	1.27
-2.83	8.03	1.61	-6.44	8	1.32
-2.72	8.03	1.59	-6.24	8	1.36
-2.61	8.03	1.51	-6.04	8	1.36
-2.5	8.03	1.39	-5.84	8	1.29
-2.39	8.03	1.28	-5.65	8	1.23
-2.28	8.03	1.28	-5.45	8	1.16
-2.16	8.03	1.37	-5.25	8	1.09
-2.05	8.03	1.47	-5.06	8	1.01
-1.94	8.03	1.54	-4.86	8	0.92
-1.83	8.03	1.59	-4.66	8	0.81
-1.72	8.03	1.53	-4.46	8	0.65
-1.61	8.03	1.4	-4.27	8	0.55
-1.5	8.03	1.29	-4.07	8	0.62
-1.39	8.03	1.18	-3.87	8	0.75
-1.27	8.03	1.07	-3.67	8	0.93
-1.16	8.03	0.95	-3.48	8	1.07
-1.05	8.03	0.83	-3.28	8	0.94
-0.94	8.03	0.74	-3.08	8	0.82
-0.83	8.03	0.76	-2.89	8	0.61
-0.72	8.03	0.77	-2.69	8	0.76
-0.61	8.03	0.78	-2.49	8	0.92
-0.5	8.03	0.78	-2.29	8	1.01
-0.38	8.03	0.8	-2.1	8	1.01
-0.27	8.03	0.82	-1.9	8	0.85
-0.16	8.03	0.81	-1.7	8	0.57
-0.05	8.03	0.8	-1.51	8	0.31
0.06	8.03	0.81	-1.31	8	0.26
0.17	8.03	0.82	-1.11	8	0.31
0.28	8.03	0.83	-0.91	8	0.31
0.39	8.03	0.85	-0.72	8	0.36
0.51	8.03	0.86	-0.52	8	0.41
0.62	8.03	0.95	-0.32	8	0.44
0.73	8.03	0.95	-0.13	8	0.49
-8.35	8.53	2.08	-15.99	8.5	0.83
-8.23	8.53	2.06	-15.79	8.5	0.86
-8.12	8.53	2.09	-15.6	8.5	0.89
-8.01	8.53	2.11	-15.4	8.5	0.94
-7.89	8.53	2.13	-15.2	8.5	0.96
-7.78	8.53	2.14	-15	8.5	0.99
-7.67	8.53	2.14	-14.8	8.5	0.98
-7.55	8.53	2.17	-14.61	8.5	1.02
-7.44	8.53	2.18	-14.41	8.5	1.02
-7.33	8.53	2.19	-14.21	8.5	1.03
-7.21	8.53	2.21	-14.01	8.5	1.03
-7.1	8.53	2.23	-13.81	8.5	1.03
-6.98	8.53	2.21	-13.62	8.5	1.04
-6.87	8.53	2.16	-13.42	8.5	1.04
-6.76	8.53	2.14	-13.22	8.5	1.04
-6.64	8.53	2.11	-13.02	8.5	1.02
-6.53	8.53	2.09	-12.82	8.5	1.01
-6.42	8.53	2.08	-12.63	8.5	0.99
-6.3	8.53	2.09	-12.43	8.5	0.97
-6.19	8.53	2.09	-12.23	8.5	0.98
-6.07	8.53	2.1	-12.03	8.5	1
-5.96	8.53	2.07	-11.84	8.5	1.04
-5.85	8.53	1.97	-11.64	8.5	1.08
-5.73	8.53	1.96	-11.44	8.5	1.1
-5.62	8.53	1.97	-11.24	8.5	1.08
-5.51	8.53	1.92	-11.04	8.5	1.09
-5.39	8.53	1.89	-10.85	8.5	1.1
-5.28	8.53	1.88	-10.65	8.5	1.14
-5.17	8.53	1.85	-10.45	8.5	1.15
-5.05	8.53	1.83	-10.25	8.5	1.19
-4.94	8.53	1.8	-10.05	8.5	1.25
-4.82	8.53	1.77	-9.86	8.5	1.34
-4.71	8.53	1.75	-9.66	8.5	1.4
-4.6	8.53	1.72	-9.46	8.5	1.36
-4.48	8.53	1.69	-9.26	8.5	1.35
-4.37	8.53	1.66	-9.06	8.5	1.28
-4.26	8.53	1.63	-8.87	8.5	1.29
-4.14	8.53	1.59	-8.67	8.5	1.23
-4.03	8.53	1.52	-8.47	8.5	1.19
-3.92	8.53	1.45	-8.27	8.5	1.19
-3.8	8.53	1.34	-8.08	8.5	1.16
-3.69	8.53	1.27	-7.88	8.5	1.15
-3.57	8.53	1.28	-7.68	8.5	1.14
-3.46	8.53	1.33	-7.48	8.5	1.16
-3.35	8.53	1.39	-7.28	8.5	1.17
-3.23	8.53	1.45	-7.09	8.5	1.13
-3.12	8.53	1.52	-6.89	8.5	1.18
-3.01	8.53	1.57	-6.69	8.5	1.23
-2.89	8.53	1.62	-6.49	8.5	1.26
-2.78	8.53	1.58	-6.29	8.5	1.33
-2.66	8.53	1.54	-6.1	8.5	1.35
-2.55	8.53	1.41	-5.9	8.5	1.31
-2.44	8.53	1.3	-5.7	8.5	1.33
-2.32	8.53	1.18	-5.5	8.5	1.25
-2.21	8.53	1.27	-5.3	8.5	1.2
-2.1	8.53	1.47	-5.11	8.5	1.13
-1.98	8.53	1.56	-4.91	8.5	1.03
-1.87	8.53	1.62	-4.71	8.5	0.93
-1.76	8.53	1.67	-4.51	8.5	0.75
-1.64	8.53	1.62	-4.31	8.5	0.58
-1.53	8.53	1.5	-4.12	8.5	0.64
-1.41	8.53	1.34	-3.92	8.5	0.77
-1.3	8.53	1.19	-3.72	8.5	0.9
-1.19	8.53	1.04	-3.52	8.5	1
-1.07	8.53	0.88	-3.33	8.5	0.92
-0.96	8.53	0.83	-3.13	8.5	0.76
-0.85	8.53	0.84	-2.93	8.5	0.56
-0.73	8.53	0.83	-2.73	8.5	0.66
-0.62	8.53	0.83	-2.53	8.5	0.87
-0.5	8.53	0.84	-2.34	8.5	1
-0.39	8.53	0.86	-2.14	8.5	1.05
-0.28	8.53	0.87	-1.94	8.5	0.89
-0.16	8.53	0.89	-1.74	8.5	0.65
-0.05	8.53	0.89	-1.54	8.5	0.3
0.06	8.53	0.91	-1.35	8.5	0.17
0.18	8.53	0.89	-1.15	8.5	0.25
0.29	8.53	0.88	-0.95	8.5	0.29
0.4	8.53	0.94	-0.75	8.5	0.32
0.52	8.53	0.97	-0.55	8.5	0.39
0.63	8.53	1.04	-0.36	8.5	0.44
0.75	8.53	1.02	-0.16	8.5	0.49
-8.54	9.03	2.1	-16	9	0.88
-8.42	9.03	2.09	-15.8	9	0.91
-8.31	9.03	2.14	-15.6	9	0.98
-8.19	9.03	2.18	-15.41	9	1
-8.08	9.03	2.22	-15.21	9	0.99
-7.96	9.03	2.23	-15.01	9	1
-7.84	9.03	2.23	-14.81	9	1
-7.73	9.03	2.22	-14.61	9	1.04
-7.61	9.03	2.23	-14.42	9	1.06
-7.5	9.03	2.23	-14.22	9	1.08
-7.38	9.03	2.21	-14.02	9	1.09
-7.27	9.03	2.2	-13.82	9	1.1
-7.15	9.03	2.19	-13.63	9	1.14
-7.04	9.03	2.13	-13.43	9	1.13
-6.92	9.03	2.08	-13.23	9	1.09
-6.8	9.03	2.06	-13.03	9	1.04
-6.69	9.03	2.06	-12.83	9	1.04
-6.57	9.03	2.06	-12.64	9	1.02
-6.46	9.03	2.02	-12.44	9	0.99
-6.34	9.03	1.99	-12.24	9	1.01
-6.23	9.03	1.99	-12.04	9	1.03
-6.11	9.03	1.97	-11.84	9	1.05
-5.99	9.03	1.93	-11.65	9	1.04
-5.88	9.03	1.97	-11.45	9	1.07
-5.76	9.03	2	-11.25	9	1.14
-5.65	9.03	2.06	-11.05	9	1.17
-5.53	9.03	2.08	-10.86	9	1.19
-5.42	9.03	2.08	-10.66	9	1.22
-5.3	9.03	2.09	-10.46	9	1.23
-5.19	9.03	2.08	-10.26	9	1.27
-5.07	9.03	2.05	-10.06	9	1.32
-4.95	9.03	1.99	-9.87	9	1.39
-4.84	9.03	1.97	-9.67	9	1.35
-4.72	9.03	1.96	-9.47	9	1.29
-4.61	9.03	1.91	-9.27	9	1.25
-4.49	9.03	1.81	-9.07	9	1.22
-4.38	9.03	1.76	-8.88	9	1.21
-4.26	9.03	1.68	-8.68	9	1.17
-4.14	9.03	1.63	-8.48	9	1.07
-4.03	9.03	1.57	-8.28	9	1.15
-3.91	9.03	1.51	-8.09	9	1.13
-3.8	9.03	1.41	-7.89	9	1.11
-3.68	9.03	1.31	-7.69	9	1.1
-3.57	9.03	1.31	-7.49	9	1.07
-3.45	9.03	1.36	-7.29	9	1.04
-3.34	9.03	1.41	-7.1	9	1.1
-3.22	9.03	1.47	-6.9	9	1.12
-3.1	9.03	1.54	-6.7	9	1.12
-2.99	9.03	1.61	-6.5	9	1.14
-2.87	9.03	1.7	-6.3	9	1.21
-2.76	9.03	1.61	-6.11	9	1.29
-2.64	9.03	1.54	-5.91	9	1.32
-2.53	9.03	1.41	-5.71	9	1.3
-2.41	9.03	1.31	-5.51	9	1.35
-2.29	9.03	1.26	-5.32	9	1.31
-2.18	9.03	1.3	-5.12	9	1.21
-2.06	9.03	1.41	-4.92	9	1.08
-1.95	9.03	1.48	-4.72	9	0.91
-1.83	9.03	1.56	-4.52	9	0.75
-1.72	9.03	1.63	-4.33	9	0.66
-1.6	9.03	1.5	-4.13	9	0.73
-1.49	9.03	1.38	-3.93	9	0.86
-1.37	9.03	1.25	-3.73	9	1
-1.25	9.03	1.12	-3.53	9	1.06
-1.14	9.03	1	-3.34	9	0.94
-1.02	9.03	0.85	-3.14	9	0.72
-0.91	9.03	0.75	-2.94	9	0.53
-0.79	9.03	0.68	-2.74	9	0.54
-0.68	9.03	0.69	-2.54	9	0.81
-0.56	9.03	0.71	-2.35	9	0.91
-0.45	9.03	0.74	-2.15	9	1.05
-0.33	9.03	0.76	-1.95	9	0.91
-0.21	9.03	0.8	-1.75	9	0.69
-0.1	9.03	0.82	-1.56	9	0.43
0.02	9.03	0.85	-1.36	9	0.27
0.13	9.03	0.89	-1.16	9	0.3
0.25	9.03	0.9	-0.96	9	0.32
0.36	9.03	1.01	-0.76	9	0.38
0.48	9.03	1.04	-0.57	9	0.42
0.6	9.03	1.04	-0.37	9	0.44
0.71	9.03	1.02	-0.17	9	0.49
-8.73	9.53	2.15	-16.19	9.5	0.94
-8.61	9.53	2.13	-15.99	9.5	0.98
-8.49	9.53	2.16	-15.79	9.5	1.05
-8.37	9.53	2.19	-15.59	9.5	1.08
-8.26	9.53	2.22	-15.39	9.5	1.09
-8.14	9.53	2.24	-15.19	9.5	1.1
-8.02	9.53	2.25	-14.99	9.5	1.1
-7.91	9.53	2.26	-14.79	9.5	1.1
-7.79	9.53	2.25	-14.59	9.5	1.11
-7.67	9.53	2.24	-14.39	9.5	1.15
-7.55	9.53	2.21	-14.19	9.5	1.17
-7.44	9.53	2.21	-13.99	9.5	1.2
-7.32	9.53	2.16	-13.79	9.5	1.21
-7.2	9.53	2.13	-13.59	9.5	1.22
-7.08	9.53	2.08	-13.39	9.5	1.19
-6.97	9.53	2.04	-13.2	9.5	1.18
-6.85	9.53	1.99	-13	9.5	1.13
-6.73	9.53	1.97	-12.8	9.5	1.1
-6.62	9.53	1.93	-12.6	9.5	1.08
-6.5	9.53	1.91	-12.4	9.5	1.08
-6.38	9.53	1.89	-12.2	9.5	1.08
-6.26	9.53	1.88	-12	9.5	1.1
-6.15	9.53	1.87	-11.8	9.5	1.13
-6.03	9.53	1.89	-11.6	9.5	1.17
-5.91	9.53	1.92	-11.4	9.5	1.23
-5.79	9.53	1.95	-11.2	9.5	1.24
-5.68	9.53	1.96	-11	9.5	1.28
-5.56	9.53	1.98	-10.8	9.5	1.31
-5.44	9.53	1.96	-10.6	9.5	1.33
-5.32	9.53	1.98	-10.4	9.5	1.37
-5.21	9.53	2.01	-10.2	9.5	1.39
-5.09	9.53	2.02	-10	9.5	1.43
-4.97	9.53	2.01	-9.8	9.5	1.36
-4.86	9.53	2.02	-9.61	9.5	1.3
-4.74	9.53	1.98	-9.41	9.5	1.24
-4.62	9.53	1.93	-9.21	9.5	1.18
-4.5	9.53	1.89	-9.01	9.5	1.15
-4.39	9.53	1.84	-8.81	9.5	1.13
-4.27	9.53	1.79	-8.61	9.5	1.11
-4.15	9.53	1.73	-8.41	9.5	1.09
-4.03	9.53	1.65	-8.21	9.5	1.09
-3.92	9.53	1.6	-8.01	9.5	1.07
-3.8	9.53	1.51	-7.81	9.5	1.06
-3.68	9.53	1.41	-7.61	9.5	1.04
-3.57	9.53	1.39	-7.41	9.5	0.98
-3.45	9.53	1.44	-7.21	9.5	1
-3.33	9.53	1.48	-7.01	9.5	1.04
-3.21	9.53	1.57	-6.81	9.5	1.08
-3.1	9.53	1.63	-6.61	9.5	1.13
-2.98	9.53	1.7	-6.41	9.5	1.2
-2.86	9.53	1.71	-6.21	9.5	1.22
-2.74	9.53	1.68	-6.01	9.5	1.27
-2.63	9.53	1.58	-5.82	9.5	1.34
-2.51	9.53	1.42	-5.62	9.5	1.34
-2.39	9.53	1.3	-5.42	9.5	1.31
-2.27	9.53	1.17	-5.22	9.5	1.3
-2.16	9.53	1.3	-5.02	9.5	1.2
-2.04	9.53	1.42	-4.82	9.5	1.1
-1.92	9.53	1.56	-4.62	9.5	0.97
-1.81	9.53	1.63	-4.42	9.5	0.85
-1.69	9.53	1.66	-4.22	9.5	0.79
-1.57	9.53	1.67	-4.02	9.5	0.94
-1.45	9.53	1.56	-3.82	9.5	1.05
-1.34	9.53	1.45	-3.62	9.5	1.1
-1.22	9.53	1.34	-3.42	9.5	0.95
-1.1	9.53	1.2	-3.22	9.5	0.77
-0.98	9.53	1.04	-3.02	9.5	0.56
-0.87	9.53	0.92	-2.82	9.5	0.45
-0.75	9.53	0.9	-2.62	9.5	0.62
-0.63	9.53	0.9	-2.42	9.5	0.86
-0.51	9.53	0.92	-2.23	9.5	0.99
-0.4	9.53	0.94	-2.03	9.5	1.01
-0.28	9.53	0.97	-1.83	9.5	0.82
-0.16	9.53	0.99	-1.63	9.5	0.58
-0.05	9.53	1.01	-1.43	9.5	0.38
0.07	9.53	1	-1.23	9.5	0.32
0.19	9.53	1	-1.03	9.5	0.36
0.31	9.53	1.01	-0.83	9.5	0.38
0.42	9.53	1.03	-0.63	9.5	0.42
0.54	9.53	1.13	-0.43	9.5	0.47
0.66	9.53	1.09	-0.23	9.5	0.5
-8.94	10.03	2.17	-16.19	10	1.02
-8.82	10.03	2.18	-15.99	10	1.07
-8.7	10.03	2.21	-15.79	10	1.11
-8.58	10.03	2.24	-15.59	10	1.13
-8.46	10.03	2.26	-15.4	10	1.16
-8.34	10.03	2.27	-15.2	10	1.19
-8.22	10.03	2.29	-15	10	1.22
-8.1	10.03	2.29	-14.8	10	1.24
-7.97	10.03	2.27	-14.6	10	1.22
-7.85	10.03	2.25	-14.4	10	1.21
-7.73	10.03	2.25	-14.2	10	1.2
-7.61	10.03	2.24	-14	10	1.2
-7.49	10.03	2.23	-13.81	10	1.22
-7.37	10.03	2.19	-13.61	10	1.23
-7.25	10.03	2.13	-13.41	10	1.25
-7.13	10.03	2.08	-13.21	10	1.27
-7.01	10.03	2.05	-13.01	10	1.24
-6.89	10.03	2.01	-12.81	10	1.21
-6.77	10.03	1.98	-12.61	10	1.18
-6.65	10.03	1.96	-12.41	10	1.15
-6.53	10.03	1.93	-12.22	10	1.12
-6.41	10.03	1.9	-12.02	10	1.12
-6.29	10.03	1.87	-11.82	10	1.11
-6.17	10.03	1.83	-11.62	10	1.16
-6.05	10.03	1.87	-11.42	10	1.16
-5.92	10.03	1.86	-11.22	10	1.19
-5.8	10.03	1.88	-11.02	10	1.24
-5.68	10.03	1.89	-10.82	10	1.25
-5.56	10.03	1.9	-10.63	10	1.31
-5.44	10.03	1.93	-10.43	10	1.36
-5.32	10.03	1.95	-10.23	10	1.4
-5.2	10.03	1.95	-10.03	10	1.38
-5.08	10.03	1.96	-9.83	10	1.32
-4.96	10.03	2.03	-9.63	10	1.27
-4.84	10.03	2.04	-9.43	10	1.23
-4.72	10.03	2.04	-9.23	10	1.18
-4.6	10.03	2.02	-9.04	10	1.11
-4.48	10.03	1.98	-8.84	10	1.09
-4.36	10.03	1.9	-8.64	10	1.08
-4.24	10.03	1.83	-8.44	10	1.06
-4.12	10.03	1.76	-8.24	10	1.03
-4	10.03	1.7	-8.04	10	1.01
-3.87	10.03	1.65	-7.84	10	0.98
-3.75	10.03	1.55	-7.64	10	0.94
-3.63	10.03	1.43	-7.45	10	0.97
-3.51	10.03	1.48	-7.25	10	1.02
-3.39	10.03	1.53	-7.05	10	1.1
-3.27	10.03	1.58	-6.85	10	1.13
-3.15	10.03	1.62	-6.65	10	1.19
-3.03	10.03	1.68	-6.45	10	1.22
-2.91	10.03	1.71	-6.25	10	1.25
-2.79	10.03	1.64	-6.05	10	1.27
-2.67	10.03	1.52	-5.86	10	1.29
-2.55	10.03	1.44	-5.66	10	1.29
-2.43	10.03	1.32	-5.46	10	1.31
-2.31	10.03	1.22	-5.26	10	1.31
-2.19	10.03	1.19	-5.06	10	1.3
-2.07	10.03	1.38	-4.86	10	1.23
-1.95	10.03	1.49	-4.66	10	1.15
-1.82	10.03	1.54	-4.46	10	1.05
-1.7	10.03	1.6	-4.27	10	0.91
-1.58	10.03	1.64	-4.07	10	0.97
-1.46	10.03	1.56	-3.87	10	1.07
-1.34	10.03	1.42	-3.67	10	1.08
-1.22	10.03	1.28	-3.47	10	0.99
-1.1	10.03	1.13	-3.27	10	0.83
-0.98	10.03	0.97	-3.07	10	0.6
-0.86	10.03	0.82	-2.87	10	0.42
-0.74	10.03	0.77	-2.68	10	0.6
-0.62	10.03	0.81	-2.48	10	0.86
-0.5	10.03	0.84	-2.28	10	0.98
-0.38	10.03	0.89	-2.08	10	1.04
-0.26	10.03	0.92	-1.88	10	0.86
-0.14	10.03	0.96	-1.68	10	0.63
-0.02	10.03	0.98	-1.48	10	0.35
0.1	10.03	0.97	-1.28	10	0.22
0.22	10.03	0.98	-1.09	10	0.28
0.35	10.03	0.98	-0.89	10	0.34
0.47	10.03	1.03	-0.69	10	0.38
0.59	10.03	1.07	-0.49	10	0.43
0.71	10.03	1.06	-0.29	10	0.5
-9.05	10.53	2.22	-16.34	10.5	1.08
-8.92	10.53	2.23	-16.14	10.5	1.09
-8.8	10.53	2.26	-15.94	10.5	1.13
-8.68	10.53	2.27	-15.74	10.5	1.16
-8.56	10.53	2.28	-15.54	10.5	1.17
-8.44	10.53	2.29	-15.34	10.5	1.22
-8.32	10.53	2.31	-15.15	10.5	1.23
-8.2	10.53	2.29	-14.95	10.5	1.24
-8.08	10.53	2.27	-14.75	10.5	1.27
-7.95	10.53	2.25	-14.55	10.5	1.27
-7.83	10.53	2.24	-14.35	10.5	1.28
-7.71	10.53	2.23	-14.15	10.5	1.24
-7.59	10.53	2.19	-13.95	10.5	1.2
-7.47	10.53	2.16	-13.75	10.5	1.22
-7.35	10.53	2.12	-13.55	10.5	1.23
-7.23	10.53	2.08	-13.35	10.5	1.23
-7.1	10.53	2.05	-13.15	10.5	1.27
-6.98	10.53	2	-12.95	10.5	1.29
-6.86	10.53	1.97	-12.75	10.5	1.32
-6.74	10.53	1.91	-12.55	10.5	1.32
-6.62	10.53	1.85	-12.35	10.5	1.28
-6.5	10.53	1.82	-12.15	10.5	1.25
-6.38	10.53	1.81	-11.95	10.5	1.23
-6.26	10.53	1.79	-11.75	10.5	1.22
-6.13	10.53	1.8	-11.55	10.5	1.19
-6.01	10.53	1.85	-11.35	10.5	1.21
-5.89	10.53	1.85	-11.15	10.5	1.23
-5.77	10.53	1.84	-10.95	10.5	1.24
-5.65	10.53	1.81	-10.75	10.5	1.29
-5.53	10.53	1.85	-10.55	10.5	1.35
-5.41	10.53	1.94	-10.35	10.5	1.41
-5.28	10.53	1.93	-10.15	10.5	1.36
-5.16	10.53	1.94	-9.95	10.5	1.31
-5.04	10.53	1.96	-9.76	10.5	1.28
-4.92	10.53	2	-9.56	10.5	1.23
-4.8	10.53	2.03	-9.36	10.5	1.19
-4.68	10.53	2.04	-9.16	10.5	1.14
-4.56	10.53	2.03	-8.96	10.5	1.13
-4.43	10.53	1.98	-8.76	10.5	1.12
-4.31	10.53	1.92	-8.56	10.5	1.1
-4.19	10.53	1.84	-8.36	10.5	1.06
-4.07	10.53	1.8	-8.16	10.5	0.93
-3.95	10.53	1.75	-7.96	10.5	0.93
-3.83	10.53	1.67	-7.76	10.5	0.9
-3.71	10.53	1.56	-7.56	10.5	0.9
-3.59	10.53	1.48	-7.36	10.5	1.01
-3.46	10.53	1.52	-7.16	10.5	1.06
-3.34	10.53	1.56	-6.96	10.5	1.11
-3.22	10.53	1.59	-6.76	10.5	1.17
-3.1	10.53	1.62	-6.56	10.5	1.2
-2.98	10.53	1.7	-6.36	10.5	1.26
-2.86	10.53	1.68	-6.16	10.5	1.27
-2.74	10.53	1.6	-5.96	10.5	1.32
-2.61	10.53	1.49	-5.76	10.5	1.3
-2.49	10.53	1.35	-5.56	10.5	1.3
-2.37	10.53	1.23	-5.36	10.5	1.3
-2.25	10.53	1.13	-5.16	10.5	1.22
-2.13	10.53	1.18	-4.96	10.5	1.3
-2.01	10.53	1.32	-4.76	10.5	1.27
-1.89	10.53	1.49	-4.56	10.5	1.2
-1.76	10.53	1.6	-4.37	10.5	1.07
-1.64	10.53	1.67	-4.17	10.5	1.05
-1.52	10.53	1.71	-3.97	10.5	1.14
-1.4	10.53	1.61	-3.77	10.5	1.09
-1.28	10.53	1.52	-3.57	10.5	0.98
-1.16	10.53	1.41	-3.37	10.5	0.86
-1.04	10.53	1.22	-3.17	10.5	0.75
-0.92	10.53	1.04	-2.97	10.5	0.5
-0.79	10.53	0.89	-2.77	10.5	0.37
-0.67	10.53	0.89	-2.57	10.5	0.6
-0.55	10.53	0.91	-2.37	10.5	0.73
-0.43	10.53	0.93	-2.17	10.5	0.87
-0.31	10.53	0.94	-1.97	10.5	0.94
-0.19	10.53	0.94	-1.77	10.5	0.84
-0.07	10.53	0.96	-1.57	10.5	0.61
0.06	10.53	1	-1.37	10.5	0.41
0.18	10.53	1.03	-1.17	10.5	0.27
0.3	10.53	1.06	-0.97	10.5	0.27
0.42	10.53	1.1	-0.77	10.5	0.3
0.54	10.53	1.13	-0.57	10.5	0.33
0.66	10.53	1.06	-0.37	10.5	0.46
-9.18	11.03	2.26	-16.32	11	1.15
-9.06	11.03	2.27	-16.12	11	1.16
-8.93	11.03	2.29	-15.92	11	1.21
-8.81	11.03	2.31	-15.72	11	1.23
-8.69	11.03	2.32	-15.52	11	1.25
-8.56	11.03	2.3	-15.32	11	1.23
-8.44	11.03	2.28	-15.12	11	1.22
-8.32	11.03	2.26	-14.92	11	1.23
-8.2	11.03	2.24	-14.72	11	1.25
-8.07	11.03	2.24	-14.52	11	1.28
-7.95	11.03	2.23	-14.32	11	1.26
-7.83	11.03	2.22	-14.12	11	1.22
-7.71	11.03	2.22	-13.92	11	1.2
-7.58	11.03	2.21	-13.72	11	1.19
-7.46	11.03	2.16	-13.53	11	1.19
-7.34	11.03	2.1	-13.33	11	1.2
-7.22	11.03	2.05	-13.13	11	1.24
-7.09	11.03	2	-12.93	11	1.27
-6.97	11.03	1.97	-12.73	11	1.33
-6.85	11.03	1.91	-12.53	11	1.34
-6.73	11.03	1.87	-12.33	11	1.34
-6.6	11.03	1.84	-12.13	11	1.35
-6.48	11.03	1.81	-11.93	11	1.35
-6.36	11.03	1.78	-11.73	11	1.35
-6.24	11.03	1.77	-11.53	11	1.34
-6.11	11.03	1.78	-11.33	11	1.35
-5.99	11.03	1.82	-11.13	11	1.35
-5.87	11.03	1.86	-10.93	11	1.36
-5.75	11.03	1.9	-10.73	11	1.36
-5.62	11.03	1.91	-10.53	11	1.4
-5.5	11.03	1.95	-10.33	11	1.38
-5.38	11.03	1.97	-10.13	11	1.33
-5.25	11.03	1.98	-9.93	11	1.26
-5.13	11.03	1.98	-9.73	11	1.23
-5.01	11.03	1.98	-9.53	11	1.18
-4.89	11.03	1.99	-9.33	11	1.16
-4.76	11.03	1.99	-9.13	11	1.12
-4.64	11.03	1.98	-8.93	11	1.12
-4.52	11.03	1.95	-8.73	11	1.08
-4.4	11.03	1.98	-8.53	11	1.05
-4.27	11.03	1.96	-8.33	11	0.99
-4.15	11.03	1.9	-8.13	11	0.94
-4.03	11.03	1.86	-7.93	11	0.88
-3.91	11.03	1.79	-7.73	11	0.86
-3.78	11.03	1.71	-7.53	11	0.93
-3.66	11.03	1.6	-7.33	11	1
-3.54	11.03	1.52	-7.14	11	1.08
-3.42	11.03	1.56	-6.94	11	1.14
-3.29	11.03	1.61	-6.74	11	1.2
-3.17	11.03	1.69	-6.54	11	1.24
-3.05	11.03	1.76	-6.34	11	1.26
-2.93	11.03	1.72	-6.14	11	1.26
-2.8	11.03	1.69	-5.94	11	1.29
-2.68	11.03	1.56	-5.74	11	1.32
-2.56	11.03	1.45	-5.54	11	1.32
-2.44	11.03	1.34	-5.34	11	1.3
-2.31	11.03	1.23	-5.14	11	1.3
-2.19	11.03	1.13	-4.94	11	1.27
-2.07	11.03	1.27	-4.74	11	1.24
-1.94	11.03	1.38	-4.54	11	1.23
-1.82	11.03	1.52	-4.34	11	1.16
-1.7	11.03	1.6	-4.14	11	1.14
-1.58	11.03	1.65	-3.94	11	1.12
-1.45	11.03	1.62	-3.74	11	1.04
-1.33	11.03	1.5	-3.54	11	0.91
-1.21	11.03	1.39	-3.34	11	0.73
-1.09	11.03	1.26	-3.14	11	0.51
-0.96	11.03	1.13	-2.94	11	0.33
-0.84	11.03	0.98	-2.74	11	0.33
-0.72	11.03	0.95	-2.54	11	0.58
-0.6	11.03	1	-2.34	11	0.81
-0.47	11.03	1.01	-2.14	11	0.95
-0.35	11.03	1.03	-1.94	11	0.97
-0.23	11.03	1.02	-1.74	11	0.72
-0.11	11.03	1.03	-1.54	11	0.38
0.02	11.03	1.05	-1.34	11	0.13
0.14	11.03	1.08	-1.14	11	0.23
0.26	11.03	1.12	-0.94	11	0.27
0.38	11.03	1.13	-0.74	11	0.28
0.51	11.03	1.18	-0.55	11	0.36
0.63	11.03	1.1	-0.35	11	0.46
-9.36	11.53	2.27	-16.41	11.5	1.21
-9.23	11.53	2.28	-16.21	11.5	1.24
-9.11	11.53	2.31	-16.01	11.5	1.28
-8.98	11.53	2.32	-15.81	11.5	1.29
-8.86	11.53	2.33	-15.61	11.5	1.31
-8.74	11.53	2.32	-15.41	11.5	1.32
-8.61	11.53	2.28	-15.21	11.5	1.32
-8.49	11.53	2.26	-15.01	11.5	1.32
-8.36	11.53	2.23	-14.81	11.5	1.33
-8.24	11.53	2.22	-14.61	11.5	1.35
-8.12	11.53	2.23	-14.41	11.5	1.35
-7.99	11.53	2.22	-14.21	11.5	1.33
-7.87	11.53	2.23	-14.01	11.5	1.33
-7.74	11.53	2.21	-13.81	11.5	1.34
-7.62	11.53	2.17	-13.6	11.5	1.35
-7.5	11.53	2.14	-13.4	11.5	1.36
-7.37	11.53	2.09	-13.2	11.5	1.38
-7.25	11.53	2.03	-13	11.5	1.41
-7.12	11.53	2.01	-12.8	11.5	1.42
-7	11.53	1.96	-12.6	11.5	1.39
-6.88	11.53	1.92	-12.4	11.5	1.37
-6.75	11.53	1.89	-12.2	11.5	1.39
-6.63	11.53	1.86	-12	11.5	1.39
-6.5	11.53	1.81	-11.8	11.5	1.4
-6.38	11.53	1.78	-11.6	11.5	1.38
-6.26	11.53	1.73	-11.4	11.5	1.38
-6.13	11.53	1.76	-11.2	11.5	1.41
-6.01	11.53	1.79	-11	11.5	1.41
-5.88	11.53	1.82	-10.8	11.5	1.39
-5.76	11.53	1.86	-10.59	11.5	1.37
-5.64	11.53	1.89	-10.39	11.5	1.36
-5.51	11.53	1.93	-10.19	11.5	1.32
-5.39	11.53	1.95	-9.99	11.5	1.27
-5.26	11.53	1.98	-9.79	11.5	1.23
-5.14	11.53	2.01	-9.59	11.5	1.15
-5.02	11.53	2	-9.39	11.5	1.1
-4.89	11.53	1.99	-9.19	11.5	1.1
-4.77	11.53	1.97	-8.99	11.5	1.09
-4.64	11.53	1.97	-8.79	11.5	1.05
-4.52	11.53	1.97	-8.59	11.5	1
-4.4	11.53	1.98	-8.39	11.5	0.99
-4.27	11.53	1.96	-8.19	11.5	0.92
-4.15	11.53	1.93	-7.99	11.5	0.86
-4.02	11.53	1.87	-7.79	11.5	0.82
-3.9	11.53	1.82	-7.58	11.5	0.94
-3.78	11.53	1.74	-7.38	11.5	0.98
-3.65	11.53	1.65	-7.18	11.5	1.01
-3.53	11.53	1.56	-6.98	11.5	1.06
-3.4	11.53	1.58	-6.78	11.5	1.09
-3.28	11.53	1.62	-6.58	11.5	1.16
-3.15	11.53	1.69	-6.38	11.5	1.19
-3.03	11.53	1.69	-6.18	11.5	1.25
-2.91	11.53	1.64	-5.98	11.5	1.25
-2.78	11.53	1.52	-5.78	11.5	1.26
-2.66	11.53	1.41	-5.58	11.5	1.28
-2.53	11.53	1.31	-5.38	11.5	1.28
-2.41	11.53	1.19	-5.18	11.5	1.29
-2.29	11.53	1.11	-4.98	11.5	1.3
-2.16	11.53	1.17	-4.77	11.5	1.27
-2.04	11.53	1.32	-4.57	11.5	1.21
-1.91	11.53	1.45	-4.37	11.5	1.13
-1.79	11.53	1.56	-4.17	11.5	1.11
-1.67	11.53	1.65	-3.97	11.5	1.09
-1.54	11.53	1.72	-3.77	11.5	1.03
-1.42	11.53	1.63	-3.57	11.5	0.9
-1.29	11.53	1.53	-3.37	11.5	0.73
-1.17	11.53	1.42	-3.17	11.5	0.54
-1.05	11.53	1.25	-2.97	11.5	0.32
-0.92	11.53	1.1	-2.77	11.5	0.27
-0.8	11.53	0.95	-2.57	11.5	0.54
-0.67	11.53	0.98	-2.37	11.5	0.75
-0.55	11.53	1.02	-2.17	11.5	0.87
-0.43	11.53	1.02	-1.97	11.5	0.97
-0.3	11.53	1.03	-1.76	11.5	0.8
-0.18	11.53	1.05	-1.56	11.5	0.47
-0.05	11.53	1.08	-1.36	11.5	0.32
0.07	11.53	1.08	-1.16	11.5	0.32
0.19	11.53	1.09	-0.96	11.5	0.35
0.32	11.53	1.15	-0.76	11.5	0.35
0.44	11.53	1.15	-0.56	11.5	0.4
0.57	11.53	1.17	-0.36	11.5	0.42
-9.55	12.03	2.28	-16.39	12	1.22
-9.42	12.03	2.29	-16.19	12	1.24
-9.29	12.03	2.33	-15.99	12	1.32
-9.17	12.03	2.33	-15.79	12	1.32
-9.04	12.03	2.31	-15.59	12	1.34
-8.91	12.03	2.3	-15.39	12	1.34
-8.79	12.03	2.29	-15.19	12	1.37
-8.66	12.03	2.27	-14.99	12	1.36
-8.53	12.03	2.27	-14.79	12	1.37
-8.41	12.03	2.27	-14.59	12	1.39
-8.28	12.03	2.26	-14.39	12	1.42
-8.16	12.03	2.24	-14.19	12	1.4
-8.03	12.03	2.21	-13.99	12	1.4
-7.9	12.03	2.19	-13.79	12	1.36
-7.78	12.03	2.17	-13.59	12	1.37
-7.65	12.03	2.15	-13.39	12	1.35
-7.52	12.03	2.13	-13.19	12	1.33
-7.4	12.03	2.09	-12.99	12	1.31
-7.27	12.03	2.04	-12.79	12	1.31
-7.14	12.03	1.99	-12.59	12	1.28
-7.02	12.03	1.93	-12.39	12	1.24
-6.89	12.03	1.89	-12.19	12	1.23
-6.76	12.03	1.86	-11.99	12	1.27
-6.64	12.03	1.82	-11.79	12	1.28
-6.51	12.03	1.78	-11.59	12	1.26
-6.38	12.03	1.73	-11.39	12	1.27
-6.26	12.03	1.72	-11.19	12	1.26
-6.13	12.03	1.74	-10.99	12	1.26
-6	12.03	1.8	-10.79	12	1.3
-5.88	12.03	1.83	-10.59	12	1.36
-5.75	12.03	1.85	-10.39	12	1.36
-5.62	12.03	1.88	-10.19	12	1.33
-5.5	12.03	1.93	-9.99	12	1.31
-5.37	12.03	1.93	-9.79	12	1.24
-5.25	12.03	1.95	-9.59	12	1.24
-5.12	12.03	1.96	-9.39	12	1.19
-4.99	12.03	1.96	-9.19	12	1.15
-4.87	12.03	1.94	-8.99	12	1.1
-4.74	12.03	1.94	-8.79	12	1.06
-4.61	12.03	1.93	-8.59	12	1
-4.49	12.03	1.93	-8.39	12	0.94
-4.36	12.03	1.96	-8.19	12	0.88
-4.23	12.03	1.95	-7.99	12	0.78
-4.11	12.03	1.94	-7.79	12	0.85
-3.98	12.03	1.9	-7.59	12	0.9
-3.85	12.03	1.87	-7.39	12	0.96
-3.73	12.03	1.82	-7.19	12	1.01
-3.6	12.03	1.76	-6.99	12	1.06
-3.47	12.03	1.7	-6.79	12	1.14
-3.35	12.03	1.66	-6.59	12	1.2
-3.22	12.03	1.74	-6.39	12	1.19
-3.09	12.03	1.74	-6.19	12	1.22
-2.97	12.03	1.71	-5.99	12	1.23
-2.84	12.03	1.54	-5.79	12	1.25
-2.72	12.03	1.44	-5.59	12	1.29
[truncated: 5,777 more rows]

## Sheet: A.grandis-M6-fresh
x fw	y fw	z fw	x hw	y hw	z hw
-2.34	0	-0.18	-2.73	0	-0.3
-2.31	0	-0.18	-2.7	0	-0.3
-2.28	0	-0.18	-2.67	0	-0.28
-2.25	0	-0.17	-2.63	0	-0.28
-2.22	0	-0.17	-2.6	0	-0.27
-2.19	0	-0.17	-2.56	0	-0.27
-2.16	0	-0.17	-2.53	0	-0.27
-2.13	0	-0.17	-2.5	0	-0.25
-2.1	0	-0.16	-2.46	0	-0.25
-2.07	0	-0.16	-2.43	0	-0.24
-2.04	0	-0.15	-2.39	0	-0.24
-2.02	0	-0.15	-2.36	0	-0.22
-1.99	0	-0.13	-2.32	0	-0.2
-1.96	0	-0.1	-2.29	0	-0.17
-1.93	0	-0.09	-2.26	0	-0.12
-1.9	0	-0.06	-2.22	0	-0.09
-1.87	0	-0.05	-2.19	0	-0.05
-1.84	0	-0.02	-2.15	0	-0.01
-1.81	0	0	-2.12	0	0.03
-1.78	0	0.01	-2.09	0	0.07
-1.75	0	0.03	-2.05	0	0.11
-1.72	0	0.02	-2.02	0	0.14
-1.69	0	0	-1.98	0	0.19
-1.66	0	0	-1.95	0	0.23
-1.64	0	0	-1.91	0	0.28
-1.61	0	0	-1.88	0	0.31
-1.58	0	0	-1.85	0	0.35
-1.55	0	0	-1.81	0	0.4
-1.52	0	0	-1.78	0	0.43
-1.49	0	-0.01	-1.74	0	0.44
-1.46	0	-0.01	-1.71	0	0.42
-1.43	0	0	-1.67	0	0.4
-1.4	0	0.01	-1.64	0	0.39
-1.37	0	0.02	-1.61	0	0.38
-1.34	0	0.04	-1.57	0	0.36
-1.31	0	0.06	-1.54	0	0.35
-1.29	0	0.07	-1.5	0	0.33
-1.26	0	0.09	-1.47	0	0.32
-1.23	0	0.11	-1.44	0	0.3
-1.2	0	0.12	-1.4	0	0.29
-1.17	0	0.16	-1.37	0	0.31
-1.14	0	0.19	-1.33	0	0.35
-1.11	0	0.22	-1.3	0	0.38
-1.08	0	0.24	-1.26	0	0.4
-1.05	0	0.21	-1.23	0	0.44
-1.02	0	0.18	-1.2	0	0.47
-0.99	0	0.16	-1.16	0	0.5
-0.96	0	0.16	-1.13	0	0.53
-0.93	0	0.13	-1.09	0	0.56
-0.91	0	0.1	-1.06	0	0.6
-0.88	0	0.02	-1.03	0	0.54
-0.85	0	0.01	-0.99	0	0.47
-0.82	0	0.01	-0.96	0	0.4
-0.79	0	0.01	-0.92	0	0.32
-0.76	0	0.01	-0.89	0	0.23
-0.73	0	0.01	-0.85	0	0.15
-0.7	0	0.01	-0.82	0	0.07
-0.67	0	0.01	-0.79	0	-0.01
-0.64	0	0.01	-0.75	0	-0.05
-0.61	0	0.03	-0.72	0	0.02
-0.58	0	0.07	-0.68	0	0.1
-0.55	0	0.11	-0.65	0	0.16
-0.53	0	0.14	-0.62	0	0.24
-0.5	0	0.18	-0.58	0	0.3
-0.47	0	0.22	-0.55	0	0.38
-0.44	0	0.27	-0.51	0	0.44
-0.41	0	0.31	-0.48	0	0.52
-0.38	0	0.34	-0.44	0	0.58
-0.35	0	0.34	-0.41	0	0.58
-0.32	0	0.35	-0.38	0	0.53
-0.29	0	0.33	-0.34	0	0.48
-0.26	0	0.32	-0.31	0	0.44
-0.23	0	0.29	-0.27	0	0.39
-0.2	0	0.26	-0.24	0	0.34
-0.17	0	0.22	-0.21	0	0.3
-0.15	0	0.2	-0.17	0	0.25
-0.12	0	0.14	-0.14	0	0.2
-0.09	0	0.09	-0.1	0	0.15
-0.06	0	0.05	-0.07	0	0.1
-0.03	0	0.02	-0.03	0	0.05
0	0	0	0	0	0
-3.02	0.5	-0.08	-3.32	0.5	-0.57
-2.98	0.5	-0.06	-3.27	0.5	-0.52
-2.94	0.5	-0.05	-3.23	0.5	-0.49
-2.9	0.5	-0.03	-3.18	0.5	-0.45
-2.86	0.5	-0.02	-3.14	0.5	-0.41
-2.82	0.5	0	-3.1	0.5	-0.38
-2.77	0.5	0.01	-3.05	0.5	-0.34
-2.73	0.5	0.03	-3.01	0.5	-0.3
-2.69	0.5	0.05	-2.96	0.5	-0.26
-2.65	0.5	0.06	-2.92	0.5	-0.22
-2.61	0.5	0.08	-2.87	0.5	-0.19
-2.57	0.5	0.09	-2.83	0.5	-0.15
-2.52	0.5	0.1	-2.79	0.5	-0.14
-2.48	0.5	0.12	-2.74	0.5	-0.16
-2.44	0.5	0.14	-2.7	0.5	-0.18
-2.4	0.5	0.15	-2.65	0.5	-0.19
-2.36	0.5	0.16	-2.61	0.5	-0.21
-2.32	0.5	0.17	-2.57	0.5	-0.22
-2.27	0.5	0.17	-2.52	0.5	-0.24
-2.23	0.5	0.18	-2.48	0.5	-0.26
-2.19	0.5	0.19	-2.43	0.5	-0.27
-2.15	0.5	0.18	-2.39	0.5	-0.29
-2.11	0.5	0.19	-2.34	0.5	-0.3
-2.06	0.5	0.19	-2.3	0.5	-0.26
-2.02	0.5	0.2	-2.26	0.5	-0.2
-1.98	0.5	0.21	-2.21	0.5	-0.16
-1.94	0.5	0.2	-2.17	0.5	-0.11
-1.9	0.5	0.21	-2.12	0.5	-0.07
-1.86	0.5	0.21	-2.08	0.5	-0.02
-1.81	0.5	0.22	-2.04	0.5	0.02
-1.77	0.5	0.23	-1.99	0.5	0.06
-1.73	0.5	0.23	-1.95	0.5	0.11
-1.69	0.5	0.2	-1.9	0.5	0.15
-1.65	0.5	0.18	-1.86	0.5	0.17
-1.61	0.5	0.15	-1.81	0.5	0.16
-1.56	0.5	0.11	-1.77	0.5	0.14
-1.52	0.5	0.09	-1.73	0.5	0.13
-1.48	0.5	0.05	-1.68	0.5	0.12
-1.44	0.5	0.02	-1.64	0.5	0.1
-1.4	0.5	0.05	-1.59	0.5	0.09
-1.36	0.5	0.09	-1.55	0.5	0.08
-1.31	0.5	0.12	-1.51	0.5	0.07
-1.27	0.5	0.16	-1.46	0.5	0.06
-1.23	0.5	0.19	-1.42	0.5	0.08
-1.19	0.5	0.24	-1.37	0.5	0.12
-1.15	0.5	0.28	-1.33	0.5	0.17
-1.11	0.5	0.32	-1.29	0.5	0.21
-1.06	0.5	0.35	-1.24	0.5	0.25
-1.02	0.5	0.4	-1.2	0.5	0.3
-0.98	0.5	0.44	-1.15	0.5	0.34
-0.94	0.5	0.37	-1.11	0.5	0.39
-0.9	0.5	0.28	-1.06	0.5	0.43
-0.86	0.5	0.18	-1.02	0.5	0.46
-0.81	0.5	0.09	-0.98	0.5	0.37
-0.77	0.5	-0.01	-0.93	0.5	0.26
-0.73	0.5	-0.1	-0.89	0.5	0.16
-0.69	0.5	-0.11	-0.84	0.5	0.04
-0.65	0.5	-0.13	-0.8	0.5	-0.02
-0.61	0.5	-0.14	-0.76	0.5	-0.03
-0.56	0.5	-0.16	-0.71	0.5	-0.04
-0.52	0.5	-0.09	-0.67	0.5	-0.05
-0.48	0.5	-0.01	-0.62	0.5	-0.07
-0.44	0.5	0.06	-0.58	0.5	-0.08
-0.4	0.5	0.14	-0.53	0.5	-0.01
-0.36	0.5	0.22	-0.49	0.5	0.12
-0.31	0.5	0.3	-0.45	0.5	0.25
-0.27	0.5	0.36	-0.4	0.5	0.38
-0.23	0.5	0.29	-0.36	0.5	0.52
-0.19	0.5	0.22	-0.31	0.5	0.63
-0.15	0.5	0.16	-0.27	0.5	0.56
-0.11	0.5	0.1	-0.23	0.5	0.48
-0.06	0.5	0.03	-0.18	0.5	0.4
-0.02	0.5	-0.04	-0.14	0.5	0.33
0.02	0.5	-0.06	-0.09	0.5	0.26
0.06	0.5	-0.08	-0.05	0.5	0.18
0.1	0.5	-0.09	0	0.5	0.11
0.14	0.5	-0.08	0.04	0.5	0.04
0.19	0.5	-0.08	0.08	0.5	-0.03
0.23	0.5	-0.07	0.13	0.5	-0.11
0.27	0.5	-0.08	0.17	0.5	-0.18
0.31	0.5	-0.07	0.22	0.5	-0.25
-3.37	1	0.17	-3.8	1	-0.51
-3.32	1	0.21	-3.75	1	-0.5
-3.28	1	0.24	-3.69	1	-0.49
-3.23	1	0.28	-3.64	1	-0.45
-3.18	1	0.3	-3.59	1	-0.42
-3.14	1	0.34	-3.53	1	-0.38
-3.09	1	0.37	-3.48	1	-0.33
-3.04	1	0.4	-3.43	1	-0.31
-2.99	1	0.43	-3.38	1	-0.29
-2.95	1	0.46	-3.32	1	-0.27
-2.9	1	0.49	-3.27	1	-0.25
-2.85	1	0.52	-3.22	1	-0.23
-2.81	1	0.54	-3.16	1	-0.22
-2.76	1	0.51	-3.11	1	-0.19
-2.71	1	0.48	-3.06	1	-0.17
-2.66	1	0.45	-3	1	-0.14
-2.62	1	0.42	-2.95	1	-0.12
-2.57	1	0.39	-2.9	1	-0.1
-2.52	1	0.35	-2.85	1	-0.07
-2.48	1	0.33	-2.79	1	-0.14
-2.43	1	0.3	-2.74	1	-0.23
-2.38	1	0.26	-2.69	1	-0.32
-2.33	1	0.23	-2.63	1	-0.4
-2.29	1	0.2	-2.58	1	-0.49
-2.24	1	0.17	-2.53	1	-0.53
-2.19	1	0.14	-2.47	1	-0.55
-2.15	1	0.11	-2.42	1	-0.57
-2.1	1	0.07	-2.37	1	-0.6
-2.05	1	0.04	-2.32	1	-0.62
-2	1	0.01	-2.26	1	-0.64
-1.96	1	0.01	-2.21	1	-0.64
-1.91	1	0.04	-2.16	1	-0.58
-1.86	1	0.06	-2.1	1	-0.53
-1.82	1	0.09	-2.05	1	-0.48
-1.77	1	0.11	-2	1	-0.42
-1.72	1	0.13	-1.94	1	-0.37
-1.67	1	0.16	-1.89	1	-0.31
-1.63	1	0.18	-1.84	1	-0.26
-1.58	1	0.21	-1.79	1	-0.21
-1.53	1	0.23	-1.73	1	-0.15
-1.48	1	0.26	-1.68	1	-0.1
-1.44	1	0.28	-1.63	1	-0.05
-1.39	1	0.3	-1.57	1	0.01
-1.34	1	0.33	-1.52	1	0.06
-1.3	1	0.35	-1.47	1	0.12
-1.25	1	0.37	-1.41	1	0.15
-1.2	1	0.39	-1.36	1	0.19
-1.15	1	0.42	-1.31	1	0.23
-1.11	1	0.45	-1.26	1	0.26
-1.06	1	0.47	-1.2	1	0.29
-1.01	1	0.44	-1.15	1	0.33
-0.97	1	0.37	-1.1	1	0.23
-0.92	1	0.3	-1.04	1	0.1
-0.87	1	0.25	-0.99	1	-0.03
-0.82	1	0.18	-0.94	1	-0.16
-0.78	1	0.1	-0.88	1	-0.29
-0.73	1	0.03	-0.83	1	-0.35
-0.68	1	-0.05	-0.78	1	-0.34
-0.64	1	-0.12	-0.73	1	-0.32
-0.59	1	-0.06	-0.67	1	-0.32
-0.54	1	0.04	-0.62	1	-0.31
-0.49	1	0.14	-0.57	1	-0.21
-0.45	1	0.23	-0.51	1	-0.1
-0.4	1	0.33	-0.46	1	0.02
-0.35	1	0.42	-0.41	1	0.15
-0.31	1	0.52	-0.35	1	0.26
-0.26	1	0.57	-0.3	1	0.38
-0.21	1	0.45	-0.25	1	0.49
-0.16	1	0.34	-0.2	1	0.46
-0.12	1	0.22	-0.14	1	0.37
-0.07	1	0.09	-0.09	1	0.28
-0.02	1	-0.03	-0.04	1	0.19
0.02	1	-0.13	0.02	1	0.09
0.07	1	-0.21	0.07	1	0
0.12	1	-0.21	0.12	1	-0.1
0.17	1	-0.22	0.18	1	-0.2
0.21	1	-0.22	0.23	1	-0.29
0.26	1	-0.22	0.28	1	-0.32
0.31	1	-0.22	0.33	1	-0.33
0.35	1	-0.22	0.39	1	-0.34
0.4	1	-0.2	0.44	1	-0.36
-3.89	1.5	0.41	-4.22	1.5	-0.42
-3.84	1.5	0.42	-4.16	1.5	-0.44
-3.78	1.5	0.43	-4.1	1.5	-0.44
-3.73	1.5	0.43	-4.04	1.5	-0.43
-3.68	1.5	0.44	-3.98	1.5	-0.4
-3.62	1.5	0.45	-3.92	1.5	-0.39
-3.57	1.5	0.46	-3.86	1.5	-0.37
-3.52	1.5	0.46	-3.8	1.5	-0.34
-3.46	1.5	0.47	-3.74	1.5	-0.32
-3.41	1.5	0.49	-3.68	1.5	-0.29
-3.36	1.5	0.5	-3.62	1.5	-0.26
-3.3	1.5	0.51	-3.56	1.5	-0.24
-3.25	1.5	0.52	-3.5	1.5	-0.19
-3.2	1.5	0.54	-3.44	1.5	-0.14
-3.14	1.5	0.56	-3.38	1.5	-0.1
-3.09	1.5	0.57	-3.32	1.5	-0.05
-3.04	1.5	0.6	-3.26	1.5	0
-2.98	1.5	0.61	-3.2	1.5	0.04
-2.93	1.5	0.62	-3.14	1.5	0.08
-2.88	1.5	0.65	-3.08	1.5	0.12
-2.82	1.5	0.64	-3.02	1.5	0.16
-2.77	1.5	0.61	-2.96	1.5	0.17
-2.71	1.5	0.58	-2.9	1.5	0.12
-2.66	1.5	0.55	-2.84	1.5	0.06
-2.61	1.5	0.52	-2.78	1.5	0
-2.55	1.5	0.48	-2.72	1.5	-0.05
-2.5	1.5	0.45	-2.66	1.5	-0.1
-2.45	1.5	0.42	-2.6	1.5	-0.15
-2.39	1.5	0.38	-2.54	1.5	-0.2
-2.34	1.5	0.35	-2.48	1.5	-0.25
-2.29	1.5	0.32	-2.42	1.5	-0.3
-2.23	1.5	0.29	-2.36	1.5	-0.34
-2.18	1.5	0.25	-2.3	1.5	-0.39
-2.13	1.5	0.22	-2.24	1.5	-0.38
-2.07	1.5	0.19	-2.18	1.5	-0.34
-2.02	1.5	0.16	-2.12	1.5	-0.29
-1.97	1.5	0.18	-2.06	1.5	-0.24
-1.91	1.5	0.2	-2	1.5	-0.19
-1.86	1.5	0.22	-1.94	1.5	-0.14
-1.81	1.5	0.25	-1.88	1.5	-0.09
-1.75	1.5	0.27	-1.82	1.5	-0.04
-1.7	1.5	0.28	-1.76	1.5	0.01
-1.65	1.5	0.31	-1.7	1.5	0.06
-1.59	1.5	0.33	-1.64	1.5	0.11
-1.54	1.5	0.36	-1.58	1.5	0.14
-1.49	1.5	0.37	-1.52	1.5	0.18
-1.43	1.5	0.4	-1.46	1.5	0.22
-1.38	1.5	0.42	-1.4	1.5	0.25
-1.32	1.5	0.44	-1.34	1.5	0.28
-1.27	1.5	0.46	-1.27	1.5	0.32
-1.22	1.5	0.48	-1.21	1.5	0.35
-1.16	1.5	0.51	-1.15	1.5	0.24
-1.11	1.5	0.53	-1.09	1.5	0.14
-1.06	1.5	0.55	-1.03	1.5	0.03
-1	1.5	0.57	-0.97	1.5	-0.08
-0.95	1.5	0.49	-0.91	1.5	-0.19
-0.9	1.5	0.41	-0.85	1.5	-0.29
-0.84	1.5	0.33	-0.79	1.5	-0.31
-0.79	1.5	0.25	-0.73	1.5	-0.32
-0.74	1.5	0.17	-0.67	1.5	-0.34
-0.68	1.5	0.08	-0.61	1.5	-0.35
-0.63	1.5	0.01	-0.55	1.5	-0.36
-0.58	1.5	-0.07	-0.49	1.5	-0.37
-0.52	1.5	-0.04	-0.43	1.5	-0.38
-0.47	1.5	0.03	-0.37	1.5	-0.37
-0.42	1.5	0.09	-0.31	1.5	-0.36
-0.36	1.5	0.16	-0.25	1.5	-0.36
-0.31	1.5	0.23	-0.19	1.5	-0.35
-0.26	1.5	0.29	-0.13	1.5	-0.35
-0.2	1.5	0.36	-0.07	1.5	-0.29
-0.15	1.5	0.34	-0.01	1.5	-0.23
-0.1	1.5	0.29	0.05	1.5	-0.17
-0.04	1.5	0.25	0.11	1.5	-0.11
0.01	1.5	0.21	0.17	1.5	-0.07
0.07	1.5	0.17	0.23	1.5	-0.14
0.12	1.5	0.12	0.29	1.5	-0.19
0.17	1.5	0.08	0.35	1.5	-0.25
0.23	1.5	0.03	0.41	1.5	-0.32
0.28	1.5	-0.01	0.47	1.5	-0.38
0.33	1.5	-0.05	0.53	1.5	-0.44
0.39	1.5	-0.09	0.59	1.5	-0.51
-4.28	2	0.35	-4.51	2	-0.45
-4.22	2	0.37	-4.44	2	-0.42
-4.16	2	0.38	-4.37	2	-0.4
-4.1	2	0.4	-4.31	2	-0.41
-4.04	2	0.41	-4.24	2	-0.41
-3.98	2	0.49	-4.17	2	-0.39
-3.92	2	0.5	-4.1	2	-0.36
-3.86	2	0.51	-4.03	2	-0.33
-3.8	2	0.54	-3.96	2	-0.32
-3.74	2	0.55	-3.89	2	-0.28
-3.68	2	0.57	-3.82	2	-0.24
-3.62	2	0.58	-3.75	2	-0.19
-3.56	2	0.6	-3.68	2	-0.14
-3.5	2	0.62	-3.62	2	-0.1
-3.44	2	0.62	-3.55	2	-0.06
-3.38	2	0.63	-3.48	2	-0.02
-3.32	2	0.65	-3.41	2	0.03
-3.26	2	0.66	-3.34	2	0.07
-3.2	2	0.68	-3.27	2	0.12
-3.14	2	0.69	-3.2	2	0.16
-3.08	2	0.72	-3.13	2	0.12
-3.02	2	0.7	-3.06	2	0.07
-2.96	2	0.65	-2.99	2	0.01
-2.9	2	0.64	-2.93	2	-0.04
-2.84	2	0.57	-2.86	2	-0.09
-2.78	2	0.5	-2.79	2	-0.15
-2.72	2	0.44	-2.72	2	-0.2
-2.66	2	0.37	-2.65	2	-0.26
-2.6	2	0.29	-2.58	2	-0.32
-2.54	2	0.23	-2.51	2	-0.38
-2.48	2	0.16	-2.44	2	-0.46
-2.42	2	0.1	-2.37	2	-0.52
-2.36	2	0.03	-2.3	2	-0.46
-2.3	2	0.04	-2.24	2	-0.39
-2.24	2	0.07	-2.17	2	-0.31
-2.19	2	0.1	-2.1	2	-0.24
-2.13	2	0.13	-2.03	2	-0.17
-2.07	2	0.16	-1.96	2	-0.1
-2.01	2	0.18	-1.89	2	-0.03
-1.95	2	0.22	-1.82	2	0.04
-1.89	2	0.24	-1.75	2	0.07
-1.83	2	0.27	-1.68	2	0.1
-1.77	2	0.3	-1.61	2	0.16
-1.71	2	0.33	-1.55	2	0.18
-1.65	2	0.35	-1.48	2	0.2
-1.59	2	0.39	-1.41	2	0.22
-1.53	2	0.41	-1.34	2	0.25
-1.47	2	0.44	-1.27	2	0.28
-1.41	2	0.47	-1.2	2	0.31
-1.35	2	0.5	-1.13	2	0.3
-1.29	2	0.53	-1.06	2	0.2
-1.23	2	0.56	-0.99	2	0.14
-1.17	2	0.58	-0.93	2	0.05
-1.11	2	0.48	-0.86	2	-0.05
-1.05	2	0.37	-0.79	2	-0.16
-0.99	2	0.28	-0.72	2	-0.27
-0.93	2	0.18	-0.65	2	-0.39
-0.87	2	0.08	-0.58	2	-0.5
-0.81	2	-0.03	-0.51	2	-0.61
-0.75	2	-0.12	-0.44	2	-0.71
-0.69	2	-0.15	-0.37	2	-0.77
-0.63	2	-0.15	-0.3	2	-0.79
-0.57	2	-0.16	-0.24	2	-0.83
-0.51	2	-0.16	-0.17	2	-0.85
-0.45	2	-0.17	-0.1	2	-0.87
-0.39	2	-0.17	-0.03	2	-0.9
-0.33	2	-0.17	0.04	2	-0.92
-0.27	2	-0.17	0.11	2	-0.91
-0.21	2	-0.17	0.18	2	-0.89
-0.15	2	-0.11	0.25	2	-0.88
-0.09	2	-0.02	0.32	2	-0.87
-0.03	2	0.06	0.39	2	-0.86
0.03	2	0.15	0.45	2	-0.84
0.09	2	0.1	0.52	2	-0.83
0.15	2	0.03	0.59	2	-0.81
0.21	2	-0.05	0.66	2	-0.77
0.27	2	-0.12	0.73	2	-0.75
0.33	2	-0.2	0.8	2	-0.73
0.39	2	-0.27	0.87	2	-0.77
0.45	2	-0.35	0.94	2	-0.81
0.51	2	-0.42	1.01	2	-0.86
-4.51	2.5	0.42	-4.93	2.5	-0.49
-4.44	2.5	0.44	-4.85	2.5	-0.49
-4.38	2.5	0.45	-4.78	2.5	-0.46
-4.31	2.5	0.48	-4.7	2.5	-0.45
-4.25	2.5	0.5	-4.63	2.5	-0.43
-4.18	2.5	0.52	-4.55	2.5	-0.4
-4.11	2.5	0.54	-4.48	2.5	-0.36
-4.05	2.5	0.57	-4.41	2.5	-0.34
-3.98	2.5	0.59	-4.33	2.5	-0.32
-3.92	2.5	0.61	-4.26	2.5	-0.29
-3.85	2.5	0.63	-4.18	2.5	-0.26
-3.79	2.5	0.66	-4.11	2.5	-0.22
-3.72	2.5	0.68	-4.03	2.5	-0.19
-3.65	2.5	0.7	-3.96	2.5	-0.15
-3.59	2.5	0.72	-3.88	2.5	-0.11
-3.52	2.5	0.74	-3.81	2.5	-0.07
-3.46	2.5	0.77	-3.74	2.5	-0.03
-3.39	2.5	0.76	-3.66	2.5	0.01
-3.32	2.5	0.8	-3.59	2.5	0.05
-3.26	2.5	0.81	-3.51	2.5	0.09
-3.19	2.5	0.83	-3.44	2.5	0.14
-3.13	2.5	0.8	-3.36	2.5	0.18
-3.06	2.5	0.76	-3.29	2.5	0.23
-2.99	2.5	0.73	-3.21	2.5	0.2
-2.93	2.5	0.69	-3.14	2.5	0.14
-2.86	2.5	0.63	-3.06	2.5	0.03
-2.8	2.5	0.55	-2.99	2.5	-0.03
-2.73	2.5	0.47	-2.92	2.5	-0.08
-2.66	2.5	0.41	-2.84	2.5	-0.18
-2.6	2.5	0.32	-2.77	2.5	-0.26
-2.53	2.5	0.22	-2.69	2.5	-0.32
-2.47	2.5	0.13	-2.62	2.5	-0.37
-2.4	2.5	0.09	-2.54	2.5	-0.44
-2.34	2.5	0.04	-2.47	2.5	-0.49
-2.27	2.5	0.07	-2.39	2.5	-0.52
-2.2	2.5	0.12	-2.32	2.5	-0.46
-2.14	2.5	0.15	-2.25	2.5	-0.39
-2.07	2.5	0.19	-2.17	2.5	-0.33
-2.01	2.5	0.25	-2.1	2.5	-0.27
-1.94	2.5	0.3	-2.02	2.5	-0.2
-1.87	2.5	0.34	-1.95	2.5	-0.05
-1.81	2.5	0.37	-1.87	2.5	0.02
-1.74	2.5	0.39	-1.8	2.5	0.07
-1.68	2.5	0.43	-1.72	2.5	0.12
-1.61	2.5	0.45	-1.65	2.5	0.14
-1.54	2.5	0.49	-1.58	2.5	0.19
-1.48	2.5	0.49	-1.5	2.5	0.24
-1.41	2.5	0.51	-1.43	2.5	0.26
-1.35	2.5	0.53	-1.35	2.5	0.26
-1.28	2.5	0.55	-1.28	2.5	0.27
-1.21	2.5	0.58	-1.2	2.5	0.29
-1.15	2.5	0.59	-1.13	2.5	0.34
-1.08	2.5	0.51	-1.05	2.5	0.32
-1.02	2.5	0.35	-0.98	2.5	0.2
-0.95	2.5	0.23	-0.91	2.5	0.08
-0.89	2.5	0.12	-0.83	2.5	-0.04
-0.82	2.5	0	-0.76	2.5	-0.17
-0.75	2.5	-0.12	-0.68	2.5	-0.28
-0.69	2.5	-0.24	-0.61	2.5	-0.4
-0.62	2.5	-0.26	-0.53	2.5	-0.52
-0.56	2.5	-0.26	-0.46	2.5	-0.59
-0.49	2.5	-0.28	-0.38	2.5	-0.63
-0.42	2.5	-0.29	-0.31	2.5	-0.68
-0.36	2.5	-0.3	-0.24	2.5	-0.71
-0.29	2.5	-0.31	-0.16	2.5	-0.75
-0.23	2.5	-0.33	-0.09	2.5	-0.77
-0.16	2.5	-0.33	-0.01	2.5	-0.77
-0.09	2.5	-0.35	0.06	2.5	-0.77
-0.03	2.5	-0.37	0.14	2.5	-0.77
0.04	2.5	-0.37	0.21	2.5	-0.78
0.1	2.5	-0.38	0.29	2.5	-0.78
0.17	2.5	-0.39	0.36	2.5	-0.78
0.24	2.5	-0.39	0.44	2.5	-0.77
0.3	2.5	-0.41	0.51	2.5	-0.76
0.37	2.5	-0.41	0.58	2.5	-0.75
0.43	2.5	-0.29	0.66	2.5	-0.73
0.5	2.5	-0.21	0.73	2.5	-0.63
0.57	2.5	-0.28	0.81	2.5	-0.6
0.63	2.5	-0.35	0.88	2.5	-0.66
0.7	2.5	-0.41	0.96	2.5	-0.67
0.76	2.5	-0.48	1.03	2.5	-0.71
-4.53	3	0.81	-5.54	3	-0.55
-4.46	3	0.78	-5.45	3	-0.52
-4.39	3	0.78	-5.37	3	-0.47
-4.32	3	0.77	-5.29	3	-0.49
-4.26	3	0.77	-5.21	3	-0.47
-4.19	3	0.79	-5.13	3	-0.46
-4.12	3	0.8	-5.04	3	-0.45
-4.05	3	0.81	-4.96	3	-0.42
-3.98	3	0.83	-4.88	3	-0.4
-3.91	3	0.83	-4.8	3	-0.37
-3.85	3	0.83	-4.71	3	-0.35
-3.78	3	0.82	-4.63	3	-0.32
-3.71	3	0.83	-4.55	3	-0.3
-3.64	3	0.84	-4.47	3	-0.27
-3.57	3	0.84	-4.39	3	-0.24
-3.51	3	0.84	-4.3	3	-0.22
-3.44	3	0.85	-4.22	3	-0.19
-3.37	3	0.87	-4.14	3	-0.15
-3.3	3	0.88	-4.06	3	-0.11
-3.23	3	0.9	-3.97	3	-0.08
-3.17	3	0.85	-3.89	3	-0.04
-3.1	3	0.83	-3.81	3	-0.01
-3.03	3	0.82	-3.73	3	0.03
-2.96	3	0.73	-3.65	3	0.06
-2.89	3	0.67	-3.56	3	0.1
-2.83	3	0.6	-3.48	3	0.14
-2.76	3	0.53	-3.4	3	0.17
-2.69	3	0.46	-3.32	3	0.18
-2.62	3	0.38	-3.24	3	0.13
-2.55	3	0.27	-3.15	3	0.08
-2.48	3	0.23	-3.07	3	-0.01
-2.42	3	0.19	-2.99	3	-0.08
-2.35	3	0.16	-2.91	3	-0.14
-2.28	3	0.19	-2.82	3	-0.2
-2.21	3	0.22	-2.74	3	-0.29
-2.14	3	0.27	-2.66	3	-0.37
-2.08	3	0.33	-2.58	3	-0.48
-2.01	3	0.36	-2.5	3	-0.56
-1.94	3	0.41	-2.41	3	-0.51
-1.87	3	0.44	-2.33	3	-0.44
-1.8	3	0.48	-2.25	3	-0.37
-1.74	3	0.52	-2.17	3	-0.3
-1.67	3	0.56	-2.08	3	-0.21
-1.6	3	0.58	-2	3	-0.14
-1.53	3	0.6	-1.92	3	-0.07
-1.46	3	0.63	-1.84	3	0.01
-1.39	3	0.65	-1.76	3	0.06
-1.33	3	0.67	-1.67	3	0.13
-1.26	3	0.68	-1.59	3	0.19
-1.19	3	0.68	-1.51	3	0.23
-1.12	3	0.67	-1.43	3	0.25
-1.05	3	0.61	-1.34	3	0.27
-0.99	3	0.38	-1.26	3	0.29
-0.92	3	0.14	-1.18	3	0.3
-0.85	3	-0.09	-1.1	3	0.32
-0.78	3	-0.14	-1.02	3	0.23
-0.71	3	-0.17	-0.93	3	0.11
-0.65	3	-0.2	-0.85	3	0
-0.58	3	-0.22	-0.77	3	-0.11
-0.51	3	-0.24	-0.69	3	-0.19
-0.44	3	-0.26	-0.6	3	-0.28
-0.37	3	-0.28	-0.52	3	-0.37
-0.3	3	-0.28	-0.44	3	-0.45
-0.24	3	-0.3	-0.36	3	-0.53
-0.17	3	-0.31	-0.28	3	-0.59
-0.1	3	-0.32	-0.19	3	-0.59
-0.03	3	-0.33	-0.11	3	-0.59
0.04	3	-0.34	-0.03	3	-0.59
0.1	3	-0.36	0.05	3	-0.59
0.17	3	-0.36	0.14	3	-0.58
0.24	3	-0.38	0.22	3	-0.58
0.31	3	-0.38	0.3	3	-0.57
0.38	3	-0.4	0.38	3	-0.55
0.44	3	-0.41	0.46	3	-0.54
0.51	3	-0.42	0.55	3	-0.52
0.58	3	-0.34	0.63	3	-0.51
0.65	3	-0.2	0.71	3	-0.39
0.72	3	-0.16	0.79	3	-0.25
0.79	3	-0.17	0.88	3	-0.32
0.85	3	-0.25	0.96	3	-0.4
0.92	3	-0.37	1.04	3	-0.45
-5.16	3.5	0.75	-7.11	3.5	-0.91
-5.09	3.5	0.72	-7.01	3.5	-0.88
-5.01	3.5	0.74	-6.91	3.5	-0.85
-4.94	3.5	0.75	-6.81	3.5	-0.85
-4.86	3.5	0.77	-6.7	3.5	-0.85
-4.79	3.5	0.8	-6.6	3.5	-0.85
-4.71	3.5	0.82	-6.5	3.5	-0.82
-4.64	3.5	0.84	-6.4	3.5	-0.79
-4.56	3.5	0.82	-6.29	3.5	-0.77
-4.49	3.5	0.8	-6.19	3.5	-0.74
-4.42	3.5	0.79	-6.09	3.5	-0.71
-4.34	3.5	0.78	-5.99	3.5	-0.68
-4.27	3.5	0.8	-5.88	3.5	-0.65
-4.19	3.5	0.82	-5.78	3.5	-0.63
-4.12	3.5	0.83	-5.68	3.5	-0.6
-4.04	3.5	0.85	-5.58	3.5	-0.57
-3.97	3.5	0.85	-5.47	3.5	-0.54
-3.89	3.5	0.85	-5.37	3.5	-0.51
-3.82	3.5	0.86	-5.27	3.5	-0.48
-3.75	3.5	0.86	-5.17	3.5	-0.45
-3.67	3.5	0.88	-5.06	3.5	-0.42
-3.6	3.5	0.88	-4.96	3.5	-0.39
-3.52	3.5	0.9	-4.86	3.5	-0.35
-3.45	3.5	0.92	-4.76	3.5	-0.32
-3.37	3.5	0.95	-4.65	3.5	-0.28
-3.3	3.5	0.97	-4.55	3.5	-0.26
-3.22	3.5	0.94	-4.45	3.5	-0.22
-3.15	3.5	0.92	-4.35	3.5	-0.18
-3.07	3.5	0.86	-4.24	3.5	-0.15
-3	3.5	0.82	-4.14	3.5	-0.12
-2.93	3.5	0.74	-4.04	3.5	-0.08
-2.85	3.5	0.64	-3.94	3.5	-0.04
-2.78	3.5	0.54	-3.83	3.5	0.03
-2.7	3.5	0.51	-3.73	3.5	0.1
-2.63	3.5	0.39	-3.63	3.5	0.18
-2.55	3.5	0.32	-3.53	3.5	0.25
-2.48	3.5	0.28	-3.42	3.5	0.29
-2.4	3.5	0.25	-3.32	3.5	0.23
-2.33	3.5	0.22	-3.22	3.5	0.15
-2.26	3.5	0.25	-3.12	3.5	0.07
-2.18	3.5	0.29	-3.01	3.5	-0.01
-2.11	3.5	0.39	-2.91	3.5	-0.08
-2.03	3.5	0.43	-2.81	3.5	-0.15
-1.96	3.5	0.47	-2.71	3.5	-0.22
-1.88	3.5	0.53	-2.6	3.5	-0.3
-1.81	3.5	0.55	-2.5	3.5	-0.37
-1.73	3.5	0.58	-2.4	3.5	-0.43
-1.66	3.5	0.61	-2.3	3.5	-0.36
-1.58	3.5	0.64	-2.19	3.5	-0.28
-1.51	3.5	0.68	-2.09	3.5	-0.2
-1.44	3.5	0.69	-1.99	3.5	-0.12
-1.36	3.5	0.69	-1.89	3.5	-0.02
-1.29	3.5	0.7	-1.78	3.5	0.09
-1.21	3.5	0.7	-1.68	3.5	0.16
-1.14	3.5	0.65	-1.58	3.5	0.2
-1.06	3.5	0.59	-1.47	3.5	0.24
-0.99	3.5	0.4	-1.37	3.5	0.28
-0.91	3.5	0.15	-1.27	3.5	0.32
-0.84	3.5	-0.04	-1.17	3.5	0.35
-0.77	3.5	-0.05	-1.06	3.5	0.37
-0.69	3.5	-0.07	-0.96	3.5	0.28
-0.62	3.5	-0.09	-0.86	3.5	0.13
-0.54	3.5	-0.1	-0.76	3.5	-0.03
-0.47	3.5	-0.12	-0.65	3.5	-0.18
-0.39	3.5	-0.14	-0.55	3.5	-0.34
-0.32	3.5	-0.16	-0.45	3.5	-0.42
-0.24	3.5	-0.16	-0.35	3.5	-0.47
-0.17	3.5	-0.16	-0.24	3.5	-0.52
-0.09	3.5	-0.17	-0.14	3.5	-0.53
-0.02	3.5	-0.17	-0.04	3.5	-0.54
0.05	3.5	-0.18	0.06	3.5	-0.55
0.13	3.5	-0.18	0.17	3.5	-0.56
0.2	3.5	-0.19	0.27	3.5	-0.56
0.28	3.5	-0.19	0.37	3.5	-0.56
0.35	3.5	-0.19	0.47	3.5	-0.55
0.43	3.5	-0.19	0.58	3.5	-0.55
0.5	3.5	-0.19	0.68	3.5	-0.55
0.58	3.5	-0.11	0.78	3.5	-0.54
0.65	3.5	-0.04	0.88	3.5	-0.37
0.72	3.5	-0.08	0.99	3.5	-0.29
0.8	3.5	-0.13	1.09	3.5	-0.4
-5.31	4	0.83	-8.84	4	-1.65
-5.23	4	0.8	-8.71	4	-1.6
-5.15	4	0.82	-8.58	4	-1.51
-5.07	4	0.83	-8.46	4	-1.43
-5	4	0.84	-8.33	4	-1.26
-4.92	4	0.86	-8.21	4	-1.26
-4.84	4	0.88	-8.08	4	-1.22
-4.76	4	0.9	-7.96	4	-1.17
-4.69	4	0.92	-7.83	4	-1.11
-4.61	4	0.94	-7.71	4	-1.07
-4.53	4	0.94	-7.58	4	-1.04
-4.45	4	0.96	-7.46	4	-0.99
-4.38	4	0.96	-7.33	4	-0.97
-4.3	4	0.96	-7.2	4	-0.94
-4.22	4	0.95	-7.08	4	-0.91
-4.14	4	0.96	-6.95	4	-0.88
-4.07	4	0.98	-6.83	4	-0.85
-3.99	4	0.98	-6.7	4	-0.82
-3.91	4	0.99	-6.58	4	-0.78
-3.83	4	0.99	-6.45	4	-0.75
-3.76	4	1	-6.33	4	-0.72
-3.68	4	1	-6.2	4	-0.69
-3.6	4	0.99	-6.08	4	-0.66
-3.52	4	1.01	-5.95	4	-0.62
-3.44	4	1.01	-5.82	4	-0.6
-3.37	4	1.03	-5.7	4	-0.56
-3.29	4	1	-5.57	4	-0.53
-3.21	4	0.94	-5.45	4	-0.49
-3.13	4	0.88	-5.32	4	-0.46
-3.06	4	0.82	-5.2	4	-0.42
-2.98	4	0.73	-5.07	4	-0.39
-2.9	4	0.66	-4.95	4	-0.36
-2.82	4	0.58	-4.82	4	-0.32
-2.75	4	0.51	-4.7	4	-0.28
-2.67	4	0.47	-4.57	4	-0.25
-2.59	4	0.39	-4.44	4	-0.2
-2.51	4	0.33	-4.32	4	-0.15
-2.44	4	0.31	-4.19	4	-0.1
-2.36	4	0.34	-4.07	4	-0.05
-2.28	4	0.38	-3.94	4	0
-2.2	4	0.41	-3.82	4	0.05
-2.13	4	0.44	-3.69	4	0.1
-2.05	4	0.51	-3.57	4	0.15
-1.97	4	0.54	-3.44	4	0.2
-1.89	4	0.58	-3.32	4	0.25
-1.81	4	0.61	-3.19	4	0.22
-1.74	4	0.64	-3.06	4	0.12
-1.66	4	0.67	-2.94	4	0.02
-1.58	4	0.68	-2.81	4	-0.08
-1.5	4	0.7	-2.69	4	-0.19
-1.43	4	0.72	-2.56	4	-0.3
-1.35	4	0.73	-2.44	4	-0.41
-1.27	4	0.72	-2.31	4	-0.41
-1.19	4	0.75	-2.19	4	-0.33
-1.12	4	0.75	-2.06	4	-0.23
-1.04	4	0.74	-1.94	4	-0.14
-0.96	4	0.53	-1.81	4	-0.07
-0.88	4	0.29	-1.68	4	0.01
-0.81	4	0.08	-1.56	4	0.08
-0.73	4	0.06	-1.43	4	0.16
-0.65	4	0.04	-1.31	4	0.24
-0.57	4	0.01	-1.18	4	0.3
-0.5	4	-0.01	-1.06	4	0.34
-0.42	4	-0.02	-0.93	4	0.34
-0.34	4	-0.05	-0.81	4	0.17
-0.26	4	-0.07	-0.68	4	0.01
-0.18	4	-0.09	-0.56	4	-0.16
-0.11	4	-0.1	-0.43	4	-0.3
-0.03	4	-0.12	-0.3	4	-0.44
0.05	4	-0.14	-0.18	4	-0.58
0.13	4	-0.14	-0.05	4	-0.69
0.2	4	-0.15	0.07	4	-0.67
0.28	4	-0.15	0.2	4	-0.65
0.36	4	-0.16	0.32	4	-0.63
0.44	4	-0.16	0.45	4	-0.6
0.51	4	-0.16	0.57	4	-0.57
0.59	4	-0.16	0.7	4	-0.55
0.67	4	-0.09	0.82	4	-0.52
0.75	4	-0.03	0.95	4	-0.41
0.82	4	-0.05	1.08	4	-0.22
0.9	4	-0.1	1.2	4	-0.29
-5.51	4.5	0.98	-11.89	4.5	-2.54
-5.42	4.5	0.92	-11.73	4.5	-2.55
-5.34	4.5	0.93	-11.56	4.5	-2.47
-5.26	4.5	0.94	-11.4	4.5	-2.39
-5.18	4.5	0.93	-11.23	4.5	-2.32
-5.1	4.5	0.93	-11.07	4.5	-2.25
-5.02	4.5	0.96	-10.9	4.5	-2.17
-4.93	4.5	1.01	-10.74	4.5	-2.1
-4.85	4.5	1.02	-10.57	4.5	-2.04
-4.77	4.5	1.05	-10.41	4.5	-1.97
-4.69	4.5	1.04	-10.24	4.5	-1.9
-4.61	4.5	1.01	-10.07	4.5	-1.82
-4.53	4.5	1.03	-9.91	4.5	-1.75
-4.44	4.5	1.03	-9.74	4.5	-1.68
-4.36	4.5	1.02	-9.58	4.5	-1.62
-4.28	4.5	1.02	-9.41	4.5	-1.56
-4.2	4.5	1.01	-9.25	4.5	-1.5
-4.12	4.5	1.03	-9.08	4.5	-1.45
-4.04	4.5	1.02	-8.92	4.5	-1.39
-3.95	4.5	1.04	-8.75	4.5	-1.33
-3.87	4.5	1.04	-8.59	4.5	-1.27
-3.79	4.5	1.04	-8.42	4.5	-1.2
-3.71	4.5	1.04	-8.25	4.5	-1.13
-3.63	4.5	1.05	-8.09	4.5	-1.07
-3.55	4.5	1.06	-7.92	4.5	-1
-3.46	4.5	1.07	-7.76	4.5	-0.93
-3.38	4.5	1.04	-7.59	4.5	-0.88
-3.3	4.5	0.99	-7.43	4.5	-0.83
-3.22	4.5	0.93	-7.26	4.5	-0.78
-3.14	4.5	0.87	-7.1	4.5	-0.72
-3.06	4.5	0.8	-6.93	4.5	-0.68
-2.97	4.5	0.74	-6.77	4.5	-0.63
-2.89	4.5	0.68	-6.6	4.5	-0.57
-2.81	4.5	0.62	-6.43	4.5	-0.52
-2.73	4.5	0.56	-6.27	4.5	-0.46
-2.65	4.5	0.51	-6.1	4.5	-0.41
-2.57	4.5	0.45	-5.94	4.5	-0.35
-2.48	4.5	0.39	-5.77	4.5	-0.3
-2.4	4.5	0.34	-5.61	4.5	-0.25
-2.32	4.5	0.37	-5.44	4.5	-0.19
-2.24	4.5	0.41	-5.28	4.5	-0.15
-2.16	4.5	0.45	-5.11	4.5	-0.11
-2.08	4.5	0.55	-4.95	4.5	-0.06
-1.99	4.5	0.57	-4.78	4.5	-0.01
-1.91	4.5	0.64	-4.61	4.5	0.04
-1.83	4.5	0.67	-4.45	4.5	0.09
-1.75	4.5	0.69	-4.28	4.5	0.15
-1.67	4.5	0.71	-4.12	4.5	0.2
-1.59	4.5	0.72	-3.95	4.5	0.25
-1.5	4.5	0.77	-3.79	4.5	0.31
-1.42	4.5	0.76	-3.62	4.5	0.37
-1.34	4.5	0.76	-3.46	4.5	0.42
-1.26	4.5	0.77	-3.29	4.5	0.29
-1.18	4.5	0.79	-3.13	4.5	0.15
-1.1	4.5	0.81	-2.96	4.5	0.03
-1.01	4.5	0.64	-2.79	4.5	-0.12
-0.93	4.5	0.42	-2.63	4.5	-0.31
-0.85	4.5	0.21	-2.46	4.5	-0.5
-0.77	4.5	0.05	-2.3	4.5	-0.4
-0.69	4.5	0.04	-2.13	4.5	-0.21
-0.61	4.5	0.02	-1.97	4.5	-0.05
-0.52	4.5	0.02	-1.8	4.5	0.03
-0.44	4.5	0	-1.64	4.5	0.1
-0.36	4.5	-0.01	-1.47	4.5	0.17
-0.28	4.5	-0.02	-1.31	4.5	0.23
-0.2	4.5	-0.04	-1.14	4.5	0.3
-0.12	4.5	-0.04	-0.97	4.5	0.37
-0.03	4.5	-0.06	-0.81	4.5	0.22
0.05	4.5	-0.08	-0.64	4.5	-0.1
0.13	4.5	-0.08	-0.48	4.5	-0.26
0.21	4.5	-0.1	-0.31	4.5	-0.38
0.29	4.5	-0.11	-0.15	4.5	-0.51
0.37	4.5	-0.12	0.02	4.5	-0.53
0.46	4.5	-0.14	0.18	4.5	-0.49
0.54	4.5	-0.14	0.35	4.5	-0.45
0.62	4.5	-0.12	0.51	4.5	-0.41
0.7	4.5	-0.07	0.68	4.5	-0.36
0.78	4.5	-0.02	0.85	4.5	-0.33
0.86	4.5	-0.02	1.01	4.5	-0.27
0.95	4.5	-0.04	1.18	4.5	-0.3
1.03	4.5	-0.03	1.34	4.5	-0.42
-5.64	5	1.1	-11.91	5	-2.64
-5.55	5	1.07	-11.74	5	-2.53
-5.47	5	1.07	-11.58	5	-2.38
-5.38	5	1.09	-11.42	5	-2.23
-5.3	5	1.1	-11.25	5	-2.08
-5.22	5	1.11	-11.09	5	-1.99
-5.13	5	1.11	-10.92	5	-1.91
-5.05	5	1.12	-10.76	5	-1.82
-4.96	5	1.13	-10.59	5	-1.73
-4.88	5	1.12	-10.43	5	-1.67
-4.79	5	1.1	-10.26	5	-1.61
-4.71	5	1.1	-10.1	5	-1.55
-4.62	5	1.11	-9.94	5	-1.49
-4.54	5	1.11	-9.77	5	-1.42
-4.46	5	1.1	-9.61	5	-1.36
-4.37	5	1.1	-9.44	5	-1.31
-4.29	5	1.1	-9.28	5	-1.25
-4.2	5	1.09	-9.11	5	-1.2
-4.12	5	1.1	-8.95	5	-1.16
-4.03	5	1.09	-8.79	5	-1.12
-3.95	5	1.09	-8.62	5	-1.07
-3.86	5	1.09	-8.46	5	-1.03
-3.78	5	1.09	-8.29	5	-0.98
-3.69	5	1.1	-8.13	5	-0.93
-3.61	5	1.1	-7.96	5	-0.89
-3.53	5	1.13	-7.8	5	-0.84
-3.44	5	1.13	-7.64	5	-0.79
-3.36	5	1.11	-7.47	5	-0.74
-3.27	5	1.11	-7.31	5	-0.7
-3.19	5	1.03	-7.14	5	-0.65
-3.1	5	0.96	-6.98	5	-0.6
-3.02	5	0.9	-6.81	5	-0.55
-2.93	5	0.82	-6.65	5	-0.49
-2.85	5	0.78	-6.49	5	-0.44
-2.76	5	0.66	-6.32	5	-0.39
-2.68	5	0.5	-6.16	5	-0.34
-2.6	5	0.45	-5.99	5	-0.29
-2.51	5	0.39	-5.83	5	-0.23
-2.43	5	0.38	-5.66	5	-0.18
-2.34	5	0.39	-5.5	5	-0.13
-2.26	5	0.4	-5.33	5	-0.08
-2.17	5	0.54	-5.17	5	-0.03
-2.09	5	0.59	-5.01	5	0.02
-2	5	0.63	-4.84	5	0.07
-1.92	5	0.67	-4.68	5	0.12
-1.84	5	0.72	-4.51	5	0.17
-1.75	5	0.74	-4.35	5	0.22
-1.67	5	0.76	-4.18	5	0.28
-1.58	5	0.79	-4.02	5	0.33
-1.5	5	0.79	-3.86	5	0.38
-1.41	5	0.83	-3.69	5	0.43
-1.33	5	0.83	-3.53	5	0.44
-1.24	5	0.86	-3.36	5	0.36
-1.16	5	0.89	-3.2	5	0.22
-1.07	5	0.91	-3.03	5	0.08
-0.99	5	0.85	-2.87	5	-0.07
-0.91	5	0.34	-2.71	5	-0.2
-0.82	5	0.21	-2.54	5	-0.27
-0.74	5	0.13	-2.38	5	-0.32
-0.65	5	0.06	-2.21	5	-0.21
-0.57	5	0.05	-2.05	5	-0.07
-0.48	5	0.03	-1.88	5	0.04
-0.4	5	0.02	-1.72	5	0.12
-0.31	5	0.01	-1.56	5	0.2
-0.23	5	0	-1.39	5	0.28
-0.15	5	-0.01	-1.23	5	0.31
-0.06	5	-0.03	-1.06	5	0.35
0.02	5	-0.04	-0.9	5	0.38
0.11	5	-0.04	-0.73	5	0.17
0.19	5	-0.05	-0.57	5	-0.05
0.28	5	-0.07	-0.4	5	-0.26
0.36	5	-0.08	-0.24	5	-0.44
0.45	5	-0.14	-0.08	5	-0.59
0.53	5	-0.14	0.09	5	-0.56
0.62	5	-0.16	0.25	5	-0.51
0.7	5	-0.15	0.42	5	-0.45
0.78	5	-0.18	0.58	5	-0.41
0.87	5	-0.12	0.75	5	-0.37
0.95	5	-0.04	0.91	5	-0.32
1.04	5	0	1.07	5	-0.28
1.12	5	-0.01	1.24	5	-0.24
-5.8	5.5	1.18	-12.19	5.5	-2.29
-5.71	5.5	1.17	-12.02	5.5	-2.31
-5.62	5.5	1.18	-11.85	5.5	-2.23
-5.53	5.5	1.21	-11.68	5.5	-2.15
-5.45	5.5	1.22	-11.51	5.5	-2.05
-5.36	5.5	1.22	-11.34	5.5	-1.97
-5.27	5.5	1.22	-11.17	5.5	-1.88
-5.18	5.5	1.23	-11	5.5	-1.8
-5.09	5.5	1.23	-10.83	5.5	-1.73
-5.01	5.5	1.19	-10.66	5.5	-1.66
-4.92	5.5	1.15	-10.49	5.5	-1.59
-4.83	5.5	1.15	-10.32	5.5	-1.54
-4.74	5.5	1.14	-10.15	5.5	-1.48
-4.65	5.5	1.12	-9.98	5.5	-1.42
-4.56	5.5	1.12	-9.81	5.5	-1.36
-4.48	5.5	1.12	-9.64	5.5	-1.31
-4.39	5.5	1.12	-9.47	5.5	-1.24
-4.3	5.5	1.13	-9.3	5.5	-1.19
-4.21	5.5	1.13	-9.12	5.5	-1.12
-4.12	5.5	1.13	-8.95	5.5	-1.06
-4.04	5.5	1.13	-8.78	5.5	-1.02
-3.95	5.5	1.14	-8.61	5.5	-0.98
-3.86	5.5	1.14	-8.44	5.5	-0.94
-3.77	5.5	1.15	-8.27	5.5	-0.89
-3.68	5.5	1.16	-8.1	5.5	-0.85
-3.6	5.5	1.15	-7.93	5.5	-0.81
-3.51	5.5	1.1	-7.76	5.5	-0.77
-3.42	5.5	1.1	-7.59	5.5	-0.73
-3.33	5.5	1.07	-7.42	5.5	-0.67
-3.24	5.5	1.01	-7.25	5.5	-0.6
-3.16	5.5	0.92	-7.08	5.5	-0.55
-3.07	5.5	0.85	-6.91	5.5	-0.49
-2.98	5.5	0.79	-6.74	5.5	-0.43
-2.89	5.5	0.71	-6.57	5.5	-0.37
-2.8	5.5	0.63	-6.4	5.5	-0.3
-2.71	5.5	0.57	-6.23	5.5	-0.25
-2.63	5.5	0.49	-6.06	5.5	-0.19
-2.54	5.5	0.44	-5.88	5.5	-0.13
-2.45	5.5	0.4	-5.71	5.5	-0.07
-2.36	5.5	0.46	-5.54	5.5	-0.02
-2.27	5.5	0.52	-5.37	5.5	0.04
-2.19	5.5	0.58	-5.2	5.5	0.1
-2.1	5.5	0.65	-5.03	5.5	0.18
-2.01	5.5	0.68	-4.86	5.5	0.25
-1.92	5.5	0.7	-4.69	5.5	0.32
-1.83	5.5	0.74	-4.52	5.5	0.4
-1.75	5.5	0.76	-4.35	5.5	0.43
-1.66	5.5	0.78	-4.18	5.5	0.44
-1.57	5.5	0.79	-4.01	5.5	0.47
-1.48	5.5	0.83	-3.84	5.5	0.49
-1.39	5.5	0.86	-3.67	5.5	0.47
-1.31	5.5	0.88	-3.5	5.5	0.41
-1.22	5.5	0.87	-3.33	5.5	0.35
-1.13	5.5	0.92	-3.16	5.5	0.26
-1.04	5.5	0.81	-2.99	5.5	0.16
-0.95	5.5	0.59	-2.82	5.5	0.05
-0.87	5.5	0.45	-2.64	5.5	-0.06
-0.78	5.5	0.28	-2.47	5.5	-0.23
-0.69	5.5	0.12	-2.3	5.5	-0.37
-0.6	5.5	0.06	-2.13	5.5	-0.23
-0.51	5.5	0.03	-1.96	5.5	-0.08
-0.42	5.5	0.01	-1.79	5.5	0.05
-0.34	5.5	-0.01	-1.62	5.5	0.16
-0.25	5.5	-0.01	-1.45	5.5	0.28
-0.16	5.5	-0.02	-1.28	5.5	0.33
-0.07	5.5	-0.02	-1.11	5.5	0.37
0.02	5.5	-0.03	-0.94	5.5	0.42
0.1	5.5	-0.05	-0.77	5.5	0.35
0.19	5.5	-0.05	-0.6	5.5	0.19
0.28	5.5	-0.05	-0.43	5.5	0.03
0.37	5.5	-0.06	-0.26	5.5	-0.12
0.46	5.5	-0.06	-0.09	5.5	-0.28
0.54	5.5	-0.06	0.08	5.5	-0.45
0.63	5.5	-0.05	0.25	5.5	-0.53
0.72	5.5	-0.06	0.42	5.5	-0.5
0.81	5.5	-0.06	0.6	5.5	-0.47
0.9	5.5	-0.07	0.77	5.5	-0.44
0.98	5.5	-0.07	0.94	5.5	-0.42
1.07	5.5	0	1.11	5.5	-0.4
1.16	5.5	-0.01	1.28	5.5	-0.4
1.25	5.5	-0.02	1.45	5.5	-0.38
-5.93	6	1.2	-12.24	6	-2.22
-5.84	6	1.2	-12.06	6	-2.18
-5.75	6	1.21	-11.89	6	-2.11
-5.65	6	1.23	-11.72	6	-2.06
-5.56	6	1.26	-11.55	6	-2
-5.47	6	1.25	-11.38	6	-1.95
-5.38	6	1.26	-11.21	6	-1.89
-5.29	6	1.26	-11.04	6	-1.84
-5.2	6	1.26	-10.86	6	-1.79
-5.11	6	1.27	-10.69	6	-1.73
-5.02	6	1.28	-10.52	6	-1.65
-4.93	6	1.28	-10.35	6	-1.61
-4.83	6	1.25	-10.18	6	-1.52
-4.74	6	1.25	-10.01	6	-1.46
-4.65	6	1.23	-9.83	6	-1.41
-4.56	6	1.21	-9.66	6	-1.3
-4.47	6	1.2	-9.49	6	-1.25
-4.38	6	1.21	-9.32	6	-1.19
-4.29	6	1.18	-9.15	6	-1.1
-4.2	6	1.18	-8.98	6	-1.05
-4.11	6	1.17	-8.8	6	-1
-4.02	6	1.19	-8.63	6	-0.96
-3.92	6	1.2	-8.46	6	-0.91
-3.83	6	1.21	-8.29	6	-0.85
-3.74	6	1.22	-8.12	6	-0.79
-3.65	6	1.24	-7.95	6	-0.73
-3.56	6	1.25	-7.77	6	-0.65
-3.47	6	1.22	-7.6	6	-0.61
-3.38	6	1.2	-7.43	6	-0.55
-3.29	6	1.13	-7.26	6	-0.5
-3.2	6	1.07	-7.09	6	-0.42
-3.11	6	1.03	-6.92	6	-0.4
-3.01	6	0.94	-6.75	6	-0.35
-2.92	6	0.84	-6.57	6	-0.3
-2.83	6	0.75	-6.4	6	-0.25
-2.74	6	0.71	-6.23	6	-0.2
-2.65	6	0.58	-6.06	6	-0.13
-2.56	6	0.5	-5.89	6	-0.1
-2.47	6	0.48	-5.72	6	-0.05
-2.38	6	0.47	-5.54	6	0
-2.29	6	0.49	-5.37	6	0.06
-2.2	6	0.62	-5.2	6	0.12
-2.1	6	0.67	-5.03	6	0.18
-2.01	6	0.73	-4.86	6	0.25
-1.92	6	0.74	-4.69	6	0.29
-1.83	6	0.8	-4.51	6	0.3
-1.74	6	0.82	-4.34	6	0.32
-1.65	6	0.85	-4.17	6	0.34
-1.56	6	0.88	-4	6	0.37
-1.47	6	0.9	-3.83	6	0.4
-1.38	6	0.93	-3.66	6	0.43
-1.28	6	0.95	-3.48	6	0.44
-1.19	6	0.93	-3.31	6	0.41
-1.1	6	0.99	-3.14	6	0.33
-1.01	6	0.98	-2.97	6	0.19
-0.92	6	0.68	-2.8	6	0.04
-0.83	6	0.46	-2.63	6	-0.11
-0.74	6	0.24	-2.45	6	-0.25
-0.65	6	0.21	-2.28	6	-0.3
-0.56	6	0.22	-2.11	6	-0.16
-0.47	6	0.23	-1.94	6	-0.02
-0.37	6	0.2	-1.77	6	0.07
-0.28	6	0.18	-1.6	6	0.16
-0.19	6	0.15	-1.43	6	0.2
-0.1	6	0.13	-1.25	6	0.26
-0.01	6	0.11	-1.08	6	0.3
0.08	6	0.11	-0.91	6	0.35
0.17	6	0.09	-0.74	6	0.41
0.26	6	0.05	-0.57	6	0.31
0.35	6	0.03	-0.4	6	0.1
0.44	6	0.01	-0.22	6	-0.1
0.54	6	-0.01	-0.05	6	-0.28
0.63	6	-0.02	0.12	6	-0.4
0.72	6	-0.03	0.29	6	-0.43
0.81	6	-0.03	0.46	6	-0.39
0.9	6	-0.04	0.63	6	-0.35
0.99	6	-0.04	0.81	6	-0.31
1.08	6	-0.05	0.98	6	-0.29
1.17	6	-0.05	1.15	6	-0.26
1.26	6	0.04	1.32	6	-0.23
1.36	6	-0.02	1.49	6	-0.21
-6.08	6.5	1.25	-12.17	6.5	-2.01
-5.99	6.5	1.25	-12	6.5	-1.96
-5.9	6.5	1.24	-11.83	6.5	-1.89
-5.8	6.5	1.27	-11.65	6.5	-1.82
-5.71	6.5	1.31	-11.48	6.5	-1.75
-5.61	6.5	1.3	-11.31	6.5	-1.7
-5.52	6.5	1.3	-11.14	6.5	-1.63
-5.43	6.5	1.31	-10.96	6.5	-1.56
-5.33	6.5	1.31	-10.79	6.5	-1.49
-5.24	6.5	1.31	-10.62	6.5	-1.42
-5.14	6.5	1.31	-10.45	6.5	-1.37
-5.05	6.5	1.3	-10.28	6.5	-1.31
-4.96	6.5	1.26	-10.1	6.5	-1.25
-4.86	6.5	1.25	-9.93	6.5	-1.19
-4.77	6.5	1.24	-9.76	6.5	-1.12
-4.68	6.5	1.22	-9.59	6.5	-1.03
-4.58	6.5	1.2	-9.41	6.5	-0.95
-4.49	6.5	1.19	-9.24	6.5	-0.85
-4.39	6.5	1.19	-9.07	6.5	-0.78
-4.3	6.5	1.2	-8.9	6.5	-0.72
-4.21	6.5	1.19	-8.72	6.5	-0.65
-4.11	6.5	1.2	-8.55	6.5	-0.62
-4.02	6.5	1.19	-8.38	6.5	-0.58
-3.93	6.5	1.2	-8.21	6.5	-0.53
-3.83	6.5	1.21	-8.04	6.5	-0.5
-3.74	6.5	1.23	-7.86	6.5	-0.46
-3.64	6.5	1.24	-7.69	6.5	-0.39
-3.55	6.5	1.25	-7.52	6.5	-0.36
-3.46	6.5	1.22	-7.35	6.5	-0.33
-3.36	6.5	1.18	-7.17	6.5	-0.3
-3.27	6.5	1.13	-7	6.5	-0.27
-3.17	6.5	1.06	-6.83	6.5	-0.24
-3.08	6.5	1	-6.66	6.5	-0.21
-2.99	6.5	0.95	-6.49	6.5	-0.17
-2.89	6.5	0.86	-6.31	6.5	-0.14
-2.8	6.5	0.79	-6.14	6.5	-0.1
-2.71	6.5	0.7	-5.97	6.5	-0.07
-2.61	6.5	0.58	-5.8	6.5	-0.03
-2.52	6.5	0.54	-5.62	6.5	0
-2.42	6.5	0.51	-5.45	6.5	0.05
-2.33	6.5	0.56	-5.28	6.5	0.1
-2.24	6.5	0.63	-5.11	6.5	0.13
-2.14	6.5	0.67	-4.94	6.5	0.17
-2.05	6.5	0.74	-4.76	6.5	0.21
-1.96	6.5	0.78	-4.59	6.5	0.26
-1.86	6.5	0.83	-4.42	6.5	0.31
-1.77	6.5	0.87	-4.25	6.5	0.36
-1.67	6.5	0.91	-4.07	6.5	0.41
-1.58	6.5	0.93	-3.9	6.5	0.46
-1.49	6.5	0.95	-3.73	6.5	0.51
-1.39	6.5	0.99	-3.56	6.5	0.53
-1.3	6.5	0.97	-3.38	6.5	0.45
-1.21	6.5	0.98	-3.21	6.5	0.36
-1.11	6.5	1	-3.04	6.5	0.27
-1.02	6.5	1.02	-2.87	6.5	0.18
-0.92	6.5	1	-2.7	6.5	-0.03
-0.83	6.5	0.59	-2.52	6.5	-0.28
-0.74	6.5	0.35	-2.35	6.5	-0.37
-0.64	6.5	0.12	-2.18	6.5	-0.24
-0.55	6.5	0.13	-2.01	6.5	-0.12
-0.45	6.5	0.12	-1.83	6.5	0
-0.36	6.5	0.11	-1.66	6.5	0.11
-0.27	6.5	0.1	-1.49	6.5	0.19
-0.17	6.5	0.09	-1.32	6.5	0.16
-0.08	6.5	0.09	-1.15	6.5	0.27
0.01	6.5	0.06	-0.97	6.5	0.36
0.11	6.5	0.05	-0.8	6.5	0.42
0.2	6.5	0.04	-0.63	6.5	0.47
0.3	6.5	0.02	-0.46	6.5	0.35
0.39	6.5	0.03	-0.28	6.5	0.12
0.48	6.5	-0.03	-0.11	6.5	-0.12
0.58	6.5	-0.04	0.06	6.5	-0.25
0.67	6.5	-0.05	0.23	6.5	-0.39
0.76	6.5	-0.06	0.4	6.5	-0.43
0.86	6.5	-0.08	0.58	6.5	-0.45
0.95	6.5	-0.08	0.75	6.5	-0.43
1.05	6.5	-0.1	0.92	6.5	-0.35
1.14	6.5	-0.11	1.09	6.5	-0.36
1.23	6.5	-0.11	1.27	6.5	-0.29
1.33	6.5	-0.01	1.44	6.5	-0.28
1.42	6.5	-0.02	1.61	6.5	-0.24
-6.14	7	1.29	-12.25	7	-1.83
-6.04	7	1.26	-12.08	7	-1.76
-5.94	7	1.29	-11.91	7	-1.71
-5.85	7	1.31	-11.73	7	-1.65
-5.75	7	1.34	-11.56	7	-1.59
-5.66	7	1.35	-11.38	7	-1.53
-5.56	7	1.35	-11.21	7	-1.45
-5.47	7	1.36	-11.03	7	-1.34
-5.37	7	1.37	-10.86	7	-1.36
-5.27	7	1.32	-10.69	7	-1.25
-5.18	7	1.31	-10.51	7	-1.25
-5.08	7	1.33	-10.34	7	-1.18
-4.99	7	1.35	-10.16	7	-1.09
-4.89	7	1.35	-9.99	7	-1.02
-4.8	7	1.33	-9.82	7	-0.94
-4.7	7	1.3	-9.64	7	-0.9
-4.6	7	1.28	-9.47	7	-0.86
-4.51	7	1.29	-9.29	7	-0.8
-4.41	7	1.27	-9.12	7	-0.74
-4.32	7	1.29	-8.94	7	-0.68
-4.22	7	1.28	-8.77	7	-0.62
-4.13	7	1.28	-8.6	7	-0.58
-4.03	7	1.28	-8.42	7	-0.54
-3.93	7	1.29	-8.25	7	-0.48
-3.84	7	1.31	-8.07	7	-0.47
-3.74	7	1.33	-7.9	7	-0.44
-3.65	7	1.33	-7.72	7	-0.42
-3.55	7	1.29	-7.55	7	-0.38
-3.46	7	1.27	-7.38	7	-0.34
-3.36	7	1.24	-7.2	7	-0.3
-3.26	7	1.17	-7.03	7	-0.25
-3.17	7	1.09	-6.85	7	-0.22
-3.07	7	1.03	-6.68	7	-0.19
-2.98	7	0.93	-6.5	7	-0.16
-2.88	7	0.85	-6.33	7	-0.14
-2.79	7	0.78	-6.16	7	-0.11
-2.69	7	0.67	-5.98	7	-0.08
-2.59	7	0.53	-5.81	7	-0.01
-2.5	7	0.42	-5.63	7	-0.02
-2.4	7	0.46	-5.46	7	0.01
-2.31	7	0.52	-5.29	7	0.04
-2.21	7	0.62	-5.11	7	0.06
-2.12	7	0.69	-4.94	7	0.09
-2.02	7	0.73	-4.76	7	0.11
-1.93	7	0.81	-4.59	7	0.18
-1.83	7	0.87	-4.41	7	0.22
-1.73	7	0.89	-4.24	7	0.31
-1.64	7	0.92	-4.07	7	0.39
-1.54	7	0.94	-3.89	7	0.49
-1.45	7	1	-3.72	7	0.5
-1.35	7	1.01	-3.54	7	0.42
-1.26	7	1.02	-3.37	7	0.35
-1.16	7	1.04	-3.19	7	0.26
-1.06	7	1.07	-3.02	7	0.17
-0.97	7	0.96	-2.85	7	0.08
-0.87	7	0.81	-2.67	7	-0.01
-0.78	7	0.37	-2.5	7	-0.15
-0.68	7	0.27	-2.32	7	-0.27
-0.59	7	0.22	-2.15	7	-0.21
-0.49	7	0.18	-1.97	7	-0.14
-0.39	7	0.23	-1.8	7	-0.06
-0.3	7	0.2	-1.63	7	0.12
-0.2	7	0.2	-1.45	7	0.3
-0.11	7	0.18	-1.28	7	0.4
-0.01	7	0.16	-1.1	7	0.15
0.08	7	0.14	-0.93	7	0.19
0.18	7	0.12	-0.76	7	0.43
0.28	7	0.13	-0.58	7	0.63
0.37	7	0.12	-0.41	7	0.42
0.47	7	0.08	-0.23	7	0.2
0.56	7	0.1	-0.06	7	0.01
0.66	7	0.04	0.12	7	-0.11
0.75	7	0.01	0.29	7	-0.24
0.85	7	0	0.46	7	-0.36
0.95	7	-0.01	0.64	7	-0.37
1.04	7	-0.02	0.81	7	-0.36
1.14	7	-0.02	0.99	7	-0.34
1.23	7	-0.02	1.16	7	-0.32
1.33	7	-0.01	1.34	7	-0.28
1.42	7	0.05	1.51	7	-0.24
1.52	7	0.01	1.68	7	-0.2
-6.28	7.5	1.31	-12.25	7.5	-1.66
-6.19	7.5	1.31	-12.08	7.5	-1.61
-6.09	7.5	1.33	-11.9	7.5	-1.55
-5.99	7.5	1.36	-11.73	7.5	-1.49
-5.89	7.5	1.38	-11.55	7.5	-1.45
-5.8	7.5	1.4	-11.37	7.5	-1.37
-5.7	7.5	1.4	-11.2	7.5	-1.33
-5.6	7.5	1.4	-11.02	7.5	-1.28
-5.5	7.5	1.41	-10.84	7.5	-1.24
-5.41	7.5	1.42	-10.67	7.5	-1.2
-5.31	7.5	1.41	-10.49	7.5	-1.13
-5.21	7.5	1.41	-10.32	7.5	-1.1
-5.12	7.5	1.4	-10.14	7.5	-1.05
-5.02	7.5	1.38	-9.96	7.5	-1.01
-4.92	7.5	1.37	-9.79	7.5	-0.97
-4.82	7.5	1.37	-9.61	7.5	-0.92
-4.73	7.5	1.37	-9.44	7.5	-0.87
-4.63	7.5	1.35	-9.26	7.5	-0.82
-4.53	7.5	1.33	-9.08	7.5	-0.77
-4.43	7.5	1.32	-8.91	7.5	-0.69
-4.34	7.5	1.33	-8.73	7.5	-0.63
-4.24	7.5	1.32	-8.55	7.5	-0.58
-4.14	7.5	1.33	-8.38	7.5	-0.56
-4.05	7.5	1.35	-8.2	7.5	-0.5
-3.95	7.5	1.35	-8.03	7.5	-0.43
-3.85	7.5	1.36	-7.85	7.5	-0.38
-3.75	7.5	1.37	-7.67	7.5	-0.36
-3.66	7.5	1.34	-7.5	7.5	-0.34
-3.56	7.5	1.31	-7.32	7.5	-0.32
-3.46	7.5	1.25	-7.14	7.5	-0.29
-3.36	7.5	1.2	-6.97	7.5	-0.26
-3.27	7.5	1.18	-6.79	7.5	-0.23
-3.17	7.5	1.1	-6.62	7.5	-0.2
-3.07	7.5	1.03	-6.44	7.5	-0.18
-2.98	7.5	0.94	-6.26	7.5	-0.15
-2.88	7.5	0.9	-6.09	7.5	-0.13
-2.78	7.5	0.82	-5.91	7.5	-0.09
-2.68	7.5	0.64	-5.74	7.5	-0.05
-2.59	7.5	0.58	-5.56	7.5	-0.02
-2.49	7.5	0.56	-5.38	7.5	0.02
-2.39	7.5	0.57	-5.21	7.5	0.05
-2.29	7.5	0.6	-5.03	7.5	0.09
-2.2	7.5	0.66	-4.85	7.5	0.13
-2.1	7.5	0.73	-4.68	7.5	0.19
-2	7.5	0.8	-4.5	7.5	0.28
-1.91	7.5	0.83	-4.33	7.5	0.38
-1.81	7.5	0.89	-4.15	7.5	0.46
-1.71	7.5	0.93	-3.97	7.5	0.55
-1.61	7.5	0.98	-3.8	7.5	0.58
-1.52	7.5	1.01	-3.62	7.5	0.57
-1.42	7.5	1.03	-3.45	7.5	0.5
-1.32	7.5	1.06	-3.27	7.5	0.39
-1.22	7.5	1.08	-3.09	7.5	0.3
-1.13	7.5	1.09	-2.92	7.5	0.2
-1.03	7.5	1.1	-2.74	7.5	0.09
-0.93	7.5	1.16	-2.56	7.5	-0.15
-0.84	7.5	0.84	-2.39	7.5	-0.17
-0.74	7.5	0.57	-2.21	7.5	-0.2
-0.64	7.5	0.42	-2.04	7.5	-0.08
-0.54	7.5	0.29	-1.86	7.5	0.02
-0.45	7.5	0.18	-1.68	7.5	0.13
-0.35	7.5	0.18	-1.51	7.5	0.22
-0.25	7.5	0.15	-1.33	7.5	0.31
-0.15	7.5	0.14	-1.15	7.5	0.19
-0.06	7.5	0.14	-0.98	7.5	0.07
0.04	7.5	0.12	-0.8	7.5	0.17
0.14	7.5	0.12	-0.63	7.5	0.37
0.23	7.5	0.12	-0.45	7.5	0.47
0.33	7.5	0.05	-0.27	7.5	0.46
0.43	7.5	0.08	-0.1	7.5	0.24
0.53	7.5	0.07	0.08	7.5	0.03
0.62	7.5	0.05	0.25	7.5	-0.17
0.72	7.5	0.05	0.43	7.5	-0.34
0.82	7.5	0.04	0.61	7.5	-0.5
0.92	7.5	-0.02	0.78	7.5	-0.55
1.01	7.5	-0.06	0.96	7.5	-0.51
1.11	7.5	-0.04	1.14	7.5	-0.46
1.21	7.5	-0.04	1.31	7.5	-0.39
1.3	7.5	-0.03	1.49	7.5	-0.35
1.4	7.5	-0.05	1.66	7.5	-0.28
1.5	7.5	-0.02	1.84	7.5	-0.21
-6.41	8	1.3	-12.6	8	-1.77
-6.31	8	1.31	-12.42	8	-1.7
-6.21	8	1.33	-12.24	8	-1.64
-6.11	8	1.37	-12.06	8	-1.57
-6.01	8	1.38	-11.88	8	-1.51
-5.91	8	1.4	-11.69	8	-1.41
-5.81	8	1.42	-11.51	8	-1.38
-5.71	8	1.43	-11.33	8	-1.32
-5.61	8	1.44	-11.15	8	-1.29
-5.51	8	1.43	-10.97	8	-1.23
-5.41	8	1.43	-10.79	8	-1.21
-5.31	8	1.43	-10.61	8	-1.15
-5.21	8	1.43	-10.43	8	-1.1
-5.11	8	1.43	-10.25	8	-1.02
-5.01	8	1.43	-10.07	8	-0.98
-4.91	8	1.43	-9.89	8	-0.91
-4.81	8	1.4	-9.7	8	-0.84
-4.71	8	1.39	-9.52	8	-0.77
-4.61	8	1.38	-9.34	8	-0.7
-4.51	8	1.37	-9.16	8	-0.62
-4.41	8	1.35	-8.98	8	-0.55
-4.31	8	1.36	-8.8	8	-0.51
-4.21	8	1.36	-8.62	8	-0.51
-4.11	8	1.39	-8.44	8	-0.49
-4.01	8	1.41	-8.26	8	-0.49
-3.91	8	1.42	-8.08	8	-0.46
-3.8	8	1.38	-7.9	8	-0.43
-3.7	8	1.37	-7.71	8	-0.39
-3.6	8	1.32	-7.53	8	-0.37
-3.5	8	1.26	-7.35	8	-0.34
-3.4	8	1.24	-7.17	8	-0.29
-3.3	8	1.17	-6.99	8	-0.24
-3.2	8	1.11	-6.81	8	-0.22
-3.1	8	1.05	-6.63	8	-0.21
-3	8	0.96	-6.45	8	-0.19
-2.9	8	0.89	-6.27	8	-0.14
-2.8	8	0.77	-6.09	8	-0.09
-2.7	8	0.65	-5.91	8	-0.04
-2.6	8	0.56	-5.72	8	-0.01
-2.5	8	0.54	-5.54	8	0.02
-2.4	8	0.6	-5.36	8	0.08
-2.3	8	0.66	-5.18	8	0.08
-2.2	8	0.73	-5	8	0.12
-2.1	8	0.82	-4.82	8	0.18
-2	8	0.88	-4.64	8	0.25
-1.9	8	0.95	-4.46	8	0.31
-1.8	8	0.99	-4.28	8	0.39
-1.7	8	1.02	-4.1	8	0.48
-1.6	8	1.05	-3.91	8	0.57
-1.5	8	0.99	-3.73	8	0.6
-1.4	8	0.96	-3.55	8	0.6
-1.3	8	1.05	-3.37	8	0.55
-1.2	8	1.03	-3.19	8	0.51
-1.1	8	1.04	-3.01	8	0.45
-1	8	1.07	-2.83	8	0.33
-0.9	8	1.13	-2.65	8	0.22
-0.8	8	1.04	-2.47	8	0.09
-0.69	8	0.75	-2.29	8	-0.04
-0.59	8	0.49	-2.11	8	-0.19
-0.49	8	0.29	-1.92	8	-0.18
-0.39	8	0.29	-1.74	8	-0.01
-0.29	8	0.27	-1.56	8	0.12
-0.19	8	0.26	-1.38	8	0.19
-0.09	8	0.24	-1.2	8	0.23
0.01	8	0.23	-1.02	8	0.08
0.11	8	0.2	-0.84	8	-0.06
0.21	8	0.18	-0.66	8	-0.13
0.31	8	0.15	-0.48	8	0.19
0.41	8	0.13	-0.3	8	0.35
0.51	8	0.13	-0.12	8	0.36
0.61	8	0.12	0.07	8	0.19
0.71	8	0.14	0.25	8	0.04
0.81	8	0.14	0.43	8	-0.13
0.91	8	0.1	0.61	8	-0.29
1.01	8	0.06	0.79	8	-0.31
1.11	8	0.05	0.97	8	-0.32
1.21	8	0.05	1.15	8	-0.34
1.31	8	0.04	1.33	8	-0.31
1.41	8	0.05	1.51	8	-0.29
1.51	8	0.12	1.69	8	-0.26
1.61	8	0.08	1.88	8	-0.24
-6.62	8.5	1.41	-13.01	8.5	-1.84
-6.52	8.5	1.4	-12.82	8.5	-1.78
-6.41	8.5	1.42	-12.64	8.5	-1.65
-6.31	8.5	1.42	-12.45	8.5	-1.55
-6.2	8.5	1.46	-12.26	8.5	-1.5
-6.1	8.5	1.48	-12.08	8.5	-1.46
-6	8.5	1.5	-11.89	8.5	-1.4
-5.89	8.5	1.5	-11.7	8.5	-1.31
-5.79	8.5	1.51	-11.51	8.5	-1.25
-5.68	8.5	1.52	-11.33	8.5	-1.17
-5.58	8.5	1.53	-11.14	8.5	-1.08
-5.48	8.5	1.49	-10.95	8.5	-1.03
-5.37	8.5	1.49	-10.77	8.5	-0.95
-5.27	8.5	1.51	-10.58	8.5	-0.89
-5.17	8.5	1.5	-10.39	8.5	-0.81
-5.06	8.5	1.49	-10.2	8.5	-0.77
-4.96	8.5	1.49	-10.02	8.5	-0.78
-4.85	8.5	1.46	-9.83	8.5	-0.82
-4.75	8.5	1.46	-9.64	8.5	-0.75
-4.65	8.5	1.47	-9.46	8.5	-0.61
-4.54	8.5	1.47	-9.27	8.5	-0.47
-4.44	8.5	1.47	-9.08	8.5	-0.44
-4.34	8.5	1.47	-8.89	8.5	-0.37
-4.23	8.5	1.47	-8.71	8.5	-0.34
-4.13	8.5	1.46	-8.52	8.5	-0.27
-4.02	8.5	1.44	-8.33	8.5	-0.24
-3.92	8.5	1.44	-8.15	8.5	-0.2
-3.82	8.5	1.42	-7.96	8.5	-0.18
-3.71	8.5	1.41	-7.77	8.5	-0.19
-3.61	8.5	1.36	-7.58	8.5	-0.19
-3.51	8.5	1.35	-7.4	8.5	-0.16
-3.4	8.5	1.31	-7.21	8.5	-0.13
-3.3	8.5	1.26	-7.02	8.5	-0.1
-3.19	8.5	1.19	-6.84	8.5	-0.08
-3.09	8.5	1.1	-6.65	8.5	-0.04
-2.99	8.5	1.05	-6.46	8.5	-0.02
-2.88	8.5	0.93	-6.27	8.5	0.04
-2.78	8.5	0.82	-6.09	8.5	0.09
-2.68	8.5	0.72	-5.9	8.5	0.12
-2.57	8.5	0.69	-5.71	8.5	0.13
-2.47	8.5	0.75	-5.53	8.5	0.17
-2.36	8.5	0.81	-5.34	8.5	0.21
-2.26	8.5	0.87	-5.15	8.5	0.32
-2.16	8.5	0.92	-4.96	8.5	0.34
-2.05	8.5	0.98	-4.78	8.5	0.37
-1.95	8.5	1.03	-4.59	8.5	0.41
-1.84	8.5	1.09	-4.4	8.5	0.48
-1.74	8.5	1.15	-4.22	8.5	0.63
-1.64	8.5	1.17	-4.03	8.5	0.66
-1.53	8.5	1.08	-3.84	8.5	0.58
-1.43	8.5	0.99	-3.66	8.5	0.56
-1.33	8.5	0.9	-3.47	8.5	0.39
-1.22	8.5	0.84	-3.28	8.5	0.3
-1.12	8.5	0.92	-3.09	8.5	0.23
-1.01	8.5	1.01	-2.91	8.5	0.17
-0.91	8.5	1.1	-2.72	8.5	0.1
-0.81	8.5	1.15	-2.53	8.5	0.04
-0.7	8.5	0.93	-2.35	8.5	-0.01
-0.6	8.5	0.72	-2.16	8.5	-0.04
-0.5	8.5	0.47	-1.97	8.5	0.07
-0.39	8.5	0.26	-1.78	8.5	0.17
-0.29	8.5	0.23	-1.6	8.5	0.26
-0.18	8.5	0.21	-1.41	8.5	0.36
-0.08	8.5	0.19	-1.22	8.5	0.39
0.02	8.5	0.17	-1.04	8.5	0.25
0.13	8.5	0.15	-0.85	8.5	0.13
0.23	8.5	0.14	-0.66	8.5	0
0.33	8.5	0.14	-0.47	8.5	0.35
0.44	8.5	0.13	-0.29	8.5	0.49
0.54	8.5	0.11	-0.1	8.5	0.48
0.65	8.5	0.12	0.09	8.5	0.28
0.75	8.5	0.1	0.27	8.5	0.12
0.85	8.5	0.11	0.46	8.5	-0.04
0.96	8.5	0.1	0.65	8.5	-0.2
1.06	8.5	0.08	0.84	8.5	-0.31
1.16	8.5	0.09	1.02	8.5	-0.31
1.27	8.5	0.09	1.21	8.5	-0.33
1.37	8.5	0.1	1.4	8.5	-0.33
1.48	8.5	0.1	1.58	8.5	-0.28
1.58	8.5	0.14	1.77	8.5	-0.27
1.68	8.5	0.09	1.96	8.5	-0.24
-6.65	9	1.42	-12.78	9	-1.52
-6.54	9	1.42	-12.59	9	-1.43
-6.44	9	1.47	-12.41	9	-1.4
-6.34	9	1.49	-12.22	9	-1.35
-6.23	9	1.5	-12.04	9	-1.27
-6.13	9	1.5	-11.85	9	-1.14
-6.02	9	1.5	-11.67	9	-1.04
-5.92	9	1.51	-11.48	9	-1.04
-5.81	9	1.52	-11.29	9	-1.05
-5.71	9	1.54	-11.11	9	-1.03
-5.61	9	1.56	-10.92	9	-0.96
-5.5	9	1.57	-10.74	9	-0.91
-5.4	9	1.58	-10.55	9	-0.82
-5.29	9	1.54	-10.37	9	-0.73
-5.19	9	1.53	-10.18	9	-0.67
-5.08	9	1.51	-9.99	9	-0.62
-4.98	9	1.51	-9.81	9	-0.58
-4.88	9	1.53	-9.62	9	-0.52
-4.77	9	1.51	-9.44	9	-0.46
-4.67	9	1.53	-9.25	9	-0.39
-4.56	9	1.54	-9.07	9	-0.32
-4.46	9	1.53	-8.88	9	-0.27
-4.35	9	1.58	-8.69	9	-0.22
-4.25	9	1.58	-8.51	9	-0.18
-4.15	9	1.54	-8.32	9	-0.14
-4.04	9	1.51	-8.14	9	-0.09
-3.94	9	1.46	-7.95	9	-0.05
-3.83	9	1.42	-7.76	9	-0.02
-3.73	9	1.38	-7.58	9	-0.01
-3.62	9	1.35	-7.39	9	0.04
-3.52	9	1.31	-7.21	9	0.08
-3.42	9	1.27	-7.02	9	0.11
-3.31	9	1.23	-6.84	9	0.11
-3.21	9	1.16	-6.65	9	0.13
-3.1	9	1.1	-6.46	9	0.17
-3	9	1.03	-6.28	9	0.21
-2.89	9	0.93	-6.09	9	0.26
-2.79	9	0.81	-5.91	9	0.28
-2.69	9	0.73	-5.72	9	0.31
-2.58	9	0.7	-5.54	9	0.35
-2.48	9	0.69	-5.35	9	0.39
-2.37	9	0.77	-5.16	9	0.45
-2.27	9	0.83	-4.98	9	0.5
-2.16	9	0.87	-4.79	9	0.6
-2.06	9	0.96	-4.61	9	0.64
-1.96	9	1.02	-4.42	9	0.64
-1.85	9	1.09	-4.24	9	0.68
-1.75	9	1.15	-4.05	9	0.67
-1.64	9	1.17	-3.86	9	0.57
-1.54	9	1.06	-3.68	9	0.47
-1.43	9	0.94	-3.49	9	0.39
-1.33	9	0.86	-3.31	9	0.34
-1.23	9	0.97	-3.12	9	0.28
-1.12	9	1.1	-2.93	9	0.24
-1.02	9	1.15	-2.75	9	0.18
-0.91	9	1.18	-2.56	9	0.13
-0.81	9	1.21	-2.38	9	0.08
-0.7	9	1.11	-2.19	9	0.03
-0.6	9	0.75	-2.01	9	-0.02
-0.5	9	0.49	-1.82	9	0.03
-0.39	9	0.39	-1.63	9	0.22
-0.29	9	0.36	-1.45	9	0.35
-0.18	9	0.35	-1.26	9	0.43
-0.08	9	0.32	-1.08	9	0.43
0.03	9	0.3	-0.89	9	0.32
0.13	9	0.27	-0.71	9	0.2
0.23	9	0.24	-0.52	9	0.17
0.34	9	0.24	-0.33	9	0.37
0.44	9	0.2	-0.15	9	0.47
0.55	9	0.19	0.04	9	0.55
0.65	9	0.19	0.22	9	0.42
0.76	9	0.19	0.41	9	0.22
0.86	9	0.18	0.59	9	0.02
0.96	9	0.16	0.78	9	-0.1
1.07	9	0.17	0.97	9	-0.22
1.17	9	0.16	1.15	9	-0.3
1.28	9	0.18	1.34	9	-0.38
1.38	9	0.16	1.52	9	-0.34
1.49	9	0.12	1.71	9	-0.3
1.59	9	0.17	1.9	9	-0.26
1.69	9	0.11	2.08	9	-0.19
-6.83	9.5	1.5	-12.94	9.5	-1.47
-6.72	9.5	1.51	-12.75	9.5	-1.43
-6.61	9.5	1.53	-12.56	9.5	-1.33
-6.51	9.5	1.57	-12.37	9.5	-1.27
-6.4	9.5	1.59	-12.18	9.5	-1.24
-6.29	9.5	1.62	-11.99	9.5	-1.2
-6.19	9.5	1.63	-11.8	9.5	-1.14
-6.08	9.5	1.64	-11.62	9.5	-1.09
-5.97	9.5	1.63	-11.43	9.5	-1.06
-5.87	9.5	1.65	-11.24	9.5	-1.01
-5.76	9.5	1.67	-11.05	9.5	-0.94
-5.65	9.5	1.62	-10.86	9.5	-0.84
-5.55	9.5	1.71	-10.67	9.5	-0.77
-5.44	9.5	1.68	-10.49	9.5	-0.7
-5.33	9.5	1.66	-10.3	9.5	-0.74
-5.23	9.5	1.65	-10.11	9.5	-0.68
-5.12	9.5	1.66	-9.92	9.5	-0.63
-5.01	9.5	1.65	-9.73	9.5	-0.57
-4.91	9.5	1.64	-9.54	9.5	-0.53
-4.8	9.5	1.63	-9.36	9.5	-0.48
-4.69	9.5	1.63	-9.17	9.5	-0.43
-4.59	9.5	1.62	-8.98	9.5	-0.39
-4.48	9.5	1.61	-8.79	9.5	-0.35
-4.37	9.5	1.61	-8.6	9.5	-0.29
-4.27	9.5	1.59	-8.41	9.5	-0.23
-4.16	9.5	1.55	-8.22	9.5	-0.17
-4.05	9.5	1.5	-8.04	9.5	-0.13
-3.95	9.5	1.42	-7.85	9.5	-0.1
-3.84	9.5	1.37	-7.66	9.5	-0.03
-3.73	9.5	1.34	-7.47	9.5	0
-3.63	9.5	1.28	-7.28	9.5	0.02
-3.52	9.5	1.26	-7.09	9.5	0.04
-3.41	9.5	1.18	-6.91	9.5	0.07
-3.31	9.5	1.11	-6.72	9.5	0.1
-3.2	9.5	1.02	-6.53	9.5	0.15
-3.09	9.5	0.97	-6.34	9.5	0.17
-2.99	9.5	0.91	-6.15	9.5	0.19
-2.88	9.5	0.84	-5.96	9.5	0.27
-2.77	9.5	0.82	-5.78	9.5	0.32
-2.67	9.5	0.77	-5.59	9.5	0.36
-2.56	9.5	0.67	-5.4	9.5	0.39
-2.45	9.5	0.73	-5.21	9.5	0.47
-2.35	9.5	0.84	-5.02	9.5	0.55
-2.24	9.5	0.88	-4.83	9.5	0.7
-2.13	9.5	0.94	-4.64	9.5	0.71
-2.03	9.5	1	-4.46	9.5	0.68
-1.92	9.5	1.09	-4.27	9.5	0.62
-1.81	9.5	1.16	-4.08	9.5	0.59
-1.71	9.5	1.2	-3.89	9.5	0.52
-1.6	9.5	1.22	-3.7	9.5	0.44
-1.49	9.5	1.1	-3.51	9.5	0.38
-1.39	9.5	0.96	-3.33	9.5	0.39
-1.28	9.5	0.82	-3.14	9.5	0.38
-1.17	9.5	0.93	-2.95	9.5	0.35
-1.07	9.5	1.05	-2.76	9.5	0.36
-0.96	9.5	1.13	-2.57	9.5	0.29
-0.85	9.5	1.17	-2.38	9.5	0.22
-0.75	9.5	1.22	-2.2	9.5	0.17
-0.64	9.5	1.19	-2.01	9.5	0.11
-0.53	9.5	0.96	-1.82	9.5	0.04
-0.43	9.5	0.61	-1.63	9.5	0.21
-0.32	9.5	0.43	-1.44	9.5	0.34
-0.21	9.5	0.29	-1.25	9.5	0.43
-0.11	9.5	0.2	-1.06	9.5	0.48
0	9.5	0.13	-0.88	9.5	0.35
0.11	9.5	0.1	-0.69	9.5	0.22
0.21	9.5	0.09	-0.5	9.5	0.04
0.32	9.5	0.06	-0.31	9.5	-0.13
0.43	9.5	0.06	-0.12	9.5	0.19
0.53	9.5	0.04	0.07	9.5	0.35
0.64	9.5	0.05	0.25	9.5	0.46
0.75	9.5	0.04	0.44	9.5	0.43
0.85	9.5	0.02	0.63	9.5	0.24
0.96	9.5	0.03	0.82	9.5	0.05
1.07	9.5	0.03	1.01	9.5	-0.15
1.17	9.5	0.03	1.2	9.5	-0.3
1.28	9.5	0.01	1.38	9.5	-0.29
1.39	9.5	0.03	1.57	9.5	-0.27
1.49	9.5	0.06	1.76	9.5	-0.28
1.6	9.5	0.04	1.95	9.5	-0.26
1.71	9.5	0.14	2.14	9.5	-0.23
-7.12	10	1.57	-13.09	10	-1.52
-7.01	10	1.49	-12.89	10	-1.44
-6.9	10	1.49	-12.7	10	-1.35
-6.79	10	1.53	-12.51	10	-1.29
-6.68	10	1.58	-12.31	10	-1.23
-6.57	10	1.62	-12.12	10	-1.16
-6.46	10	1.67	-11.93	10	-1.07
-6.34	10	1.67	-11.74	10	-0.98
-6.23	10	1.7	-11.54	10	-0.9
-6.12	10	1.71	-11.35	10	-0.84
-6.01	10	1.71	-11.16	10	-0.77
-5.9	10	1.71	-10.97	10	-0.76
-5.79	10	1.74	-10.77	10	-0.7
-5.68	10	1.75	-10.58	10	-0.72
-5.57	10	1.73	-10.39	10	-0.71
-5.45	10	1.7	-10.2	10	-0.69
-5.34	10	1.67	-10	10	-0.61
-5.23	10	1.68	-9.81	10	-0.53
-5.12	10	1.69	-9.62	10	-0.5
-5.01	10	1.65	-9.42	10	-0.47
-4.9	10	1.65	-9.23	10	-0.44
-4.79	10	1.63	-9.04	10	-0.42
-4.68	10	1.56	-8.85	10	-0.39
-4.56	10	1.51	-8.65	10	-0.34
-4.45	10	1.52	-8.46	10	-0.23
-4.34	10	1.5	-8.27	10	-0.16
-4.23	10	1.49	-8.08	10	-0.06
-4.12	10	1.43	-7.88	10	-0.04
-4.01	10	1.36	-7.69	10	0.02
-3.9	10	1.3	-7.5	10	0.02
-3.79	10	1.29	-7.3	10	0.06
-3.67	10	1.26	-7.11	10	0.13
-3.56	10	1.27	-6.92	10	0.19
-3.45	10	1.26	-6.73	10	0.22
-3.34	10	1.23	-6.53	10	0.26
-3.23	10	1.19	-6.34	10	0.3
-3.12	10	1.15	-6.15	10	0.33
-3.01	10	1.11	-5.96	10	0.36
-2.9	10	1.11	-5.76	10	0.46
-2.79	10	1.07	-5.57	10	0.59
-2.67	10	0.91	-5.38	10	0.63
-2.56	10	0.86	-5.19	10	0.6
-2.45	10	0.85	-4.99	10	0.63
-2.34	10	0.87	-4.8	10	0.72
-2.23	10	0.93	-4.61	10	0.67
-2.12	10	1.01	-4.41	10	0.67
-2.01	10	1.06	-4.22	10	0.65
-1.9	10	1.14	-4.03	10	0.64
-1.78	10	1.23	-3.84	10	0.62
-1.67	10	1.28	-3.64	10	0.61
-1.56	10	1.23	-3.45	10	0.62
-1.45	10	1.06	-3.26	10	0.59
-1.34	10	0.92	-3.07	10	0.49
-1.23	10	0.77	-2.87	10	0.41
-1.12	10	0.82	-2.68	10	0.38
-1.01	10	0.99	-2.49	10	0.29
-0.89	10	1.08	-2.29	10	0.19
-0.78	10	1.15	-2.1	10	0.15
-0.67	10	1.18	-1.91	10	0.07
-0.56	10	1.18	-1.72	10	0.11
-0.45	10	1	-1.52	10	0.24
-0.34	10	0.82	-1.33	10	0.34
-0.23	10	0.52	-1.14	10	0.45
-0.12	10	0.34	-0.95	10	0.5
0	10	0.3	-0.75	10	0.39
0.11	10	0.23	-0.56	10	0.27
0.22	10	0.17	-0.37	10	0.17
0.33	10	0.14	-0.18	10	0.17
0.44	10	0.12	0.02	10	0.38
0.55	10	0.02	0.21	10	0.48
0.66	10	0.02	0.4	10	0.57
0.77	10	0.03	0.6	10	0.44
0.89	10	0.02	0.79	10	0.18
1	10	0.02	0.98	10	-0.07
1.11	10	0.03	1.17	10	-0.22
1.22	10	0.03	1.37	10	-0.38
1.33	10	0.03	1.56	10	-0.39
1.44	10	0.04	1.75	10	-0.36
1.55	10	0.11	1.94	10	-0.33
1.66	10	0.19	2.14	10	-0.3
1.77	10	0.16	2.33	10	-0.26
-7.24	10.5	1.58	-13.18	10.5	-1.5
-7.13	10.5	1.57	-12.99	10.5	-1.37
-7.02	10.5	1.57	-12.79	10.5	-1.24
-6.9	10.5	1.6	-12.6	10.5	-1.09
-6.79	10.5	1.64	-12.4	10.5	-1.01
-6.68	10.5	1.67	-12.21	10.5	-0.96
-6.57	10.5	1.69	-12.02	10.5	-0.92
-6.45	10.5	1.7	-11.82	10.5	-0.95
-6.34	10.5	1.72	-11.63	10.5	-0.92
-6.23	10.5	1.7	-11.43	10.5	-0.89
-6.11	10.5	1.69	-11.24	10.5	-0.84
-6	10.5	1.71	-11.04	10.5	-0.78
-5.89	10.5	1.73	-10.85	10.5	-0.73
-5.78	10.5	1.72	-10.66	10.5	-0.65
-5.66	10.5	1.72	-10.46	10.5	-0.57
-5.55	10.5	1.69	-10.27	10.5	-0.53
-5.44	10.5	1.65	-10.07	10.5	-0.51
-5.32	10.5	1.65	-9.88	10.5	-0.46
-5.21	10.5	1.64	-9.68	10.5	-0.45
-5.1	10.5	1.65	-9.49	10.5	-0.4
-4.98	10.5	1.65	-9.29	10.5	-0.33
-4.87	10.5	1.64	-9.1	10.5	-0.33
-4.76	10.5	1.55	-8.91	10.5	-0.28
-4.65	10.5	1.54	-8.71	10.5	-0.25
-4.53	10.5	1.55	-8.52	10.5	-0.24
-4.42	10.5	1.56	-8.32	10.5	-0.18
-4.31	10.5	1.56	-8.13	10.5	-0.1
-4.19	10.5	1.58	-7.93	10.5	-0.01
-4.08	10.5	1.61	-7.74	10.5	0.07
-3.97	10.5	1.52	-7.55	10.5	0.15
-3.86	10.5	1.48	-7.35	10.5	0.2
-3.74	10.5	1.44	-7.16	10.5	0.25
-3.63	10.5	1.4	-6.96	10.5	0.3
-3.52	10.5	1.3	-6.77	10.5	0.36
-3.4	10.5	1.23	-6.57	10.5	0.42
-3.29	10.5	1.18	-6.38	10.5	0.53
-3.18	10.5	1.12	-6.19	10.5	0.61
-3.06	10.5	1.14	-5.99	10.5	0.62
-2.95	10.5	1.13	-5.8	10.5	0.61
-2.84	10.5	1.07	-5.6	10.5	0.62
-2.73	10.5	1.03	-5.41	10.5	0.59
-2.61	10.5	0.94	-5.21	10.5	0.63
-2.5	10.5	0.85	-5.02	10.5	0.65
-2.39	10.5	0.86	-4.83	10.5	0.7
-2.27	10.5	0.92	-4.63	10.5	0.66
-2.16	10.5	1	-4.44	10.5	0.59
-2.05	10.5	1.08	-4.24	10.5	0.62
-1.94	10.5	1.14	-4.05	10.5	0.65
-1.82	10.5	1.2	-3.85	10.5	0.68
-1.71	10.5	1.26	-3.66	10.5	0.79
-1.6	10.5	1.26	-3.46	10.5	0.81
-1.48	10.5	1.17	-3.27	10.5	0.69
-1.37	10.5	0.97	-3.08	10.5	0.63
-1.26	10.5	0.84	-2.88	10.5	0.59
-1.15	10.5	0.78	-2.69	10.5	0.55
-1.03	10.5	0.87	-2.49	10.5	0.49
-0.92	10.5	0.99	-2.3	10.5	0.44
-0.81	10.5	1.12	-2.1	10.5	0.35
-0.69	10.5	1.18	-1.91	10.5	0.21
-0.58	10.5	1.22	-1.72	10.5	0.13
-0.47	10.5	1.07	-1.52	10.5	0.19
-0.35	10.5	0.89	-1.33	10.5	0.34
-0.24	10.5	0.7	-1.13	10.5	0.45
-0.13	10.5	0.49	-0.94	10.5	0.57
-0.02	10.5	0.34	-0.74	10.5	0.46
0.1	10.5	0.3	-0.55	10.5	0.3
0.21	10.5	0.26	-0.36	10.5	0.16
0.32	10.5	0.24	-0.16	10.5	0.01
0.44	10.5	0.25	0.03	10.5	0.24
0.55	10.5	0.26	0.23	10.5	0.42
0.66	10.5	0.24	0.42	10.5	0.51
0.77	10.5	0.23	0.62	10.5	0.54
0.89	10.5	0.26	0.81	10.5	0.39
1	10.5	0.24	1.01	10.5	0.16
1.11	10.5	0.24	1.2	10.5	-0.06
1.23	10.5	0.22	1.39	10.5	-0.26
1.34	10.5	0.2	1.59	10.5	-0.35
1.45	10.5	0.21	1.78	10.5	-0.3
1.57	10.5	0.24	1.98	10.5	-0.35
1.68	10.5	0.24	2.17	10.5	-0.3
1.79	10.5	0.21	2.37	10.5	-0.29
-7.3	11	1.65	-13.08	11	-1.25
-7.19	11	1.62	-12.88	11	-1.16
-7.08	11	1.63	-12.69	11	-1.1
-6.96	11	1.69	-12.5	11	-1.07
-6.85	11	1.68	-12.3	11	-1.01
-6.74	11	1.71	-12.11	11	-0.93
-6.63	11	1.74	-11.92	11	-0.86
-6.52	11	1.75	-11.72	11	-0.78
-6.41	11	1.76	-11.53	11	-0.7
-6.29	11	1.75	-11.34	11	-0.62
-6.18	11	1.75	-11.14	11	-0.53
-6.07	11	1.77	-10.95	11	-0.46
-5.96	11	1.77	-10.76	11	-0.43
-5.85	11	1.74	-10.56	11	-0.44
-5.74	11	1.68	-10.37	11	-0.43
-5.62	11	1.62	-10.18	11	-0.4
-5.51	11	1.62	-9.98	11	-0.42
-5.4	11	1.62	-9.79	11	-0.35
-5.29	11	1.6	-9.6	11	-0.32
-5.18	11	1.59	-9.4	11	-0.32
-5.07	11	1.6	-9.21	11	-0.33
-4.95	11	1.52	-9.02	11	-0.28
-4.84	11	1.5	-8.82	11	-0.24
-4.73	11	1.54	-8.63	11	-0.21
-4.62	11	1.58	-8.43	11	-0.11
-4.51	11	1.61	-8.24	11	-0.04
-4.4	11	1.65	-8.05	11	0.01
-4.28	11	1.67	-7.85	11	0.09
-4.17	11	1.64	-7.66	11	0.14
-4.06	11	1.64	-7.47	11	0.19
-3.95	11	1.61	-7.27	11	0.27
-3.84	11	1.56	-7.08	11	0.36
-3.73	11	1.52	-6.89	11	0.44
-3.62	11	1.46	-6.69	11	0.51
-3.5	11	1.44	-6.5	11	0.59
-3.39	11	1.42	-6.31	11	0.6
-3.28	11	1.38	-6.11	11	0.6
-3.17	11	1.33	-5.92	11	0.59
-3.06	11	1.29	-5.73	11	0.6
-2.95	11	1.24	-5.53	11	0.56
-2.83	11	1.19	-5.34	11	0.54
-2.72	11	1.14	-5.15	11	0.55
-2.61	11	1.02	-4.95	11	0.61
-2.5	11	0.94	-4.76	11	0.56
-2.39	11	0.89	-4.56	11	0.54
-2.28	11	0.96	-4.37	11	0.61
-2.16	11	1.07	-4.18	11	0.68
-2.05	11	1.12	-3.98	11	0.74
-1.94	11	1.18	-3.79	11	0.75
-1.83	11	1.25	-3.6	11	0.76
-1.72	11	1.27	-3.4	11	0.77
-1.61	11	1.26	-3.21	11	0.8
-1.49	11	1.18	-3.02	11	0.82
-1.38	11	1.02	-2.82	11	0.79
-1.27	11	0.89	-2.63	11	0.67
-1.16	11	0.78	-2.44	11	0.6
-1.05	11	0.81	-2.24	11	0.53
-0.94	11	1.01	-2.05	11	0.46
-0.82	11	1.07	-1.86	11	0.39
-0.71	11	1.14	-1.66	11	0.34
-0.6	11	1.22	-1.47	11	0.31
-0.49	11	1.3	-1.28	11	0.27
-0.38	11	1.19	-1.08	11	0.29
-0.27	11	0.76	-0.89	11	0.38
-0.15	11	0.45	-0.69	11	0.37
-0.04	11	0.39	-0.5	11	0.26
0.07	11	0.33	-0.31	11	0.14
0.18	11	0.31	-0.11	11	-0.01
0.29	11	0.32	0.08	11	-0.17
0.4	11	0.3	0.27	11	0.08
0.52	11	0.28	0.47	11	0.27
0.63	11	0.29	0.66	11	0.41
0.74	11	0.23	0.85	11	0.53
0.85	11	0.24	1.05	11	0.35
0.96	11	0.22	1.24	11	0.15
1.07	11	0.22	1.43	11	-0.05
1.19	11	0.21	1.63	11	-0.26
1.3	11	0.2	1.82	11	-0.35
1.41	11	0.25	2.01	11	-0.33
1.52	11	0.24	2.21	11	-0.29
1.63	11	0.23	2.4	11	-0.26
-7.53	11.5	1.65	-13.25	11.5	-1.26
-7.41	11.5	1.62	-13.05	11.5	-1.22
-7.3	11.5	1.6	-12.86	11.5	-1.12
-7.19	11.5	1.65	-12.66	11.5	-1.02
-7.07	11.5	1.66	-12.46	11.5	-0.94
-6.96	11.5	1.71	-12.26	11.5	-0.89
-6.84	11.5	1.74	-12.07	11.5	-0.83
-6.73	11.5	1.75	-11.87	11.5	-0.78
-6.61	11.5	1.76	-11.67	11.5	-0.72
-6.5	11.5	1.79	-11.47	11.5	-0.68
-6.39	11.5	1.76	-11.28	11.5	-0.67
-6.27	11.5	1.79	-11.08	11.5	-0.64
-6.16	11.5	1.79	-10.88	11.5	-0.57
-6.04	11.5	1.77	-10.68	11.5	-0.49
-5.93	11.5	1.72	-10.49	11.5	-0.39
-5.82	11.5	1.61	-10.29	11.5	-0.36
-5.7	11.5	1.6	-10.09	11.5	-0.36
-5.59	11.5	1.6	-9.9	11.5	-0.36
-5.47	11.5	1.57	-9.7	11.5	-0.31
-5.36	11.5	1.54	-9.5	11.5	-0.28
-5.24	11.5	1.53	-9.3	11.5	-0.2
-5.13	11.5	1.5	-9.11	11.5	-0.12
-5.02	11.5	1.45	-8.91	11.5	-0.06
-4.9	11.5	1.46	-8.71	11.5	-0.04
-4.79	11.5	1.5	-8.51	11.5	-0.02
-4.67	11.5	1.51	-8.32	11.5	-0.02
-4.56	11.5	1.51	-8.12	11.5	0.03
-4.44	11.5	1.53	-7.92	11.5	0.12
-4.33	11.5	1.55	-7.72	11.5	0.17
-4.22	11.5	1.57	-7.53	11.5	0.26
-4.1	11.5	1.59	-7.33	11.5	0.34
-3.99	11.5	1.56	-7.13	11.5	0.4
-3.87	11.5	1.62	-6.94	11.5	0.46
-3.76	11.5	1.61	-6.74	11.5	0.57
-3.64	11.5	1.59	-6.54	11.5	0.63
-3.53	11.5	1.54	-6.34	11.5	0.6
-3.42	11.5	1.48	-6.15	11.5	0.54
-3.3	11.5	1.38	-5.95	11.5	0.49
-3.19	11.5	1.39	-5.75	11.5	0.49
-3.07	11.5	1.37	-5.55	11.5	0.5
-2.96	11.5	1.29	-5.36	11.5	0.49
-2.84	11.5	1.24	-5.16	11.5	0.53
-2.73	11.5	1.18	-4.96	11.5	0.54
-2.62	11.5	1.11	-4.76	11.5	0.56
-2.5	11.5	1.01	-4.57	11.5	0.55
-2.39	11.5	0.95	-4.37	11.5	0.6
-2.27	11.5	1	-4.17	11.5	0.66
-2.16	11.5	1.11	-3.97	11.5	0.7
-2.05	11.5	1.14	-3.78	11.5	0.69
-1.93	11.5	1.22	-3.58	11.5	0.72
-1.82	11.5	1.27	-3.38	11.5	0.73
-1.7	11.5	1.34	-3.19	11.5	0.73
-1.59	11.5	1.29	-2.99	11.5	0.74
-1.47	11.5	1.18	-2.79	11.5	0.78
-1.36	11.5	0.98	-2.59	11.5	0.84
-1.25	11.5	0.86	-2.4	11.5	0.77
-1.13	11.5	0.73	-2.2	11.5	0.66
-1.02	11.5	0.77	-2	11.5	0.64
-0.9	11.5	0.85	-1.8	11.5	0.52
-0.79	11.5	1	-1.61	11.5	0.42
-0.67	11.5	1.07	-1.41	11.5	0.4
-0.56	11.5	1.14	-1.21	11.5	0.49
-0.45	11.5	1.22	-1.01	11.5	0.59
-0.33	11.5	1	-0.82	11.5	0.67
-0.22	11.5	0.72	-0.62	11.5	0.44
-0.1	11.5	0.43	-0.42	11.5	0.28
0.01	11.5	0.25	-0.23	11.5	0.12
0.13	11.5	0.24	-0.03	11.5	0
0.24	11.5	0.25	0.17	11.5	-0.06
0.35	11.5	0.24	0.37	11.5	0.19
0.47	11.5	0.25	0.56	11.5	0.33
0.58	11.5	0.23	0.76	11.5	0.44
0.7	11.5	0.21	0.96	11.5	0.52
0.81	11.5	0.2	1.16	11.5	0.37
0.92	11.5	0.2	1.35	11.5	0.18
1.04	11.5	0.19	1.55	11.5	-0.02
1.15	11.5	0.18	1.75	11.5	-0.25
1.27	11.5	0.19	1.95	11.5	-0.31
1.38	11.5	0.17	2.14	11.5	-0.28
1.5	11.5	0.18	2.34	11.5	-0.22
1.61	11.5	0.22	2.54	11.5	-0.15
-7.65	12	1.67	-13.22	12	-1.15
-7.53	12	1.66	-13.02	12	-1.08
-7.41	12	1.66	-12.82	12	-0.96
-7.3	12	1.7	-12.62	12	-0.87
-7.18	12	1.74	-12.43	12	-0.84
-7.06	12	1.77	-12.23	12	-0.85
-6.95	12	1.79	-12.03	12	-0.83
-6.83	12	1.8	-11.83	12	-0.77
-6.71	12	1.8	-11.63	12	-0.69
-6.6	12	1.79	-11.44	12	-0.62
-6.48	12	1.8	-11.24	12	-0.57
-6.36	12	1.78	-11.04	12	-0.51
-6.25	12	1.77	-10.84	12	-0.44
-6.13	12	1.76	-10.64	12	-0.36
-6.01	12	1.7	-10.45	12	-0.28
-5.9	12	1.65	-10.25	12	-0.3
-5.78	12	1.61	-10.05	12	-0.27
-5.67	12	1.57	-9.85	12	-0.25
-5.55	12	1.53	-9.65	12	-0.19
-5.43	12	1.5	-9.46	12	-0.21
-5.32	12	1.47	-9.26	12	-0.21
-5.2	12	1.44	-9.06	12	-0.12
-5.08	12	1.41	-8.86	12	-0.07
-4.97	12	1.4	-8.66	12	-0.03
-4.85	12	1.41	-8.47	12	0.04
-4.73	12	1.42	-8.27	12	0.12
-4.62	12	1.44	-8.07	12	0.19
-4.5	12	1.44	-7.87	12	0.2
-4.38	12	1.47	-7.67	12	0.25
-4.27	12	1.5	-7.48	12	0.32
-4.15	12	1.52	-7.28	12	0.4
-4.04	12	1.54	-7.08	12	0.49
-3.92	12	1.56	-6.88	12	0.55
-3.8	12	1.58	-6.68	12	0.64
-3.69	12	1.57	-6.49	12	0.63
-3.57	12	1.57	-6.29	12	0.64
-3.45	12	1.51	-6.09	12	0.62
-3.34	12	1.47	-5.89	12	0.57
-3.22	12	1.43	-5.7	12	0.51
-3.1	12	1.4	-5.5	12	0.53
-2.99	12	1.36	-5.3	12	0.54
-2.87	12	1.35	-5.1	12	0.53
-2.75	12	1.3	-4.9	12	0.55
-2.64	12	1.24	-4.71	12	0.56
-2.52	12	1.08	-4.51	12	0.52
-2.4	12	1.02	-4.31	12	0.54
-2.29	12	0.98	-4.11	12	0.55
-2.17	12	1.05	-3.91	12	0.57
-2.06	12	1.15	-3.72	12	0.61
-1.94	12	1.2	-3.52	12	0.66
-1.82	12	1.27	-3.32	12	0.72
-1.71	12	1.29	-3.12	12	0.77
-1.59	12	1.27	-2.92	12	0.8
-1.47	12	1.16	-2.73	12	0.79
-1.36	12	0.99	-2.53	12	0.81
[truncated: 6,263 more rows]

## Sheet: A.mixta-F1-museum
x fw	y fw	z fw	x hw	y hw	z hw
0.63	39.62	1.02	-12.61	37.49	0.57
0.64	39.62	1.02	-12.59	37.49	0.56
0.64	39.62	1.03	-12.58	37.49	0.56
0.65	39.62	1.03	-12.57	37.49	0.56
0.66	39.62	1.03	-12.56	37.49	0.56
0.67	39.62	1.03	-12.55	37.49	0.56
0.68	39.62	1.03	-12.54	37.49	0.56
0.68	39.62	1.03	-12.53	37.49	0.57
0.69	39.62	1.03	-12.52	37.49	0.57
0.7	39.62	1.03	-12.51	37.49	0.57
0.71	39.62	1.03	-12.49	37.49	0.57
0.72	39.62	1.04	-12.48	37.49	0.57
0.72	39.62	1.04	-12.47	37.49	0.57
0.73	39.62	1.04	-12.46	37.49	0.57
0.74	39.62	1.04	-12.45	37.49	0.57
0.75	39.62	1.04	-12.44	37.49	0.57
0.76	39.62	1.04	-12.43	37.49	0.57
0.76	39.62	1.04	-12.42	37.49	0.57
0.77	39.62	1.04	-12.41	37.49	0.58
0.78	39.62	1.04	-12.4	37.49	0.59
0.79	39.62	1.04	-12.38	37.49	0.59
0.8	39.62	1.05	-12.37	37.49	0.59
0.8	39.62	1.06	-12.36	37.49	0.6
0.81	39.62	1.06	-12.35	37.49	0.6
0.82	39.62	1.06	-12.34	37.49	0.6
0.83	39.62	1.06	-12.33	37.49	0.6
0.84	39.62	1.06	-12.32	37.49	0.6
0.84	39.62	1.06	-12.31	37.49	0.6
0.85	39.62	1.06	-12.3	37.49	0.6
0.86	39.62	1.06	-12.29	37.49	0.6
0.87	39.62	1.06	-12.27	37.49	0.6
0.88	39.62	1.06	-12.26	37.49	0.6
0.88	39.62	1.07	-12.25	37.49	0.61
0.89	39.62	1.07	-12.24	37.49	0.62
0.9	39.62	1.07	-12.23	37.49	0.62
0.91	39.62	1.07	-12.22	37.49	0.62
0.92	39.62	1.07	-12.21	37.49	0.62
0.92	39.62	1.07	-12.2	37.49	0.63
0.93	39.62	1.07	-12.19	37.49	0.64
0.94	39.62	1.07	-12.17	37.49	0.64
0.95	39.62	1.07	-12.16	37.49	0.64
0.96	39.62	1.07	-12.15	37.49	0.64
0.96	39.62	1.07	-12.14	37.49	0.64
0.97	39.62	1.07	-12.13	37.49	0.64
0.98	39.62	1.07	-12.12	37.49	0.64
0.99	39.62	1.07	-12.11	37.49	0.64
1	39.62	1.08	-12.1	37.49	0.65
1	39.62	1.08	-12.09	37.49	0.65
1.01	39.62	1.09	-12.08	37.49	0.65
1.02	39.62	1.08	-12.06	37.49	0.65
1.03	39.62	1.08	-12.05	37.49	0.65
1.04	39.62	1.08	-12.04	37.49	0.65
1.04	39.62	1.09	-12.03	37.49	0.65
1.05	39.62	1.09	-12.02	37.49	0.65
1.06	39.62	1.09	-12.01	37.49	0.65
1.07	39.62	1.09	-12	37.49	0.65
1.08	39.62	1.09	-11.99	37.49	0.65
1.08	39.62	1.09	-11.98	37.49	0.65
1.09	39.62	1.09	-11.97	37.49	0.66
1.1	39.62	1.09	-11.95	37.49	0.67
1.11	39.62	1.1	-11.94	37.49	0.67
1.12	39.62	1.1	-11.93	37.49	0.67
1.12	39.62	1.1	-11.92	37.49	0.67
1.13	39.62	1.1	-11.91	37.49	0.68
1.14	39.62	1.1	-11.9	37.49	0.68
1.15	39.62	1.1	-11.89	37.49	0.68
1.16	39.62	1.1	-11.88	37.49	0.68
1.16	39.62	1.1	-11.87	37.49	0.68
1.17	39.62	1.1	-11.85	37.49	0.68
1.18	39.62	1.1	-11.84	37.49	0.69
1.19	39.62	1.1	-11.83	37.49	0.7
1.2	39.62	1.1	-11.82	37.49	0.7
1.2	39.62	1.1	-11.81	37.49	0.7
1.21	39.62	1.1	-11.8	37.49	0.7
1.22	39.62	1.1	-11.79	37.49	0.7
1.23	39.62	1.1	-11.78	37.49	0.7
1.24	39.62	1.1	-11.77	37.49	0.7
1.24	39.62	1.1	-11.76	37.49	0.7
1.25	39.62	1.1	-11.74	37.49	0.71
1.26	39.62	1.1	-11.73	37.49	0.71
1.27	39.62	1.1	-11.72	37.49	0.71
-0.21	38.61	0.8	-13.34	36.48	0.2
-0.18	38.61	0.78	-13.31	36.48	0.18
-0.15	38.61	0.78	-13.27	36.48	0.18
-0.12	38.61	0.78	-13.24	36.48	0.2
-0.09	38.61	0.78	-13.21	36.48	0.2
-0.06	38.61	0.78	-13.18	36.48	0.22
-0.03	38.61	0.8	-13.14	36.48	0.23
0.01	38.61	0.78	-13.11	36.48	0.23
0.04	38.61	0.78	-13.08	36.48	0.24
0.07	38.61	0.78	-13.04	36.48	0.24
0.1	38.61	0.79	-13.01	36.48	0.24
0.13	38.61	0.81	-12.98	36.48	0.26
0.16	38.61	0.82	-12.95	36.48	0.26
0.2	38.61	0.82	-12.91	36.48	0.27
0.23	38.61	0.8	-12.88	36.48	0.27
0.26	38.61	0.82	-12.85	36.48	0.29
0.29	38.61	0.83	-12.81	36.48	0.3
0.32	38.61	0.82	-12.78	36.48	0.31
0.35	38.61	0.82	-12.75	36.48	0.31
0.38	38.61	0.82	-12.72	36.48	0.3
0.42	38.61	0.85	-12.68	36.48	0.3
0.45	38.61	0.85	-12.65	36.48	0.3
0.48	38.61	0.86	-12.62	36.48	0.3
0.51	38.61	0.86	-12.58	36.48	0.32
0.54	38.61	0.86	-12.55	36.48	0.32
0.57	38.61	0.88	-12.52	36.48	0.34
0.61	38.61	0.87	-12.49	36.48	0.33
0.64	38.61	0.89	-12.45	36.48	0.35
0.67	38.61	0.89	-12.42	36.48	0.37
0.7	38.61	0.89	-12.39	36.48	0.38
0.73	38.61	0.89	-12.36	36.48	0.38
0.76	38.61	0.9	-12.32	36.48	0.38
0.79	38.61	0.9	-12.29	36.48	0.38
0.83	38.61	0.9	-12.26	36.48	0.38
0.86	38.61	0.92	-12.22	36.48	0.4
0.89	38.61	0.93	-12.19	36.48	0.4
0.92	38.61	0.93	-12.16	36.48	0.41
0.95	38.61	0.95	-12.13	36.48	0.43
0.98	38.61	0.96	-12.09	36.48	0.43
1.02	38.61	0.96	-12.06	36.48	0.43
1.05	38.61	0.97	-12.03	36.48	0.43
1.08	38.61	0.98	-11.99	36.48	0.43
1.11	38.61	0.96	-11.96	36.48	0.43
1.14	38.61	0.96	-11.93	36.48	0.44
1.17	38.61	0.96	-11.9	36.48	0.44
1.2	38.61	0.96	-11.86	36.48	0.44
1.24	38.61	0.98	-11.83	36.48	0.43
1.27	38.61	0.98	-11.8	36.48	0.43
1.3	38.61	0.99	-11.76	36.48	0.44
1.33	38.61	0.99	-11.73	36.48	0.45
1.36	38.61	1	-11.7	36.48	0.46
1.39	38.61	1.02	-11.67	36.48	0.46
1.43	38.61	1.02	-11.63	36.48	0.46
1.46	38.61	1.04	-11.6	36.48	0.46
1.49	38.61	1.04	-11.57	36.48	0.47
1.52	38.61	1.05	-11.53	36.48	0.47
1.55	38.61	1.05	-11.5	36.48	0.45
1.58	38.61	1.05	-11.47	36.48	0.45
1.61	38.61	1.05	-11.44	36.48	0.45
1.65	38.61	1.05	-11.4	36.48	0.47
1.68	38.61	1.07	-11.37	36.48	0.47
1.71	38.61	1.06	-11.34	36.48	0.48
1.74	38.61	1.06	-11.3	36.48	0.48
1.77	38.61	1.06	-11.27	36.48	0.48
1.8	38.61	1.05	-11.24	36.48	0.48
1.84	38.61	1.05	-11.21	36.48	0.5
1.87	38.61	1.08	-11.17	36.48	0.5
1.9	38.61	1.1	-11.14	36.48	0.5
1.93	38.61	1.1	-11.11	36.48	0.52
1.96	38.61	1.09	-11.07	36.48	0.52
1.99	38.61	1.08	-11.04	36.48	0.52
2.02	38.61	1.08	-11.01	36.48	0.53
2.06	38.61	1.1	-10.98	36.48	0.55
2.09	38.61	1.09	-10.94	36.48	0.55
2.12	38.61	1.09	-10.91	36.48	0.56
2.15	38.61	1.09	-10.88	36.48	0.55
2.18	38.61	1.09	-10.85	36.48	0.56
2.21	38.61	1.09	-10.81	36.48	0.56
2.25	38.61	1.1	-10.78	36.48	0.56
2.28	38.61	1.11	-10.75	36.48	0.58
2.31	38.61	1.11	-10.71	36.48	0.58
-1.08	37.59	0.63	-14.1	35.47	0.09
-1.03	37.59	0.62	-14.04	35.47	0.07
-0.97	37.59	0.62	-13.99	35.47	0.07
-0.92	37.59	0.63	-13.94	35.47	0.11
-0.86	37.59	0.66	-13.88	35.47	0.11
-0.81	37.59	0.66	-13.83	35.47	0.11
-0.75	37.59	0.68	-13.77	35.47	0.12
-0.7	37.59	0.69	-13.72	35.47	0.14
-0.64	37.59	0.71	-13.66	35.47	0.17
-0.59	37.59	0.71	-13.61	35.47	0.19
-0.54	37.59	0.72	-13.55	35.47	0.19
-0.48	37.59	0.72	-13.5	35.47	0.18
-0.43	37.59	0.73	-13.44	35.47	0.18
-0.37	37.59	0.73	-13.39	35.47	0.18
-0.32	37.59	0.75	-13.34	35.47	0.18
-0.26	37.59	0.78	-13.28	35.47	0.2
-0.21	37.59	0.78	-13.23	35.47	0.21
-0.15	37.59	0.77	-13.17	35.47	0.21
-0.1	37.59	0.79	-13.12	35.47	0.23
-0.04	37.59	0.78	-13.06	35.47	0.24
0.01	37.59	0.77	-13.01	35.47	0.24
0.06	37.59	0.74	-12.95	35.47	0.23
0.12	37.59	0.75	-12.9	35.47	0.23
0.17	37.59	0.77	-12.84	35.47	0.23
0.23	37.59	0.79	-12.79	35.47	0.24
0.28	37.59	0.8	-12.74	35.47	0.26
0.34	37.59	0.82	-12.68	35.47	0.27
0.39	37.59	0.83	-12.63	35.47	0.29
0.45	37.59	0.85	-12.57	35.47	0.31
0.5	37.59	0.86	-12.52	35.47	0.32
0.55	37.59	0.87	-12.46	35.47	0.34
0.61	37.59	0.88	-12.41	35.47	0.35
0.66	37.59	0.88	-12.35	35.47	0.35
0.72	37.59	0.89	-12.3	35.47	0.36
0.77	37.59	0.89	-12.24	35.47	0.35
0.83	37.59	0.91	-12.19	35.47	0.35
0.88	37.59	0.89	-12.14	35.47	0.35
0.94	37.59	0.89	-12.08	35.47	0.36
0.99	37.59	0.9	-12.03	35.47	0.35
1.05	37.59	0.9	-11.97	35.47	0.36
1.1	37.59	0.9	-11.92	35.47	0.38
1.15	37.59	0.9	-11.86	35.47	0.4
1.21	37.59	0.9	-11.81	35.47	0.4
1.26	37.59	0.92	-11.75	35.47	0.41
1.32	37.59	0.93	-11.7	35.47	0.41
1.37	37.59	0.93	-11.64	35.47	0.43
1.43	37.59	0.95	-11.59	35.47	0.44
1.48	37.59	0.97	-11.54	35.47	0.41
1.54	37.59	0.99	-11.48	35.47	0.39
1.59	37.59	1	-11.43	35.47	0.41
1.64	37.59	1.01	-11.37	35.47	0.41
1.7	37.59	1.03	-11.32	35.47	0.42
1.75	37.59	1.03	-11.26	35.47	0.41
1.81	37.59	1.03	-11.21	35.47	0.42
1.86	37.59	1.04	-11.15	35.47	0.42
1.92	37.59	1.05	-11.1	35.47	0.44
1.97	37.59	1.06	-11.04	35.47	0.45
2.03	37.59	1.07	-10.99	35.47	0.47
2.08	37.59	1.08	-10.94	35.47	0.47
2.14	37.59	1.06	-10.88	35.47	0.5
2.19	37.59	1.05	-10.83	35.47	0.51
2.24	37.59	1.04	-10.77	35.47	0.53
2.3	37.59	1.03	-10.72	35.47	0.55
2.35	37.59	1.05	-10.66	35.47	0.55
2.41	37.59	1.07	-10.61	35.47	0.56
2.46	37.59	1.07	-10.55	35.47	0.55
2.52	37.59	1.07	-10.5	35.47	0.55
2.57	37.59	1.08	-10.44	35.47	0.56
2.63	37.59	1.08	-10.39	35.47	0.56
2.68	37.59	1.1	-10.34	35.47	0.56
2.74	37.59	1.12	-10.28	35.47	0.56
2.79	37.59	1.15	-10.23	35.47	0.56
2.84	37.59	1.16	-10.17	35.47	0.57
2.9	37.59	1.12	-10.12	35.47	0.59
2.95	37.59	1.12	-10.06	35.47	0.59
3.01	37.59	1.1	-10.01	35.47	0.6
3.06	37.59	1.12	-9.95	35.47	0.61
3.12	37.59	1.13	-9.9	35.47	0.62
3.17	37.59	1.14	-9.84	35.47	0.64
3.23	37.59	1.16	-9.79	35.47	0.66
3.28	37.59	1.17	-9.73	35.47	0.67
-1.69	36.58	0.53	-14.65	34.46	0.03
-1.62	36.58	0.55	-14.58	34.46	0.02
-1.56	36.58	0.56	-14.51	34.46	0.01
-1.49	36.58	0.59	-14.44	34.46	0.02
-1.42	36.58	0.62	-14.38	34.46	0.02
-1.35	36.58	0.64	-14.31	34.46	0.03
-1.28	36.58	0.64	-14.24	34.46	0.05
-1.21	36.58	0.65	-14.17	34.46	0.06
-1.14	36.58	0.65	-14.1	34.46	0.05
-1.08	36.58	0.62	-14.04	34.46	0.03
-1.01	36.58	0.62	-13.97	34.46	0.04
-0.94	36.58	0.68	-13.9	34.46	0.08
-0.87	36.58	0.69	-13.83	34.46	0.09
-0.8	36.58	0.73	-13.77	34.46	0.12
-0.73	36.58	0.73	-13.7	34.46	0.14
-0.67	36.58	0.76	-13.63	34.46	0.16
-0.6	36.58	0.78	-13.56	34.46	0.15
-0.53	36.58	0.78	-13.5	34.46	0.17
-0.46	36.58	0.81	-13.43	34.46	0.19
-0.39	36.58	0.78	-13.36	34.46	0.17
-0.32	36.58	0.8	-13.29	34.46	0.18
-0.25	36.58	0.79	-13.23	34.46	0.18
-0.19	36.58	0.79	-13.16	34.46	0.18
-0.12	36.58	0.81	-13.09	34.46	0.17
-0.05	36.58	0.81	-13.02	34.46	0.16
0.02	36.58	0.8	-12.95	34.46	0.18
0.09	36.58	0.76	-12.89	34.46	0.21
0.16	36.58	0.78	-12.82	34.46	0.23
0.23	36.58	0.8	-12.75	34.46	0.25
0.29	36.58	0.83	-12.68	34.46	0.25
0.36	36.58	0.85	-12.62	34.46	0.28
0.43	36.58	0.85	-12.55	34.46	0.28
0.5	36.58	0.88	-12.48	34.46	0.28
0.57	36.58	0.89	-12.41	34.46	0.3
0.64	36.58	0.9	-12.35	34.46	0.31
0.71	36.58	0.89	-12.28	34.46	0.31
0.77	36.58	0.88	-12.21	34.46	0.31
0.84	36.58	0.86	-12.14	34.46	0.31
0.91	36.58	0.86	-12.08	34.46	0.32
0.98	36.58	0.87	-12.01	34.46	0.31
1.05	36.58	0.87	-11.94	34.46	0.31
1.12	36.58	0.9	-11.87	34.46	0.33
1.18	36.58	0.93	-11.8	34.46	0.34
1.25	36.58	0.95	-11.74	34.46	0.34
1.32	36.58	0.96	-11.67	34.46	0.37
1.39	36.58	0.98	-11.6	34.46	0.4
1.46	36.58	0.99	-11.53	34.46	0.42
1.53	36.58	0.99	-11.47	34.46	0.41
1.6	36.58	0.96	-11.4	34.46	0.45
1.66	36.58	0.96	-11.33	34.46	0.46
1.73	36.58	0.91	-11.26	34.46	0.44
1.8	36.58	0.92	-11.2	34.46	0.44
1.87	36.58	0.92	-11.13	34.46	0.46
1.94	36.58	0.95	-11.06	34.46	0.46
2.01	36.58	0.98	-10.99	34.46	0.44
2.08	36.58	1	-10.93	34.46	0.46
2.14	36.58	1.01	-10.86	34.46	0.46
2.21	36.58	1.05	-10.79	34.46	0.46
2.28	36.58	1.04	-10.72	34.46	0.47
2.35	36.58	1.01	-10.65	34.46	0.45
2.42	36.58	1.06	-10.59	34.46	0.45
2.49	36.58	1.06	-10.52	34.46	0.44
2.56	36.58	1.06	-10.45	34.46	0.46
2.62	36.58	1.09	-10.38	34.46	0.47
2.69	36.58	1.07	-10.32	34.46	0.49
2.76	36.58	1.02	-10.25	34.46	0.51
2.83	36.58	1	-10.18	34.46	0.53
2.9	36.58	1.02	-10.11	34.46	0.55
2.97	36.58	1.03	-10.05	34.46	0.58
3.03	36.58	1.05	-9.98	34.46	0.6
3.1	36.58	1.06	-9.91	34.46	0.63
3.17	36.58	1.1	-9.84	34.46	0.64
3.24	36.58	1.12	-9.78	34.46	0.61
3.31	36.58	1.16	-9.71	34.46	0.59
3.38	36.58	1.16	-9.64	34.46	0.61
3.45	36.58	1.11	-9.57	34.46	0.61
3.51	36.58	1.09	-9.5	34.46	0.62
3.58	36.58	1.1	-9.44	34.46	0.62
3.65	36.58	1.12	-9.37	34.46	0.64
3.72	36.58	1.12	-9.3	34.46	0.64
3.79	36.58	1.15	-9.23	34.46	0.65
-2.27	35.57	0.49	-15.09	33.45	-0.04
-2.19	35.57	0.51	-15.01	33.45	-0.02
-2.11	35.57	0.53	-14.93	33.45	-0.02
-2.03	35.57	0.57	-14.84	33.45	-0.01
-1.95	35.57	0.59	-14.76	33.45	-0.01
-1.87	35.57	0.61	-14.68	33.45	0.01
-1.79	35.57	0.62	-14.6	33.45	0.01
-1.71	35.57	0.64	-14.51	33.45	0.01
-1.63	35.57	0.65	-14.43	33.45	0.05
-1.55	35.57	0.65	-14.35	33.45	0.05
-1.47	35.57	0.65	-14.27	33.45	0.07
-1.39	35.57	0.67	-14.18	33.45	0.1
-1.31	35.57	0.66	-14.1	33.45	0.13
-1.23	35.57	0.69	-14.02	33.45	0.13
-1.15	35.57	0.7	-13.94	33.45	0.11
-1.07	35.57	0.73	-13.85	33.45	0.13
-0.99	35.57	0.75	-13.77	33.45	0.16
-0.91	35.57	0.78	-13.69	33.45	0.14
-0.83	35.57	0.83	-13.61	33.45	0.15
-0.75	35.57	0.79	-13.52	33.45	0.17
-0.67	35.57	0.79	-13.44	33.45	0.18
-0.59	35.57	0.8	-13.36	33.45	0.17
-0.51	35.57	0.77	-13.28	33.45	0.17
-0.43	35.57	0.77	-13.19	33.45	0.17
-0.35	35.57	0.78	-13.11	33.45	0.15
-0.27	35.57	0.83	-13.03	33.45	0.18
-0.19	35.57	0.84	-12.95	33.45	0.19
-0.11	35.57	0.87	-12.86	33.45	0.22
-0.03	35.57	0.87	-12.78	33.45	0.21
0.05	35.57	0.91	-12.7	33.45	0.23
0.12	35.57	0.89	-12.62	33.45	0.25
0.2	35.57	0.89	-12.53	33.45	0.27
0.28	35.57	0.89	-12.45	33.45	0.3
0.36	35.57	0.89	-12.37	33.45	0.28
0.44	35.57	0.9	-12.29	33.45	0.26
0.52	35.57	0.89	-12.2	33.45	0.26
0.6	35.57	0.9	-12.12	33.45	0.26
0.68	35.57	0.91	-12.04	33.45	0.28
0.76	35.57	0.91	-11.96	33.45	0.29
0.84	35.57	0.94	-11.87	33.45	0.22
0.92	35.57	0.96	-11.79	33.45	0.22
1	35.57	0.97	-11.71	33.45	0.26
1.08	35.57	0.96	-11.63	33.45	0.3
1.16	35.57	0.96	-11.54	33.45	0.3
1.24	35.57	0.92	-11.46	33.45	0.32
1.32	35.57	0.9	-11.38	33.45	0.33
1.4	35.57	0.9	-11.3	33.45	0.33
1.48	35.57	0.9	-11.21	33.45	0.35
1.56	35.57	0.93	-11.13	33.45	0.36
1.64	35.57	0.97	-11.05	33.45	0.38
1.72	35.57	1	-10.97	33.45	0.4
1.8	35.57	0.98	-10.88	33.45	0.4
1.88	35.57	0.99	-10.8	33.45	0.42
1.96	35.57	1.01	-10.72	33.45	0.44
2.04	35.57	0.97	-10.64	33.45	0.46
2.12	35.57	0.97	-10.55	33.45	0.47
2.2	35.57	0.99	-10.47	33.45	0.49
2.28	35.57	1.03	-10.39	33.45	0.51
2.36	35.57	1.03	-10.31	33.45	0.5
2.44	35.57	1.06	-10.22	33.45	0.52
2.52	35.57	1.1	-10.14	33.45	0.49
2.6	35.57	1.13	-10.06	33.45	0.48
2.68	35.57	1.11	-9.98	33.45	0.43
2.76	35.57	1.1	-9.89	33.45	0.45
2.84	35.57	1.07	-9.81	33.45	0.46
2.92	35.57	1.07	-9.73	33.45	0.49
3	35.57	1.04	-9.65	33.45	0.52
3.08	35.57	1.04	-9.56	33.45	0.56
3.16	35.57	1.03	-9.48	33.45	0.58
3.24	35.57	1	-9.4	33.45	0.6
3.32	35.57	1.02	-9.32	33.45	0.66
3.4	35.57	1.07	-9.23	33.45	0.69
3.48	35.57	1.11	-9.15	33.45	0.62
3.56	35.57	1.15	-9.07	33.45	0.61
3.64	35.57	1.19	-8.99	33.45	0.61
3.71	35.57	1.14	-8.9	33.45	0.64
3.79	35.57	1.12	-8.82	33.45	0.67
3.87	35.57	1.11	-8.74	33.45	0.67
3.95	35.57	1.1	-8.66	33.45	0.7
4.03	35.57	1.17	-8.57	33.45	0.7
4.11	35.57	1.17	-8.49	33.45	0.73
-2.83	34.55	0.49	-15.51	32.44	-0.02
-2.73	34.55	0.52	-15.42	32.44	-0.05
-2.64	34.55	0.58	-15.33	32.44	-0.04
-2.55	34.55	0.65	-15.23	32.44	0
-2.46	34.55	0.69	-15.14	32.44	0
-2.37	34.55	0.69	-15.04	32.44	-0.05
-2.28	34.55	0.67	-14.95	32.44	-0.06
-2.18	34.55	0.65	-14.86	32.44	-0.02
-2.09	34.55	0.65	-14.76	32.44	-0.02
-2	34.55	0.65	-14.67	32.44	0.02
-1.91	34.55	0.67	-14.57	32.44	0.05
-1.82	34.55	0.66	-14.48	32.44	0.09
-1.73	34.55	0.67	-14.39	32.44	0.11
-1.63	34.55	0.69	-14.29	32.44	0.14
-1.54	34.55	0.72	-14.2	32.44	0.17
-1.45	34.55	0.72	-14.11	32.44	0.17
-1.36	34.55	0.75	-14.01	32.44	0.18
-1.27	34.55	0.76	-13.92	32.44	0.13
-1.17	34.55	0.77	-13.82	32.44	0.11
-1.08	34.55	0.77	-13.73	32.44	0.07
-0.99	34.55	0.75	-13.64	32.44	0.09
-0.9	34.55	0.75	-13.54	32.44	0.14
-0.81	34.55	0.77	-13.45	32.44	0.14
-0.72	34.55	0.81	-13.36	32.44	0.16
-0.62	34.55	0.84	-13.26	32.44	0.21
-0.53	34.55	0.88	-13.17	32.44	0.21
-0.44	34.55	0.91	-13.07	32.44	0.21
-0.35	34.55	0.89	-12.98	32.44	0.22
-0.26	34.55	0.88	-12.89	32.44	0.23
-0.17	34.55	0.88	-12.79	32.44	0.25
-0.07	34.55	0.86	-12.7	32.44	0.25
0.02	34.55	0.85	-12.6	32.44	0.22
0.11	34.55	0.87	-12.51	32.44	0.22
0.2	34.55	0.9	-12.42	32.44	0.18
0.29	34.55	0.92	-12.32	32.44	0.21
0.39	34.55	0.94	-12.23	32.44	0.26
0.48	34.55	0.93	-12.14	32.44	0.3
0.57	34.55	0.93	-12.04	32.44	0.23
0.66	34.55	0.95	-11.95	32.44	0.26
0.75	34.55	0.93	-11.85	32.44	0.27
0.84	34.55	0.95	-11.76	32.44	0.31
0.94	34.55	0.93	-11.67	32.44	0.34
1.03	34.55	0.93	-11.57	32.44	0.34
1.12	34.55	0.94	-11.48	32.44	0.34
1.21	34.55	0.96	-11.38	32.44	0.32
1.3	34.55	0.97	-11.29	32.44	0.34
1.39	34.55	0.99	-11.2	32.44	0.32
1.49	34.55	1	-11.1	32.44	0.31
1.58	34.55	1	-11.01	32.44	0.32
1.67	34.55	0.98	-10.92	32.44	0.33
1.76	34.55	0.98	-10.82	32.44	0.32
1.85	34.55	0.96	-10.73	32.44	0.32
1.94	34.55	0.93	-10.63	32.44	0.33
2.04	34.55	0.93	-10.54	32.44	0.33
2.13	34.55	0.93	-10.45	32.44	0.38
2.22	34.55	0.97	-10.35	32.44	0.43
2.31	34.55	0.99	-10.26	32.44	0.45
2.4	34.55	1.02	-10.16	32.44	0.48
2.5	34.55	1.06	-10.07	32.44	0.49
2.59	34.55	1.08	-9.98	32.44	0.49
2.68	34.55	1.09	-9.88	32.44	0.47
2.77	34.55	1.06	-9.79	32.44	0.47
2.86	34.55	1.04	-9.7	32.44	0.47
2.95	34.55	1.04	-9.6	32.44	0.49
3.05	34.55	1.04	-9.51	32.44	0.48
3.14	34.55	1.02	-9.41	32.44	0.48
3.23	34.55	1.02	-9.32	32.44	0.48
3.32	34.55	1.03	-9.23	32.44	0.5
3.41	34.55	1.03	-9.13	32.44	0.53
3.5	34.55	1.07	-9.04	32.44	0.58
3.6	34.55	1.09	-8.95	32.44	0.62
3.69	34.55	1.13	-8.85	32.44	0.67
3.78	34.55	1.15	-8.76	32.44	0.75
3.87	34.55	1.18	-8.66	32.44	0.65
3.96	34.55	1.14	-8.57	32.44	0.67
4.05	34.55	1.14	-8.48	32.44	0.66
4.15	34.55	1.13	-8.38	32.44	0.68
4.24	34.55	1.17	-8.29	32.44	0.7
4.33	34.55	1.18	-8.19	32.44	0.69
4.42	34.55	1.19	-8.1	32.44	0.7
4.51	34.55	1.2	-8.01	32.44	0.7
-3.32	33.54	0.5	-15.72	31.43	-0.01
-3.22	33.54	0.5	-15.62	31.43	-0.01
-3.12	33.54	0.55	-15.52	31.43	0
-3.02	33.54	0.6	-15.41	31.43	0.02
-2.92	33.54	0.63	-15.31	31.43	0.07
-2.82	33.54	0.65	-15.2	31.43	0.07
-2.72	33.54	0.64	-15.1	31.43	0.08
-2.62	33.54	0.65	-15	31.43	0.1
-2.52	33.54	0.65	-14.89	31.43	0.1
-2.42	33.54	0.66	-14.79	31.43	0.1
-2.32	33.54	0.67	-14.69	31.43	0.14
-2.22	33.54	0.71	-14.58	31.43	0.13
-2.12	33.54	0.74	-14.48	31.43	0.14
-2.02	33.54	0.72	-14.37	31.43	0.14
-1.92	33.54	0.71	-14.27	31.43	0.09
-1.83	33.54	0.72	-14.17	31.43	0.09
-1.73	33.54	0.74	-14.06	31.43	0.11
-1.63	33.54	0.72	-13.96	31.43	0.12
-1.53	33.54	0.75	-13.85	31.43	0.15
-1.43	33.54	0.74	-13.75	31.43	0.18
-1.33	33.54	0.76	-13.65	31.43	0.22
-1.23	33.54	0.76	-13.54	31.43	0.25
-1.13	33.54	0.76	-13.44	31.43	0.3
-1.03	33.54	0.76	-13.34	31.43	0.26
-0.93	33.54	0.77	-13.23	31.43	0.23
-0.83	33.54	0.79	-13.13	31.43	0.21
-0.73	33.54	0.8	-13.02	31.43	0.21
-0.63	33.54	0.83	-12.92	31.43	0.22
-0.53	33.54	0.84	-12.82	31.43	0.17
-0.43	33.54	0.85	-12.71	31.43	0.19
-0.33	33.54	0.88	-12.61	31.43	0.22
-0.23	33.54	0.9	-12.51	31.43	0.24
-0.13	33.54	0.87	-12.4	31.43	0.24
-0.03	33.54	0.85	-12.3	31.43	0.26
0.07	33.54	0.87	-12.19	31.43	0.29
0.16	33.54	0.86	-12.09	31.43	0.28
0.26	33.54	0.88	-11.99	31.43	0.3
0.36	33.54	0.88	-11.88	31.43	0.28
0.46	33.54	0.91	-11.78	31.43	0.28
0.56	33.54	0.92	-11.68	31.43	0.28
0.66	33.54	0.93	-11.57	31.43	0.25
0.76	33.54	0.93	-11.47	31.43	0.26
0.86	33.54	0.93	-11.36	31.43	0.28
0.96	33.54	0.93	-11.26	31.43	0.26
1.06	33.54	0.91	-11.16	31.43	0.27
1.16	33.54	0.93	-11.05	31.43	0.29
1.26	33.54	0.92	-10.95	31.43	0.32
1.36	33.54	0.92	-10.84	31.43	0.34
1.46	33.54	0.94	-10.74	31.43	0.3
1.56	33.54	0.95	-10.64	31.43	0.32
1.66	33.54	0.97	-10.53	31.43	0.33
1.76	33.54	0.98	-10.43	31.43	0.33
1.86	33.54	1	-10.33	31.43	0.35
1.96	33.54	0.98	-10.22	31.43	0.36
2.06	33.54	1	-10.12	31.43	0.33
2.15	33.54	0.98	-10.01	31.43	0.32
2.25	33.54	0.94	-9.91	31.43	0.35
2.35	33.54	0.97	-9.81	31.43	0.41
2.45	33.54	0.93	-9.7	31.43	0.43
2.55	33.54	0.89	-9.6	31.43	0.43
2.65	33.54	0.92	-9.5	31.43	0.46
2.75	33.54	0.98	-9.39	31.43	0.47
2.85	33.54	1.01	-9.29	31.43	0.47
2.95	33.54	1.01	-9.18	31.43	0.47
3.05	33.54	0.99	-9.08	31.43	0.47
3.15	33.54	0.98	-8.98	31.43	0.47
3.25	33.54	0.97	-8.87	31.43	0.5
3.35	33.54	0.97	-8.77	31.43	0.55
3.45	33.54	0.98	-8.66	31.43	0.61
3.55	33.54	0.99	-8.56	31.43	0.68
3.65	33.54	1.03	-8.46	31.43	0.75
3.75	33.54	1.06	-8.35	31.43	0.77
3.85	33.54	1.12	-8.25	31.43	0.68
3.95	33.54	1.18	-8.15	31.43	0.64
4.05	33.54	1.19	-8.04	31.43	0.7
4.15	33.54	1.18	-7.94	31.43	0.72
4.24	33.54	1.2	-7.83	31.43	0.74
4.34	33.54	1.19	-7.73	31.43	0.69
4.44	33.54	1.21	-7.63	31.43	0.69
4.54	33.54	1.2	-7.52	31.43	0.73
4.64	33.54	1.24	-7.42	31.43	0.8
-3.78	32.53	0.48	-15.96	30.42	0
-3.68	32.53	0.47	-15.85	30.42	0.01
-3.57	32.53	0.52	-15.74	30.42	0.05
-3.47	32.53	0.55	-15.63	30.42	0.07
-3.37	32.53	0.58	-15.52	30.42	0.09
-3.26	32.53	0.61	-15.41	30.42	0.09
-3.16	32.53	0.61	-15.3	30.42	0.12
-3.05	32.53	0.63	-15.19	30.42	0.12
-2.95	32.53	0.64	-15.08	30.42	0.14
-2.84	32.53	0.69	-14.97	30.42	0.14
-2.74	32.53	0.72	-14.86	30.42	0.18
-2.63	32.53	0.69	-14.75	30.42	0.18
-2.53	32.53	0.69	-14.64	30.42	0.18
-2.42	32.53	0.68	-14.53	30.42	0.16
-2.32	32.53	0.66	-14.42	30.42	0.16
-2.22	32.53	0.66	-14.31	30.42	0.16
-2.11	32.53	0.66	-14.2	30.42	0.18
-2.01	32.53	0.66	-14.09	30.42	0.14
-1.9	32.53	0.69	-13.98	30.42	0.18
-1.8	32.53	0.71	-13.86	30.42	0.17
-1.69	32.53	0.71	-13.75	30.42	0.16
-1.59	32.53	0.66	-13.64	30.42	0.16
-1.48	32.53	0.64	-13.53	30.42	0.17
-1.38	32.53	0.64	-13.42	30.42	0.2
-1.28	32.53	0.71	-13.31	30.42	0.23
-1.17	32.53	0.77	-13.2	30.42	0.25
-1.07	32.53	0.81	-13.09	30.42	0.27
-0.96	32.53	0.82	-12.98	30.42	0.28
-0.86	32.53	0.82	-12.87	30.42	0.31
-0.75	32.53	0.82	-12.76	30.42	0.33
-0.65	32.53	0.82	-12.65	30.42	0.31
-0.54	32.53	0.8	-12.54	30.42	0.28
-0.44	32.53	0.78	-12.43	30.42	0.26
-0.34	32.53	0.78	-12.32	30.42	0.27
-0.23	32.53	0.76	-12.21	30.42	0.24
-0.13	32.53	0.79	-12.1	30.42	0.25
-0.02	32.53	0.8	-11.99	30.42	0.26
0.08	32.53	0.82	-11.88	30.42	0.27
0.19	32.53	0.8	-11.77	30.42	0.27
0.29	32.53	0.81	-11.65	30.42	0.3
0.4	32.53	0.81	-11.54	30.42	0.32
0.5	32.53	0.84	-11.43	30.42	0.33
0.6	32.53	0.84	-11.32	30.42	0.31
0.71	32.53	0.87	-11.21	30.42	0.31
0.81	32.53	0.89	-11.1	30.42	0.33
0.92	32.53	0.87	-10.99	30.42	0.34
1.02	32.53	0.9	-10.88	30.42	0.34
1.13	32.53	0.9	-10.77	30.42	0.32
1.23	32.53	0.9	-10.66	30.42	0.33
1.34	32.53	0.89	-10.55	30.42	0.35
1.44	32.53	0.91	-10.44	30.42	0.39
1.54	32.53	0.92	-10.33	30.42	0.42
1.65	32.53	0.91	-10.22	30.42	0.4
1.75	32.53	0.97	-10.11	30.42	0.4
1.86	32.53	1	-10	30.42	0.38
1.96	32.53	0.98	-9.89	30.42	0.38
2.07	32.53	0.96	-9.78	30.42	0.36
2.17	32.53	0.95	-9.67	30.42	0.36
2.28	32.53	0.93	-9.56	30.42	0.36
2.38	32.53	0.91	-9.44	30.42	0.36
2.48	32.53	0.87	-9.33	30.42	0.38
2.59	32.53	0.87	-9.22	30.42	0.41
2.69	32.53	0.87	-9.11	30.42	0.41
2.8	32.53	0.92	-9	30.42	0.46
2.9	32.53	0.95	-8.89	30.42	0.45
3.01	32.53	0.96	-8.78	30.42	0.45
3.11	32.53	0.96	-8.67	30.42	0.46
3.22	32.53	0.94	-8.56	30.42	0.5
3.32	32.53	0.92	-8.45	30.42	0.55
3.42	32.53	0.99	-8.34	30.42	0.62
3.53	32.53	1	-8.23	30.42	0.7
3.63	32.53	0.99	-8.12	30.42	0.81
3.74	32.53	1	-8.01	30.42	0.66
3.84	32.53	1.1	-7.9	30.42	0.64
3.95	32.53	1.12	-7.79	30.42	0.66
4.05	32.53	1.09	-7.68	30.42	0.67
4.16	32.53	1.08	-7.57	30.42	0.71
4.26	32.53	1.08	-7.46	30.42	0.72
4.36	32.53	1.08	-7.34	30.42	0.7
4.47	32.53	1.13	-7.23	30.42	0.74
4.57	32.53	1.23	-7.12	30.42	0.77
-4.15	31.52	0.49	-16.13	29.41	0.05
-4.04	31.52	0.52	-16.02	29.41	0.07
-3.93	31.52	0.57	-15.9	29.41	0.1
-3.82	31.52	0.59	-15.79	29.41	0.12
-3.71	31.52	0.63	-15.67	29.41	0.15
-3.6	31.52	0.67	-15.56	29.41	0.13
-3.49	31.52	0.63	-15.44	29.41	0.16
-3.38	31.52	0.65	-15.33	29.41	0.15
-3.27	31.52	0.65	-15.21	29.41	0.17
-3.16	31.52	0.67	-15.1	29.41	0.18
-3.05	31.52	0.67	-14.98	29.41	0.16
-2.94	31.52	0.68	-14.87	29.41	0.17
-2.83	31.52	0.68	-14.75	29.41	0.17
-2.72	31.52	0.69	-14.63	29.41	0.17
-2.61	31.52	0.68	-14.52	29.41	0.19
-2.5	31.52	0.68	-14.4	29.41	0.2
-2.38	31.52	0.69	-14.29	29.41	0.23
-2.27	31.52	0.71	-14.17	29.41	0.23
-2.16	31.52	0.69	-14.06	29.41	0.21
-2.05	31.52	0.64	-13.94	29.41	0.2
-1.94	31.52	0.6	-13.83	29.41	0.16
[truncated: 2,571 more rows]

[truncated: 45 more sheets: A.mixta-F2-museum, A.mixta-M1-museum, A.mixta-M2-museum, A.mixta-M3-museum, A.speratus-F1-museum, A.speratus-M1-museum, C.aenea-F1-museum, C.aenea-F2-museum, C.aenea-F3-museum, C.aenea-M1-museum, C.aenea-M2-museum, C.aenea-M3-museum, H.ephippiger-F1-museum, H.ephippiger-F2-museum, L.pulchella-F1-museum, L.pulchella-M1-museum, L.pulchella-M2-museum, L.variegata-F1-museum, O.cancellatum-F1-museum, O.cancellatum-F2-museum …]
