# Supplementary material for: Flight of the dragonflies and damselflies
Source: Philos Trans R Soc Lond B Biol Sci. 2016 Sep 26;371(1704):20150389. doi: 10.1098/rstb.2015.0389 (PMC4992713; doi:10.1098/rstb.2015.0389)
Supplement: Supplementary Data 2: Flight performance of nine species of British Odonata flying freely in an indoor arena. [file rstb20150389supp3.xls]

## Sheet: max
Species	Number of individuals	Number of frames	total speed m/s	horizontal velocity m/s	vertical velocity m/s	total acceleration m/s2	absolute tangential acceleration m/s2	centripetal acceleration m/s2	tangential acceleration m/s2	horizontal tangential acceleration m/s2	vertical tangential acceleration m/s2	turn rate deg/s	turn radius m
Aeshna_grandis	4	16825	2.95452	2.78996	1.58093	25.7572	9.89056	25.1541	9.25661	8.90676	5.09017	801.948	3.93511
Aeshna_mixta	4	15572	2.53031	2.31822	1.47184	22.9385	10.5618	21.6453	7.26944	6.32805	7.81228	869.862	6.07097
Calopteryx_splendens	7	50790	2.03972	1.97219	1.03423	12.416	7.45493	11.8729	7.45103	7.08278	5.0119	1067.6	4.231
Enallagma_cyathigerum	9	45597	2.53053	2.19596	1.04337	29.5093	16.2533	27.1847	14.2779	12.9398	5.3079	1381.84	4.61878
Erythromma_najas	3	17698	3.10063	3.07619	1.17748	9.21414	6.90666	7.55128	6.80172	6.55496	2.15863	414.88	13.7901
Ischnura_elegans	9	45744	1.69442	1.62246	0.600782	11.4813	7.83148	8.19139	6.7307	6.45154	1.50522	771.06	5.29077
Platycnemis_pennipes	1	5896	2.25243	2.24895	1.14628	19.1095	11.172	17.8083	10.9242	10.427	6.61884	1778.85	5.14458
Sympetrum_sanguineum	6	46945	3.59436	3.48436	1.87239	61.8552	43.0832	47.5424	41.8097	40.3444	24.6294	2297.25	3.86178
Sympetrum_striolatum	9	31385	3.37614	3.20122	1.7235	29.0127	12.9558	25.7187	10.1419	9.42835	6.70828	755.258	9.37022

## Sheet: mode
Species	Number of individuals	Number of frames	total speed m/s	horizontal velocity m/s	vertical velocity m/s	total acceleration m/s2	absolute tangential acceleration m/s2	centripetal acceleration m/s2	tangential acceleration m/s2	horizontal tangential acceleration m/s2	vertical tangential acceleration m/s2	turn rate deg/s	turn radius m
Aeshna_grandis	4	16825	1.99043	1.8729	0.835747	7.07067	1.08611	6.80691	0.796404	0.54714	0.193846	203.435	0.357031
Aeshna_mixta	4	15572	1.42703	0.993573	0.652511	4.39454	0.806136	3.20675	0.606859	0.31687	0.226521	179.31	0.22746
Calopteryx_splendens	7	50790	0.967026	0.688138	0.680009	3.73699	0.634225	2.7369	0.227464	0.0523339	0.261512	148.922	0.141219
Enallagma_cyathigerum	9	45597	1.2814	1.14563	0.408336	3.50709	0.636378	3.16051	0.114422	0.0232896	0.0868698	108.017	0.291143
Erythromma_najas	3	17698	1.58896	1.71699	0.215006	2.78416	0.742747	1.73443	0.397004	0.556953	0.0292186	75.3795	0.623163
Ischnura_elegans	9	45744	0.776072	0.715363	-0.0210093	1.32833	0.342668	0.877276	-0.0559355	-0.0179164	-0.0375858	67.828	0.285685
Platycnemis_pennipes	1	5896	1.17405	1.17331	0.351828	3.43932	0.574065	3.33158	-0.306198	-0.232284	0.030095	110.748	0.134914
Sympetrum_sanguineum	6	46945	1.75415	1.71835	0.361658	17.4229	1.65484	16.0417	0.77483	-0.0458152	0.126323	446.128	0.159103
Sympetrum_striolatum	9	31385	2.08951	1.87849	0.745397	7.23636	1.13204	6.72935	1.23601	0.849746	0.289693	174.53	0.417033

## Sheet: min
Species	Number of individuals	Number of frames	total speed m/s	horizontal velocity m/s	vertical velocity m/s	total acceleration m/s2	absolute tangential acceleration m/s2	centripetal acceleration m/s2	tangential acceleration m/s2	horizontal tangential acceleration m/s2	vertical tangential acceleration m/s2	turn rate deg/s	turn radius m
Aeshna_grandis	4	16825	1.00885	0.658157	-1.15192	1.83548	0.0561225	1.06302	-10.1145	-9.15073	-2.83067	28.1632	0.128791
Aeshna_mixta	4	15572	0.671407	0.289421	-0.485622	1.08186	0.035214	0.556014	-12.778	-10.4017	-1.74221	20.7036	0.0551987
Calopteryx_splendens	7	50790	0.408785	0.0969903	-0.95493	0.736422	0.0278854	0.463561	-7.53363	-6.92564	-2.32396	23.2985	0.0269265
Enallagma_cyathigerum	9	45597	0.514952	0.288764	-1.72337	0.76265	0.0200491	0.466813	-16.6461	-15.0101	-10.014	19.0439	0.0332671
Erythromma_najas	3	17698	0.602539	0.368858	-0.833615	0.620413	0.0254383	0.24915	-6.15474	-5.91964	-1.30043	8.64451	0.202309
Ischnura_elegans	9	45744	0.310756	0.177099	-0.708393	0.327067	0.011219	0.168589	-8.22154	-7.94723	-2.00081	12.0196	0.0508939
Platycnemis_pennipes	1	5896	0.397481	0.148932	-0.884743	0.903789	0.0250965	0.522394	-12.1743	-11.2043	-4.84568	17.6211	0.0165221
Sympetrum_sanguineum	6	46945	0.536781	0.233135	-2.51127	3.92362	0.0760244	1.79537	-46.7535	-41.7691	-14.894	45.4794	0.02087
Sympetrum_striolatum	9	31385	0.853267	0.410167	-1.8656	1.73533	0.0469936	1.01551	-19.8794	-18.4203	-3.81853	25.0903	0.106176
