# Supplementary material for: Flight of the dragonflies and damselflies
Source: Philos Trans R Soc Lond B Biol Sci. 2016 Sep 26;371(1704):20150389. doi: 10.1098/rstb.2015.0389 (PMC4992713; doi:10.1098/rstb.2015.0389)
Supplement: Supplementary Data 4: Leading-edge vortex raw data from Sympetrum striolatum and Aeshna mixta in support of figure 4d-g. [file rstb20150389supp5.xls]

## Sheet: Sheet1
Species	ID	Spanwise position	Normalized core diameter	Circulation	Weight support	Normalized spanwise flow velocity
Sympetrum striolatum	1	0.314039	1.49414	0.0269434	0.752676	0.909686
Sympetrum striolatum	1	0.229597	2.19141	0.0266691	0.538827	1.48769
Sympetrum striolatum	1	0.733949	1.69336	0.030854	1.3267	2.2471
Sympetrum striolatum	1	0.689439	1.29492	0.017198	0.384984	-0.79692
Sympetrum striolatum	1	0.814561	1.49414	0.0256015	0.166292	-0.182301
Sympetrum striolatum	1	0.783995	1.69336	0.0308171	0.292788	0.951644
Sympetrum striolatum	1	0.66283	1.89258	0.0351658	1.14972	0.730523
Sympetrum striolatum	1	0.626915	1.29492	0.0140967	0.594082	-0.380938
Sympetrum striolatum	1	0.633401	1.79297	0.0206926	0.996483	-0.18335
Sympetrum striolatum	1	0.473669	1.0957	0.00682629	0.138154	3.26829
Sympetrum striolatum	1	0.49115	1.59375	0.0220686	0.569845	-0.550267
Sympetrum striolatum	1	0.375475	1.59375	0.0237285	0.775759	-0.756065
Sympetrum striolatum	2	0.295944	1.78929	0.025897	0.549017	0.485615
Sympetrum striolatum	2	0.408475	1.50677	0.0296198	0.779238	0.422625
Sympetrum striolatum	2	0.343742	1.60094	0.0293374	0.74184	0.883674
Sympetrum striolatum	2	0.319735	2.16598	0.0312595	0.946397	1.27001
Sympetrum striolatum	2	0.601427	1.78929	0.0235684	0.791804	2.60768
Sympetrum striolatum	2	0.410529	1.50677	0.0188411	0.687818	0.216019
Sympetrum striolatum	2	0.829604	1.78929	0.0252478	1.23488	-1.29764
Sympetrum striolatum	2	0.873319	1.60094	0.017302	1.33319	-1.27209
Sympetrum striolatum	2	0.383439	1.69511	0.0292373	0.587296	0.485442
Sympetrum striolatum	2	0.305838	1.88346	0.0299479	0.873461	1.97204
Sympetrum striolatum	3	0.478966	1.30634	0.0223353	0.372919	0.196448
Sympetrum striolatum	3	0.570943	1.38799	0.0233834	0.775688	-0.0506373
Sympetrum striolatum	3	0	1.30634	0.0228502	0.56617	2.06674
Sympetrum striolatum	3	0	1.63293	0.0227066	0.472134	-0.758582
Sympetrum striolatum	3	0	1.55128	0.0261869	0.501335	1.37989
Sympetrum striolatum	3	0	0.979757	0.0223797	0.366963	-0.597206
Sympetrum striolatum	3	0.948183	1.30634	0.0294897	1.79646	-0.408088
Sympetrum striolatum	3	0.968111	1.63293	0.0301455		-1.82094
Sympetrum striolatum	3	0.92273	1.14305	0.0201918	0.852917	0.143598
Sympetrum striolatum	3	0.956723	1.0614	0.0198151	0.98035	0.912288
Sympetrum striolatum	3	0.784107	1.14305	0.0266525	1.5667	-0.704949
Sympetrum striolatum	3	0.864922	1.30634	0.0269566	0.894593	-0.799279
Sympetrum striolatum	3	0.674727		0.0300311		-1.1987
Sympetrum striolatum	3	0.73223		0.0311822		2.53245
Sympetrum striolatum	3	0.790236		0.028041		0.499182
Sympetrum striolatum	4	0.41912	1.59039	0.020491	0.731791	-0.584757
Sympetrum striolatum	4	0.293421	1.88859	0.0270043	0.959667	0.98218
Sympetrum striolatum	4	0	2.38559	0.0268248	0.680752	1.67214
Sympetrum striolatum	4	0.389586	1.19279	0.0208141	0.855778	0.722939
Sympetrum striolatum	4	0.407915	1.59039	0.0210646	0.787041	0.0516711
Sympetrum striolatum	4	0.451105	0.993995	0.0101447	0.398069	2.96577
Sympetrum striolatum	4	0.534881	1.19279	0.0216246	0.960074	-1.67034
Sympetrum striolatum	4	0.645125	1.78919	0.0316319	1.96811	0.0747036
Sympetrum striolatum	4	0.59459	1.49099	0.0211923	1.03025	-1.93517
Sympetrum striolatum	4	0.705933	1.68979	0.0286995	1.7394	-1.48602
Aeshna mixta	1	0.282638	1.10051	0.0316625	0.677272	2.11614
Aeshna mixta	1	0.224667	1.10051	0.046772	0.936087	-0.300808
Aeshna mixta	1	0.244686	1.29471	0.0478067	0.943638	0.848443
Aeshna mixta	1	0.733535	1.68313	0.0514834	2.63627	2.42044
Aeshna mixta	1	0.579086	1.03577	0.0273358	0.824572	0.199698
Aeshna mixta	1	0.221813	1.10051	0.0255035	0.369651	2.28506
Aeshna mixta	1	0.553498	1.16524	0.0405039	0.760317	0.660454
Aeshna mixta	1	0.557542	1.10051	0.0426341	1.62008	0.500258
Aeshna mixta	1	0.53966	1.22998	0.0399128	1.17467	1.60415
Aeshna mixta	1	0.476255	1.55366	0.0520109	1.57931	0.61489
Aeshna mixta	1	0.856204	1.29471	0.0560037	2.60416	1.23387
Aeshna mixta	1	0.843627	1.61839	0.0466773	1.91306	3.38207
Aeshna mixta	2	0.378959	1.3001	0.0445121	0.726052	1.49698
Aeshna mixta	2	0.426425	1.17009	0.0359282	0.220705	2.25638
Aeshna mixta	2	0	1.3001	0.0415892	0.249922	0.217447
Aeshna mixta	2	0.707315	1.43011	0.0404003	1.20574	1.60231
Aeshna mixta	2	0.439955	1.10509	0.0314332	0.51048	0.651008
Aeshna mixta	2	0.63794	1.3001	0.0645014	1.29748	1.02491
Aeshna mixta	2	0.750224	1.43011	0.0496354	1.53703	2.91166
Aeshna mixta	2	0.665262	1.36511	0.0382172	0.99585	2.15026
Aeshna mixta	2	0.470902	1.10509	0.0384793	0.55532	0.395285
Aeshna mixta	2	0.464653	1.62513	0.0507782	0.850884	1.34966
Aeshna mixta	2	0.42163	1.36511	0.0433541	0.670475	1.57853
Aeshna mixta	2	0.251922	0.975078	0.0291632	0.19484	0.946055
Aeshna mixta	2	0.451864	1.3001	0.0496954	1.03816	-0.201032
